# Supplementary material for: VAL1 acts as an assembly platform co-ordinating co-transcriptional repression and chromatin regulation at Arabidopsis FLC
Source: Nat Commun. 2022 Sep 21;13:5542. doi: 10.1038/s41467-022-32897-7 (PMC9492735; doi:10.1038/s41467-022-32897-7)
Supplement: Supplementary file 4 — Source Data [file 41467_2022_32897_MOESM4_ESM.zip]

Archive with 2 entries (2 files):
- Mikulskietal-source-data-main-figures_ESM.xlsx
- Mikulskietal-source-data-supplementary-figures_ESM.xlsx
