# Supplementary material for: VAL1 acts as an assembly platform co-ordinating co-transcriptional repression and chromatin regulation at Arabidopsis FLC
Source: Nat Commun. 2022 Sep 21;13:5542. doi: 10.1038/s41467-022-32897-7 (PMC9492735; doi:10.1038/s41467-022-32897-7)
Supplement: Supplementary file 4 — Source Data [file 41467_2022_32897_MOESM4_ESM.zip › Mikulskietal-source-data-main-figures_ESM.xlsx]

## Sheet: Figure 1a,b
Figure 1a, b
Proteomic raw data
NV = non-vernalized (warm); 4W = 4 week-long cold; 4WT7 = 7 days post-4W-cold (return to warm)
Checked	Protein FDR Confidence: Combined	Master	Accession	Description	Exp. q-value: Combined	Sum PEP Score	Coverage [%]	# Peptides	# PSMs	# Unique Peptides	# AAs	MW [kDa]	calc. pI	Score CHIMERYS Identification: CHIMERYS Identification	# Peptides (by Search Engine): CHIMERYS Identification	Abundance Ratio: (4WT7) / (4W)	R.4W_Col-HA	Abundance Ratio: (4WT7) / (Col-HA)	Abundance Ratio: (NV) / (Col-HA)	R.4W_NV	Abundance Ratio: (4WT7) / (NV)	Abundance Ratio P-Value: (4WT7) / (4W)	PValue4W_Col-HA	Abundance Ratio P-Value: (4WT7) / (Col-HA)	Abundance Ratio P-Value: (NV) / (Col-HA)	PValue4W_NV	Abundance Ratio P-Value: (4WT7) / (NV)	Abundance Ratio Adj. P-Value: (4WT7) / (4W)	Adj. P-Value: (4W) / (Col-HA)	Abundance Ratio Adj. P-Value: (4WT7) / (Col-HA)	Abundance Ratio Adj. P-Value: (NV) / (Col-HA)	Adj. P-Value: (4W) / (NV)	Abundance Ratio Adj. P-Value: (4WT7) / (NV)	Abundances (Grouped): 4W	Abundances (Grouped): 4WT7	Abundances (Grouped): Col-HA	Abundances (Grouped): NV	Abundances (Grouped) CV [%]: 4W	Abundances (Grouped) CV [%]: 4WT7	Abundances (Grouped) CV [%]: Col-HA	Abundances (Grouped) CV [%]: NV	Abundance: F9: Sample, 4W	Abundance: F10: Sample, 4W	Abundance: F11: Sample, 4WT7	Abundance: F12: Sample, 4WT7	Abundance: F7: Sample, Col-HA	Abundance: F8: Sample, Col-HA	Abundance: F13: Sample, NV	Abundances (Normalized): F9: Sample, 4W
FALSE	High	Master Protein	SR45	arginine/serine-rich 45	0	59.615	19	8	229	8	425	46.6	12.37	116.68	8	1.233	0.528	0.65	5.094	0.104	0.128	0.585753	0.104002	0.155118	0.084564	0.013549	0.00189752	0.94926	0.748868	0.759397	0.531556	0.306406	0.0903694	29	35.8	55	280.2	25.72	22.84	56		768606	450460	528615	907551	1.14969e+06	993074	6.72819e+06	964400
FALSE	High	Master Protein	SAP18	SIN3 associated polypeptide P18	0.001	22.397	38	5	34	5	152	17.2	9.17	15.54	5	1.177	0.819	0.964	2.691	0.304	0.358	0.473444	0.400189	0.902605	0.220496	0.102517	0.0926051	0.924136	0.968094	0.996251	0.792559	0.731869	0.633405	59.8	70.4	73.1	196.7	80.11	55.07	31.8		152169	32236.5	112138	54537.6	74331.1	90785	286751	190933
FALSE	High	Master Protein	VAL1	high-level expression of sugar-inducible gene 2	0	263.166	47	39	595	39	790	86.9	7.85	289.6	39	0.894	100	100	100	2.39	2.136	0.901717	1e-17	1e-17	1e-17	0.323055	0.220489	0.993807	1.32e-14	1.32e-14	1.75e-14	0.974391	0.815597	172.9	154.5	0.3	72.3	33.64	20	27.48		6.06535e+06	8.48848e+06	4.7293e+06	7.79293e+06			3.5258e+06	7.61043e+06
FALSE	High	Master Protein	BMI1B	DREB2A-interacting protein 1	0	52.333	36	13	116	12	421	47.3	9.51	53.44	13	0.563	94.277	53.068	46.092	2.045	1.151	0.277857	2.27e-13	5.25e-13	7.47e-07	0.414003	0.8234	0.854072	2.4e-10	4.61e-10	0.000291007	0.974391	0.988687	193.9	109.2	2.1	94.8	3.98	39.3	7.21		954704	870183	580310	406440		5558.45	523240	1.19791e+06
FALSE	High	Master Protein	RING1A	RING 1A	0	50.071	26	12	86	11	522	59.2	4.82	41.23	12	0.545	33.593	18.315	16.748	2.006	1.094	0.249519	2.87e-08	9.49e-06	1.25e-05	0.43352	0.994923	0.833057	1.68e-05	0.00132102	0.00167977	0.974391	0.99745	192.9	105.2	5.7	96.2	6.34	52.48	34.61		467924	441011	310940	174483		13045	265926	587123
FALSE	High	Master Protein	BMI1A	DREB2A-interacting protein 2	0	68.178	33	13	124	12	420	47.2	9.23	64.53	13	0.837	100	94.534	59.079	1.912	1.6	0.794392	1e-17	1e-17	1.21e-07	0.457645	0.434654	0.984162	1.32e-14	1.32e-14	7.05e-05	0.974391	0.965363	168.9	141.3	1.5	88.3	17.47	37.28	25.9		1.51459e+06	1.01809e+06	1.15726e+06	835972	6984.7	7523.88	762483	1.90042e+06
FALSE	High	Master Protein	NDX	sequence-specific DNA binding;sequence-specific DNA binding transcription factors	0	66.857	18	15	113	15	913	101.5	7.02	57.67	15	0.57	16.661	9.499	12.366	1.347	0.768	0.28983	1.44e-05	0.000223215	0.00244033	0.721136	0.676905	0.863275	0.00211056	0.0168176	0.0835613	0.994974	0.968073	168.6	96.1	10.1	125.1	4.48	40.38	114.63		748266	686916	466194	313980	85618	11947.9	624835	938880
FALSE	High	Master Protein	AT5G54740.1	seed storage albumin 5	0	47.303	30	5	87	5	165	18.9	7.59	47.88	5	2.121	0.189	0.401	6.895	0.027	0.058	0.0896113	0.000674095	0.0177038	0.0320881	8.36e-05	1.59e-05	0.563271	0.0382567	0.300827	0.352353	0.0217496	0.00374613	8.9	18.9	47.1	325.1	110.86	70.24	139.81		470824	40495.3	475264	198444	7.18958e+06	69262.4	6.55982e+06	594650
FALSE	High	Master Protein	AT3G57610.1	adenylosuccinate synthase	0.001	34.682	18	8	50	8	490	52.9	7.14	25.94	8	0.673	2.974	2.002	0.107	27.727	18.666	0.514476	0.173489	0.433586	0.000523026	0.00011152	0.000217325	0.927831	0.835326	0.949215	0.030788	0.0235119	0.0203096	195.5	131.6	65.8	7.1	89.6	32.52	137.4		90289.7	346803	76355.8	155058		669526		113290
FALSE	High	Master Protein	AT1G03890.1	RmlC-like cupins superfamily protein	0.001	35.35	30	11	35	11	451	49.6	5.71	12.09	11	5.929	0.101	0.596	2.089	0.048	0.285	0.00038071	1.73e-05	0.39882	0.404517	0.000112951	0.0424786	0.0184574	0.00240396	0.942796	0.936933	0.0235119	0.467216	10.6	63	105.7	220.7	78.8	46.68	136.63		20013.9		42183.5	103112	620430	10590.9	297337	30886
FALSE	High	Master Protein	AT1G09140.1	SERINE-ARGININE PROTEIN 30	0.001	32.119	28	9	69	9	268	30.4	9.86	33.02	9	2.763	0.734	2.028	10.09	0.073	0.201	0.0232264	0.390306	0.236355	0.00280177	0.000212054	0.00613134	0.296371	0.968094	0.834919	0.0878613	0.0286376	0.185839	21.2	58.6	28.9	291.4	66.87	49.03	27.67		44176	8942.47	88962.5	53494.9	28747.3	34663.9	425753	59587.2
FALSE	High	Master Protein	AT5G20830.2	sucrose synthase 1	0	40.315	13	10	46	10	808	92.9	6.2	28.39	10	0.219	2.182	0.478	0.085	25.806	5.651	0.00148264	0.408748	0.235037	0.00337841	0.000257015	0.0409238	0.0570815	0.968094	0.834919	0.095673	0.0318453	0.459658	233.1	51	106.8	9	47.98	50.99	97.4		185224	323471	66471.9	34098.8	32381.6	353220		232408
FALSE	High	Master Protein	AT5G52310.1	low-temperature-responsive protein 78 (LTI78) / desiccation-responsive protein 29A (RD29A)	0	66.601	40	20	58	20	710	77.8	4.54	19.58	20	0.079	4.777	0.379	0.198	24.131	1.915	3.57e-08	0.0292721	0.0432427	0.00430513	0.000390374	0.634659	2.33e-05	0.416685	0.463134	0.113912	0.0440028	0.968073	300.7	23.9	63	12.5	72.87	20.84	119.76		170237	458545	13505.2	15338.2		274514		213603
FALSE	High	Master Protein	AT3G55460.1	SC35-like splicing factor 30	0	40.752	27	7	81	7	262	29.6	11.27	34.8	7	8.567	0.256	2.197	6.289	0.041	0.349	3.96e-06	0.00407442	0.334419	0.0437764	0.000471976	0.11907	0.000797632	0.11977	0.919235	0.40341	0.0472339	0.685762	10.5	90.2	41.1	258.2	133.5	65.62	117.33		326856	4080.29	619995	281370	442553	79376.8	1.48323e+06	410120
FALSE	High	Master Protein	AT4G27170.1	seed storage albumin 4	0	47.281	28	6	192	5	166	19.2	7.5	81.07	6	2.107	0.132	0.278	3.068	0.043	0.09	0.0968699	5.75e-05	0.00199028	0.305987	0.000583731	0.000277685	0.58149	0.00645339	0.0777535	0.861865	0.0573158	0.0237134	11.8	24.8	89.3	274.1	80.59	47.6	138.88		1.56886e+06	370383	1.93867e+06	1.19264e+06	4.08251e+07	745339	2.08427e+07	1.96851e+06
FALSE	High	Master Protein	AT4G28520.1	cruciferin 3	0	322.548	71	27	1377	7	524	58.2	6.99	492.02	27	6.806	0.134	0.915	2.795	0.048	0.327	4.16e-05	6.67e-05	0.451994	0.370776	0.000919692	0.0973028	0.00403042	0.0070446	0.949215	0.911844	0.0703835	0.643598	11.1	75.6	82.6	230.8	113.1	24.18	138.18		3.04324e+06	291810	4.58878e+06	8.03354e+06	4.37365e+07	1.02063e+06	2.30013e+07	3.81847e+06
FALSE	High	Master Protein	AT2G28900.1	outer plastid envelope protein 16-1	0.001	29.84	37	5	67	5	148	15.5	9.13	34.52	5	0.767	1.451	1.112	0.079	18.316	14.039	0.657738	0.903136	0.711781	0.00010799	0.000992714	4.44e-05	0.965764	0.991157	0.990867	0.00915601	0.0738012	0.00646768	159.4	122.1	109.8	8.7	88.11	71.36	119.13		298930	1.1089e+06	215316	810470	78020	1.83339e+06	33251.9	375079
FALSE	High	Master Protein	AT4G32460.1	Protein of unknown function, DUF642	0	80.365	32	13	237	10	365	39.8	8.06	143.3	13	2.119	0.892	1.89	17.221	0.052	0.11	0.0946061	0.472275	0.502574	0.000652653	0.00122748	0.000842456	0.57734	0.968094	0.95144	0.0359674	0.085935	0.0563876	17	36	19	328	111.08	17.36	136.32		1.06735e+06	106524	699999	677862	1.90942e+06	63982.8	7.78438e+06	1.33925e+06
FALSE	High	Master Protein	AT2G45630.2	D-isomer specific 2-hydroxyacid dehydrogenase family protein	0	48.417	36	9	96	9	338	36.8	6.01	48.13	9	0.872	2.944	2.567	0.2	14.712	12.828	0.861002	0.178991	0.203803	0.0120294	0.00169116	2.83e-05	0.992974	0.840074	0.822426	0.189825	0.101813	0.00518349	175.5	153	59.6	11.9	65.48	47.45	106.38		371894	872983	297939	742259	42621.8	695567	44784.3	466631
FALSE	High	Master Protein	AT5G44120.3	RmlC-like cupins superfamily protein	0	147.038	53	18	597	17	472	52.6	7.8	240.71	18	5.977	0.067	0.4	1.166	0.057	0.344	0.000129012	2.09e-07	0.0176309	0.753467	0.0018207	0.113119	0.00938205	6.9e-05	0.300827	0.996424	0.10412	0.675144	10.2	60.8	151.9	177.1	104.38	36.37	131.54		2.51624e+06	326670	3.54177e+06	7.4291e+06	4.78117e+07	3.48114e+06	1.85224e+07	3.15722e+06
FALSE	High	Master Protein	AT1G31230.1	aspartate kinase-homoserine dehydrogenase i	0	57.607	19	15	57	12	911	99.3	6.77	32.35	15	0.156	0.633	0.099	0.04	15.897	2.474	0.000155583	0.189585	3e-07	1.75e-06	0.00188656	0.295512	0.0107189	0.857588	8.32e-05	0.000502452	0.10617	0.875144	142.9	22.2	225.8	9	139.69	100.31	138.27		27500.3	4.86118e+06	21496.2	162715	40512	8.26026e+06	21986.5	43505.8
FALSE	High	Master Protein	AT3G49430.1	SER/ARG-rich protein 34A	0	98.789	45	14	302	12	300	33.6	10.83	170.44	14	3.392	0.74	2.509	12.076	0.061	0.208	0.00804202	0.29717	0.220257	0.00352155	0.00230422	0.0184027	0.162055	0.945287	0.825177	0.09866	0.119213	0.342381	18.1	61.5	24.5	295.9	97.24	50.64	128.15		926256	147728	1.55186e+06	909135	1.51543e+06	141216	7.09141e+06	1.16221e+06
FALSE	High	Master Protein	AT3G13790.1	Glycosyl hydrolases family 32 protein	0	234.908	46	27	857	27	584	66.2	9.07	420.33	27	2.724	0.655	1.785	10.592	0.062	0.169	0.0282342	0.210639	0.576882	0.00620406	0.0023901	0.00737614	0.315401	0.884656	0.963466	0.131061	0.119213	0.19964	18.7	50.9	28.5	301.9	35.35	55.36	131.31		3.93254e+06	2.03331e+06	4.33104e+06	1.22746e+07	1.50689e+07	1.12312e+06	5.36701e+07	4.93432e+06
FALSE	High	Master Protein	AT3G22640.1	cupin family protein	0	69.432	41	15	131	15	486	55	7.14	67.08	15	2.713	0.212	0.574	3.369	0.063	0.171	0.0233806	0.00135873	0.0958234	0.248801	0.00253115	0.00778396	0.296371	0.0564677	0.637932	0.816148	0.121964	0.207279	16.4	44.6	77.6	261.4	20.99	66.8	135.76		149816	95716.1	165377	571920	2.66129e+06	108065	2.23736e+06	187980
FALSE	High	Master Protein	AT1G65870.1	Disease resistance-responsive (dirigent-like protein) family protein	0	45.789	42	7	110	7	189	20.4	8.81	55.96	7	4.324	0.512	2.212	7.982	0.064	0.277	0.00160487	0.0930344	0.327826	0.0189882	0.00271632	0.0555196	0.0591767	0.721051	0.91673	0.250107	0.125849	0.512526	17.5	75.6	34.2	272.8	74.42	33.71	132.54		786648	210387	1.17295e+06	2.36377e+06	2.96978e+06	191438	7.45429e+06	987038
FALSE	High	Master Protein	AT1G07320.1	ribosomal protein L4	0	52.635	28	8	75	8	282	30.5	8.94	38.94	8	0.892	1.418	1.265	0.107	13.267	11.84	0.899161	0.935291	0.906731	0.000301054	0.00318262	0.000128567	0.993807	0.991157	0.996251	0.020679	0.136087	0.0132665	149.6	133.5	105.6	11.3	11.06	60.74	78.16		588074	433196	606238	299872	128482	896689	31947.2	737880
FALSE	High	Master Protein	AT3G28220.1	TRAF-like family protein	0	103.237	41	19	301	19	370	42.9	8.5	184.73	19	0.807	2.146	1.732	0.171	12.52	10.104	0.73698	0.42505	0.617713	0.00303548	0.00491304	0.00030072	0.977435	0.968094	0.97264	0.0878613	0.183939	0.0244175	170	137.2	79.2	13.6	58.1	70.45	128.46		6.28637e+06	2.26177e+06	4.4707e+06	1.85606e+06	255304	1.08379e+07	353630	7.88776e+06
FALSE	High	Master Protein	AT1G03880.1	cruciferin 2	0	98.236	43	14	232	13	455	50.5	6.99	93	14	5.793	0.174	1.009	2.162	0.081	0.467	0.000167606	0.000399414	0.575146	0.589217	0.00603386	0.265708	0.0112511	0.0261789	0.963466	0.984252	0.20658	0.868882	16	92.9	92.1	199	62	57.93	138.4		470553	156271	870002	2.57488e+06	1.01434e+07	219959	3.97762e+06	590421
FALSE	High	Master Protein	AT4G02520.1	glutathione S-transferase PHI 2	0	62.836	47	10	117	8	212	24.1	6.35	67.04	10	0.714	2.439	1.742	0.227	10.735	7.665	0.554799	0.3083	0.610115	0.0111803	0.00652577	0.00223938	0.939289	0.952684	0.97264	0.184266	0.208452	0.100833	180.4	128.8	74	16.8	75.23	41.52	137.33		341483	962980	257251	583928	13419.8	2.62241e+06	58953	428472
FALSE	High	Master Protein	AT1G15440.1	periodic tryptophan protein 2	0.001	13.001	6	5	20	5	900	100.4	6.35	10.06	5	3.391	2.893	9.809	20.321	0.142	0.483	0.00546813	0.112795	0.000611862	2.62e-05	0.00845839	0.186012	0.126687	0.774755	0.0343294	0.00326663	0.251528	0.801593	34	115.3	11.8	238.9	24.84	105.77	72.37		29722.1	40368.7	314901	51858.6	15482.8	8763.59	338049	47817.4
FALSE	High	Master Protein	AT2G30210.1	laccase 3	0	62.182	26	11	204	11	570	64	9.63	97.17	11	4.765	0.977	4.653	10.88	0.09	0.428	0.000787946	0.573671	0.0148057	0.00553842	0.00861352	0.212215	0.0349634	0.968094	0.278876	0.125994	0.254686	0.811546	22.3	106.3	22.8	248.6	120.19	36.43	132.34		932002	65171.2	767171	1.61072e+06	931814	61086	3.22427e+06	1.16942e+06
FALSE	High	Master Protein	AT3G57050.1	cystathionine beta-lyase	0.001	27.343	16	7	70	7	464	50.4	7.36	40.47	7	1.067	3.827	4.084	0.412	9.301	9.926	0.80629	0.0723597	0.0291501	0.27874	0.00963472	0.000250003	0.986387	0.655891	0.378664	0.831616	0.255438	0.0217239	164.2	175.2	42.9	17.7	11.21	4.91	131.37		448818	453262	395283	525186	9337.43	829935	52345	563149
FALSE	High	Master Protein	AT4G01130.1	GDSL-like Lipase/Acylhydrolase superfamily protein	0.001	19.766	13	5	22	5	382	42	8.92	14.32	5	4.184	0.939	3.929	5.857	0.16	0.671	0.000817484	0.626657	0.0560525	0.0226655	0.00965479	0.423196	0.0355032	0.971871	0.523223	0.281385	0.255438	0.956246	32	134	34.1	199.8	38.73	87.01	66.74		64380.4	25461.9	76016.5	439621	53614.4	34071	356334	87111
FALSE	High	Master Protein	AT3G04550.1	unknown protein; INVOLVED IN: biological_process unknown; LOCATED IN: chloroplast stroma, chloroplast; EXPRESSED IN: 22 plant structures; EXPRESSED DURING: 13 growth stages; BEST Arabidopsis thaliana protein match is: unknown protein (TAIR:AT5G28500.1); Has 110 Blast hits to 110 proteins in 51 species: Archae - 0; Bacteria - 67; Metazoa - 1; Fungi - 0; Plants - 41; Viruses - 0; Other Eukaryotes -…	0.001	27.751	18	7	64	7	449	50.2	5.96	36.47	7	0.227	2.555	0.579	0.272	9.405	2.131	0.00290324	0.271757	0.211537	0.0345346	0.00969214	0.323784	0.0839854	0.92576	0.8242	0.355769	0.255438	0.875591	232	52.6	90.8	24.7	48.98	44.43	114.63		352661	625819	125271	81033.2	38582.1	768259	58651.7	442498
FALSE	High	Master Protein	AT4G27740.1	Yippee family putative zinc-binding protein	0	55.617	84	10	97	10	105	11.8	9.26	49.14	10	5.354	0.462	2.472	4.932	0.094	0.501	0.000319	0.0634091	0.231344	0.09292	0.00986607	0.315683	0.0167335	0.611834	0.830006	0.555083	0.255438	0.875144	20.8	111.5	45.1	222.5	109.87	1.97	133.4		883882	89526.2	1.30509e+06	1.66337e+06	2.4782e+06	145352	3.64612e+06	1.10904e+06
FALSE	High	Master Protein	AT4G13340.1	Leucine-rich repeat (LRR) family protein	0	83.776	18	13	157	6	760	82.2	6.96	88.23	13	2.738	0.571	1.563	4.581	0.125	0.341	0.0133177	0.13629	0.728394	0.0814363	0.00998427	0.0756855	0.215887	0.802642	0.996251	0.526654	0.256159	0.592339	29.6	81.1	51.8	237.5	11.86	79.81	71.69		59713.1	67742.7	77587.8	366871	138122	87147.8	632116	83379.7
FALSE	High	Master Protein	AT3G28300.1	Protein of unknown function (DUF677)	0.001	31.739	23	8	35	8	385	42.9	5.91	16.93	8	0.505	1.641	0.828	0.158	10.363	5.229	0.193738	0.738186	0.552368	0.0198602	0.0103764	0.0285197	0.782939	0.971871	0.963466	0.255864	0.263409	0.38893	181	91.3	110.3	17.5	70.96	20.66	85.05		132236	343433	78919.2	131279	43193.6	351792	10787.5	165922
FALSE	High	Master Protein	AT2G44760.1	Domain of unknown function (DUF3598)	0.001	14.148	11	5	16	5	500	55.8	6.3	4.44	5	0.879	0.464	0.408	3.155	0.147	0.129	0.787087	0.0855469	0.211119	0.199246	0.0104668	0.000495359	0.984162	0.702339	0.8242	0.762491	0.264414	0.0355582	36.9	32.4	79.6	251.1	0.66	82.61	137.07		59163.4	46697.5	74911.4	19587.1	638229	7953.18	438607	75133.5
FALSE	High	Master Protein	AT1G10760.1	Pyruvate phosphate dikinase, PEP/pyruvate binding domain	0	96.668	18	23	148	23	1399	156.5	5.92	67.28	23	0.588	2.817	1.657	0.331	8.524	5.012	0.320064	0.204929	0.701815	0.137319	0.0107971	0.0343277	0.873835	0.876276	0.988768	0.660805	0.268843	0.427826	194.1	114.2	68.9	22.8	60.35	3.14	127.26		256888	550829	183940	238337	18909.2	786240	51250.9	322328
FALSE	High	Master Protein	AT1G13060.1	20S proteasome beta subunit E1	0.001	26.962	24	5	30	5	274	29.6	6.43	14.63	5	0.791	2.831	2.24	0.289	9.787	7.744	0.798702	0.201928	0.315676	0.0410087	0.0111093	0.0114309	0.984162	0.873844	0.90872	0.393488	0.272702	0.254218	178	140.9	62.9	18.2	96.05	59.72	134.56		73385.1	330925	66815.5	203880		471794	10304.7	92079.3
FALSE	High	Master Protein	AT4G13670.1	plastid transcriptionally active 5	0.001	34.984	25	8	40	8	387	44	4.88	17.49	8	1.478	1.339	1.979	0.13	10.296	15.219	0.23824	0.994967	0.40657	0.0236826	0.0123786	0.000171903	0.825088	0.999907	0.944605	0.291251	0.294147	0.0170287	120.4	178	89.9	11.7	76.39	17.24	129.91		62551.2	180527	118154	187118	5230.05	520914	10021.4	78485.4
FALSE	High	Master Protein	AT1G77120.1	alcohol dehydrogenase 1	0.001	24.909	18	6	21	6	379	41.2	6.24	12.69	6	0.163	3.861	0.628	0.395	9.777	1.59	0.000148415	0.0699796	0.68539	0.451207	0.0128044	0.585617	0.0103614	0.652479	0.986189	0.945321	0.301512	0.968073	262.5	42.7	68	26.8	40.41	35.49	127.9		179218	277963	36827.3	25158	4039.05	348729	22172.2	224872
FALSE	High	Master Protein	AT4G14320.1	Zinc-binding ribosomal protein family protein	0	40.152	31	6	132	6	105	12.1	10.32	69.22	6	1.042	1.466	1.527	14.335	0.102	0.107	0.845333	0.88955	0.801201	0.00160398	0.0130117	0.000712624	0.99247	0.990598	0.996251	0.0672259	0.305014	0.049713	32	33.3	21.8	312.9	112.82	120.01	102.13		5.85725e+06	567816	5.64397e+06	573031	2.08273e+06	675511	2.09432e+07	7.34932e+06
FALSE	High	Master Protein	AT3G09200.1	Ribosomal protein L10 family protein	0	40.515	29	8	77	8	320	34.1	5.07	34.77	8	0.388	2.966	1.151	0.333	8.909	3.459	0.063188	0.174936	0.762843	0.0631649	0.01352	0.0559119	0.483516	0.835326	0.996251	0.469458	0.306406	0.512526	217.7	84.5	73.4	24.4	20.84	42.35	104.08		964333	1.11807e+06	466776	305871	91134.8	1.21341e+06	124192	1.20999e+06
FALSE	High	Master Protein	AT4G17390.1	Ribosomal protein L23/L15e family protein	0	89.517	46	10	501	10	204	24.2	11.44	262.66	10	0.899	0.992	0.891	9.518	0.104	0.094	0.910779	0.592135	0.421531	0.00962579	0.0137971	0.00034032	0.99413	0.971871	0.949215	0.174989	0.306406	0.0267557	32	28.8	32.3	307	95.9	115.72	102.3		2.67212e+07	4.41673e+06	2.6258e+07	3.253e+06	1.83808e+07	5.93161e+06	122408902	3.35282e+07
FALSE	High	Master Protein	AT4G25210.1	DNA-binding storekeeper protein-related transcriptional regulator	0.001	25.35	20	7	29	7	368	40.3	6.29	14.6	7	1.38	0.595	0.822	3.203	0.186	0.257	0.324141	0.227816	0.804312	0.114198	0.0147118	0.0382007	0.873835	0.895988	0.996251	0.610785	0.319	0.441606	42.4	58.5	71.2	228	113.15	115.93	113.76		75354.1	4316.1	95121.6		87472.6	5156.76	161124	103466
FALSE	High	Master Protein	AT5G23210.1	serine carboxypeptidase-like 34	0	124.012	34	17	363	17	499	56.3	8.46	203.35	17	1.925	0.986	1.898	9.101	0.108	0.209	0.140906	0.585078	0.49725	0.0115012	0.015533	0.0187038	0.683131	0.969595	0.950762	0.184266	0.325106	0.342381	30.4	58.5	30.8	280.3	41.24	71.21	63.43		1.21089e+06	1.90231e+06	1.42767e+06	5.35929e+06	1.67723e+06	1.28387e+06	1.64496e+07	1.51936e+06
FALSE	High	Master Protein	AT1G79550.2	phosphoglycerate kinase	0	114.021	47	15	189	12	401	42.1	5.68	81.8	15	0.583	1.999	1.165	0.242	8.269	4.821	0.311624	0.499859	0.799824	0.0138682	0.015587	0.0426877	0.872278	0.968094	0.996251	0.211823	0.325106	0.46777	181.5	105.8	90.8	21.9	88.93	34.01	128.31		218418	825815	164751	333538	28854.2	1.30271e+06	56083.8	274058
FALSE	High	Master Protein	AT5G47880.1	eukaryotic release factor 1-1	0.001	24.733	19	8	44	6	436	48.7	5.3	18.71	8	0.594	2.523	1.499	0.225	11.223	6.668	0.533626	0.270754	0.452609	0.238112	0.0160082	0.027579	0.934208	0.92576	0.949215	0.813742	0.326508	0.380498	192.3	114.3	76.2	17.1	32.15	8.64	50.88		84262	115316	41544.6	63763.4	12832.9	73246.1		105727
FALSE	High	Master Protein	AT2G03150.1	ATP/GTP-binding protein family	0.001	23.99	7	10	44	10	1340	150.8	6.57	24.3	10	1.275	0.937	1.194	6.015	0.156	0.199	0.402599	0.531162	0.95701	0.0307994	0.0205021	0.00893325	0.911278	0.968094	0.996251	0.351111	0.37568	0.216894	41	52.2	43.7	263.1	51.84	55.51	123.25		133490	52747.2	143020	78806.2	243212	24884.4	669480	176294
FALSE	High	Master Protein	AT4G32420.1	Cyclophilin-like peptidyl-prolyl cis-trans isomerase family protein	0.001	22.95	5	5	26	5	837	94.6	11.93	12.76	5	6.702	0.462	3.095	2.658	0.174	1.164	6.86e-06	0.0840863	0.147126	0.229522	0.0208482	0.889158	0.00119686	0.699934	0.753747	0.802714	0.378028	0.989813	25.6	171.6	55.4	147.4	21.37	134.27	66.61		40882.9	39540.1	36606.5	1.93187e+06	107286	68890	298684	51297.4
FALSE	High	Master Protein	AT3G06480.1	DEAD box RNA helicase family protein	0	60.243	16	16	191	10	1088	119.5	9.94	94.58	16	3.083	0.468	1.443	2.188	0.214	0.66	0.00439216	0.0668344	0.885027	0.468917	0.022701	0.469438	0.110496	0.632172	0.996251	0.946689	0.401023	0.968073	36.7	113.2	78.4	171.6	124	0.1	102.45		307153	6032.24	191608	237164	262428	77350	400844	385398
FALSE	High	Master Protein	AT5G10160.1	Thioesterase superfamily protein	0	189.716	45	11	1130	8	219	24.1	9.26	603.84	11	1.994	0.416	0.829	3.367	0.123	0.246	0.122266	0.0416027	0.344259	0.249171	0.02288	0.0360718	0.644187	0.49233	0.922728	0.816148	0.401023	0.439642	29.6	59.1	71.3	240	35.43	25.62	115.49		2.30209e+07	1.18881e+07	3.36857e+07	2.89458e+07	8.41901e+07	1.70867e+07	1.57289e+08	2.88852e+07
FALSE	High	Master Protein	AT5G16715.1	ATP binding;valine-tRNA ligases;aminoacyl-tRNA ligases;nucleotide binding;ATP binding;aminoacyl-tRNA ligases	0.001	15.583	6	6	14	6	974	110.6	6.37	6.89	6	3.404	0.269	0.917	1.475	0.183	0.621	0.00423105	0.00531721	0.548609	0.832131	0.0230751	0.367984	0.107023	0.143272	0.963466	0.996424	0.401023	0.915357	29.4	100.2	109.2	161.2	94.08	70.59	62.42		20811.3	101219	79338.5	291670	195587	152725	312204	29633.3
FALSE	High	Master Protein	AT1G75560.1	zinc knuckle (CCHC-type) family protein	0.001	28.612	28	6	44	6	257	28.7	9.47	20.58	6	2.536	0.923	2.34	4.817	0.192	0.486	0.0211172	0.566885	0.281557	0.0636292	0.0238448	0.228947	0.282065	0.968094	0.881839	0.472172	0.401023	0.831969	40.6	103.1	44.1	212.2	90.94	36.61	116.43		162639	26239.4	197770	144317	163520	22837	431363	204069
FALSE	High	Master Protein	AT5G51550.1	EXORDIUM like 3	0.001	24.784	14	5	62	5	337	36.8	8.7	33.13	5	2.956	0.499	1.475	3.928	0.127	0.376	0.018092	0.085093	0.853774	0.172091	0.0248315	0.147831	0.261792	0.702339	0.996251	0.723493	0.408182	0.752912	28.9	85.5	57.9	227.6	35.71	2.72	118.73		283421	144248	520660	613983	926851	161621	1.87804e+06	355619
FALSE	High	Master Protein	AT4G08950.1	Phosphate-responsive 1 family protein	0	40.435	33	8	58	8	314	33.6	9.32	26.7	8	9.129	0.917	8.369	5.983	0.153	1.399	2.49e-06	0.501769	0.000332764	0.063108	0.0248643	0.56559	0.000542809	0.968094	0.0215368	0.469458	0.408182	0.968073	22.5	205.8	24.6	147.1	73.8	60.07	53.97		204171	52384.8	523951	1.60841e+06	116452	104795	814042	256182
FALSE	High	Master Protein	AT3G53990.1	Adenine nucleotide alpha hydrolases-like superfamily protein	0.001	27.355	43	7	48	7	160	17.8	5.94	20.49	7	0.647	2.975	1.926	0.399	7.453	4.824	0.434718	0.17336	0.462841	0.314354	0.0263082	0.0369079	0.914886	0.835326	0.949587	0.871838	0.428086	0.439642	188.9	122.3	63.5	25.3	70.4	35.96	132.9		176781	454281	120268	250724	7464.95	730487	40815.7	221814
FALSE	High	Master Protein	AT3G09220.1	laccase 7	0	47.928	19	9	72	9	567	62.4	8.92	36.08	9	0.979	0.817	0.8	6.2	0.132	0.129	0.873312	0.384212	0.354784	0.0458738	0.0275457	0.00200451	0.993747	0.968094	0.926704	0.407343	0.432856	0.0945557	37.1	36.3	45.4	281.3	34.97	29.41	89.3		163418	233306	131622	248827	337936	153505	1.73946e+06	205047
FALSE	High	Master Protein	AT3G48990.1	AMP-dependent synthetase and ligase family protein	0	65.274	22	12	99	12	514	55.5	6.54	48.81	12	0.611	4.955	3.029	0.692	7.165	4.38	0.361046	0.0248944	0.110612	0.413719	0.0279602	0.0223564	0.890952	0.375595	0.673634	0.936933	0.434904	0.359517	204.8	125.2	41.3	28.6	61.28	26.75	137.65		870080	1.89621e+06	550854	1.00218e+06	17910.7	3.01247e+06	203670	1.09172e+06
FALSE	High	Master Protein	AT2G04530.1	Metallo-hydrolase/oxidoreductase superfamily protein	0	46.738	18	9	154	9	354	39.9	8.94	96.18	9	2.63	0.535	1.406	4.019	0.133	0.35	0.0339223	0.108868	0.928277	0.162365	0.0282629	0.119625	0.348269	0.763201	0.996251	0.705333	0.435149	0.686218	30.7	80.8	57.5	231	84.3	13.63	113.46		863892	188381	993669	1.01503e+06	1.53177e+06	337815	3.56103e+06	1.08396e+06
FALSE	High	Master Protein	AT3G13930.1	Dihydrolipoamide acetyltransferase, long form protein	0	106.025	34	16	163	14	539	58.4	7.65	83.34	16	1.17	1.642	1.921	0.239	6.874	8.044	0.662224	0.73784	0.482594	0.0145665	0.0287252	0.00107931	0.967054	0.971871	0.950762	0.217418	0.437094	0.0614465	136.8	160	83.3	19.9	5.44	62.42	132.54		523697	417786	747570	359103	33444	2.13857e+06	77265.8	657104
FALSE	High	Master Protein	AT2G05920.1	Subtilase family protein	0	145.793	38	20	288	20	754	80	8.35	105.01	20	1.978	0.438	0.866	3.243	0.135	0.267	0.126264	0.0512268	0.389023	0.271179	0.029411	0.0485971	0.650066	0.551786	0.933657	0.82312	0.443637	0.479048	31.6	62.4	72.1	233.9	35.04	18.06	122.99		793755	412310	846402	1.35616e+06	3.32975e+06	466645	4.97851e+06	995956
FALSE	High	Master Protein	AT2G44200.1	CBF1-interacting co-repressor CIR, N-terminal;Pre-mRNA splicing factor	0.001	31.481	25	10	49	9	493	57.8	9.51	17.22	10	0.754	0.419	0.316	1.771	0.236	0.178	0.904989	0.0427654	0.0357721	0.508063	0.0302169	0.0395661	0.993807	0.49499	0.416489	0.965623	0.446861	0.447423	47.8	36	114.1	202.1	95.26	108.9	129.58		52979.6		39599	1759.29	176413		114083	70288.2
FALSE	High	Master Protein	AT5G13560.1	unknown protein; BEST Arabidopsis thaliana protein match is: unknown protein (TAIR:AT2G37370.1); Has 12055 Blast hits to 8846 proteins in 811 species: Archae - 217; Bacteria - 1046; Metazoa - 6104; Fungi - 1115; Plants - 528; Viruses - 14; Other Eukaryotes - 3031 (source: NCBI BLink).	0.002	11.408	9	5	11	5	679	76.6	5.11	4.3	5	3.88	0.286	1.111	1.262	0.227	0.881	0.00443166	0.0110008	0.817676	0.661644	0.0305911	0.872777	0.110496	0.225922	0.996251	0.995324	0.448975	0.989813	31.3	121.5	109.3	137.9	78.38	10.52	89.86		31795		56185.7	59994.4	17520.9	158002	81761.4	39894.4
FALSE	High	Master Protein	AT5G20600.1	FUNCTIONS IN: molecular_function unknown; INVOLVED IN: rRNA processing; LOCATED IN: preribosome, small subunit precursor; EXPRESSED IN: 22 plant structures; EXPRESSED DURING: 13 growth stages; CONTAINS InterPro DOMAIN/s: Nucleolar, Nop52 (InterPro:IPR010301); Has 543 Blast hits to 530 proteins in 201 species: Archae - 0; Bacteria - 10; Metazoa - 211; Fungi - 164; Plants - 46; Viruses - 0; Other E…	0.002	7.324	11	5	25	5	532	60	9.5	9.94	5	1.109	0.666	0.739	3.02	0.22	0.245	0.474927	0.261231	0.658153	0.111973	0.0312386	0.0428396	0.92443	0.920081	0.98403	0.603525	0.451572	0.468399	49.1	54.5	73.7	222.7	107.84	55.32	119.81		88049.8	6687.92	42775.5	17506.7	105316		159798	110480
FALSE	High	Master Protein	AT3G25840.1	Protein kinase superfamily protein	0.001	24.956	7	6	52	6	935	107.9	7.36	24.45	6	1.448	0.822	1.19	3.938	0.209	0.302	0.266783	0.438165	0.83154	0.11314	0.0334971	0.0292455	0.841998	0.968094	0.996251	0.606692	0.472009	0.392556	47.3	68.5	57.6	226.6	41.8	50.66	131.16		110028	43074	134868	70671.3	317527	11646.1	423702	138057
FALSE	High	Master Protein	AT5G05450.1	P-loop containing nucleoside triphosphate hydrolases superfamily protein	0.001	23.936	12	6	36	6	593	66.9	8.72	15.44	6	2.004	0.77	1.543	3.791	0.203	0.407	0.0900088	0.391109	0.520511	0.059692	0.0344277	0.136145	0.564414	0.968094	0.957453	0.453227	0.477931	0.7189	43.3	86.9	56.3	213.5	87.55	42.03	109.97		107124	17281.3	111663	74989.5	119111	23145.2	278906	134413
FALSE	High	Master Protein	AT5G15450.1	casein lytic proteinase B3	0	55.438	17	14	51	14	968	108.9	6.23	22.22	14	1.046	2.233	2.335	0.312	7.162	7.49	0.683254	0.386449	0.254696	0.287196	0.0346692	0.0100119	0.969766	0.968094	0.859039	0.838625	0.477931	0.233485	151.9	158.9	68	21.2	57.16	80.77	116.53		95915	194779	61352.4	288311	9573.11	266366	9927.74	120348
FALSE	High	Master Protein	AT3G46970.1	alpha-glucan phosphorylase 2	0	94.232	33	22	179	22	841	95.1	6.11	77.08	22	0.669	1.932	1.292	0.323	5.982	4.001	0.467429	0.537792	0.93977	0.061369	0.0348383	0.0378525	0.922497	0.968094	0.996251	0.461943	0.477931	0.441606	170	113.7	88	28.4	68.62	50.16	118.86		375944	943435	234450	611002	61294.3	1.42192e+06	110882	476170
FALSE	High	Master Protein	AT4G27440.1	protochlorophyllide oxidoreductase B	0	90.442	42	16	244	7	401	43.3	9.16	132.13	16	0.251	1.704	0.427	0.259	6.589	1.653	0.00567069	0.689881	0.0247385	0.0171316	0.0352445	0.479368	0.130227	0.971871	0.347923	0.24127	0.477931	0.968073	201.1	50.4	118	30.5	38.93	22.61	46.59		1.10536e+06	1.67602e+06	341065	306204	381414	1.52034e+06	242551	1.38694e+06
FALSE	High	Master Protein	AT4G26750.1	hydroxyproline-rich glycoprotein family protein	0	41.789	23	7	106	7	421	46.2	6.23	53.71	7	0.761	3.437	2.614	0.523	6.567	4.995	0.64615	0.107183	0.191476	0.172842	0.0355672	0.01136	0.961319	0.759239	0.810325	0.723493	0.477931	0.254218	181.5	138	52.8	27.6	30.9	13.91	56.1		1.86733e+06	2.50864e+06	1.26821e+06	1.91472e+06	278273	1.2952e+06	386988	2.34301e+06
FALSE	High	Master Protein	AT1G15200.3	protein-protein interaction regulator family protein	0.001	15.451	16	6	18	6	470	54.4	6	6.39	6	0.641	2.23	1.429	9.152	0.244	0.156	0.966471	0.249933	0.331526	0.00302253	0.03565	0.00694164	0.999347	0.917425	0.919235	0.0878613	0.477931	0.193157	64.6	41.4	29	265.1	40.8	62.32	23.35		33079.6	19128.9	3444.03	26924.1		12434.3	145217	54823.7
FALSE	High	Master Protein	AT1G33811.1	GDSL-like Lipase/Acylhydrolase superfamily protein	0	47.314	29	9	118	9	370	41.7	9.28	64.6	9	3.983	0.784	3.124	5.341	0.147	0.585	0.00284145	0.346436	0.0978095	0.0734036	0.0370812	0.443516	0.0831165	0.96135	0.640804	0.498136	0.48689	0.968073	30.6	121.9	39	208.5	109.35	74.76	132.63		762765	78582.6	1.54424e+06	590158	1.21157e+06	75406.8	2.02482e+06	957071
FALSE	High	Master Protein	AT1G09760.1	U2 small nuclear ribonucleoprotein A	0.001	30.498	36	8	43	8	249	28	6.05	16.71	8	1.334	0.882	1.177	4.812	0.183	0.245	0.376573	0.460479	0.977634	0.0721024	0.0370886	0.0260305	0.900717	0.968094	0.996251	0.496768	0.48689	0.373797	44.8	59.8	50.8	244.5	70.1	23.46	90.88		171036	48592.4	123622	109628	150619	65886.3	590396	214605
FALSE	High	Master Protein	AT5G58040.1	homolog of yeast FIP1 [V]	0.001	32.45	10	12	52	12	1196	133.4	5.49	27.33	12	1.473	0.63	0.927	3.089	0.204	0.3	0.263774	0.186612	0.712139	0.159652	0.0380303	0.0765962	0.841204	0.853543	0.990867	0.69876	0.488666	0.594704	44.6	65.7	70.8	218.9	93.46	58.74	124.36		86029.7		70316.6	28884.6	152072		207881	107945
FALSE	High	Master Protein	AT5G44400.1	FAD-binding Berberine family protein	0	44.213	22	12	91	10	537	60.3	9.67	52.42	12	2.92	0.675	1.972	2.882	0.234	0.684	0.0053533	0.230412	0.467669	0.231836	0.0430593	0.449932	0.126091	0.900158	0.950114	0.803717	0.514916	0.968073	41.4	120.8	61.3	176.5	12.54	30.48	86.08		68613.3	67149.9	138829	266634	140477	65152.3	348750	86091.9
FALSE	High	Master Protein	AT3G25700.1	Eukaryotic aspartyl protease family protein	0	43.229	23	8	105	8	452	49.3	9.45	61.83	8	3.684	0.93	3.425	5.952	0.156	0.576	0.00477486	0.517429	0.0663113	0.0523847	0.0437489	0.428944	0.115746	0.968094	0.552403	0.427956	0.514916	0.960306	32.9	121.2	35.4	210.6	49.01	32.7	79.96		945323	395267	1.51294e+06	3.00319e+06	838840	468242	4.59442e+06	1.18613e+06
FALSE	High	Master Protein	AT3G13570.1	SC35-like splicing factor 30A	0	44.565	29	7	164	5	262	30.2	11.68	79.05	7	1.551	0.714	1.107	4.483	0.159	0.247	0.306619	0.269852	0.705069	0.121579	0.0460253	0.0364761	0.872278	0.92576	0.988768	0.624466	0.537031	0.439642	39.1	60.6	54.8	245.5	96.29	59	132.66		1.14286e+06	186933	950295	484386	2.43343e+06	156485	3.40743e+06	1.43399e+06
FALSE	High	Master Protein	AT2G43750.2	O-acetylserine (thiol) lyase B	0	41.823	34	10	61	10	392	41.6	8.02	22.48	10	1.024	3.19	3.267	0.508	6.278	6.428	0.873469	0.138256	0.0812836	0.169475	0.0471931	0.0109776	0.993747	0.802642	0.594417	0.722375	0.544197	0.248275	160.2	164.1	50.2	25.5	95.98	89.17	135.34		137005	616767	120468	659004		830728	49261.6	171906
FALSE	High	Master Protein	AT1G31970.1	DEA(D/H)-box RNA helicase family protein	0	178.632	53	29	620	29	537	59.6	8.54	331.43	29	0.368	1.078	0.397	0.183	5.893	2.17	0.0490596	0.694838	0.0167942	0.00404557	0.0474264	0.211566	0.418365	0.971871	0.298224	0.108137	0.544197	0.810432	162.2	59.7	150.5	27.5	51.36	64.64	77.62		3.54207e+06	6.53231e+06	919120	3.05754e+06	5.56008e+06	3.25606e+06	958498	4.44437e+06
FALSE	High	Master Protein	AT5G58270.1	ABC transporter of the mitochondrion 3	0.001	18.397	9	5	9	5	728	80.4	9.23	3.37	5	0.737	1.192	0.879	0.189	6.298	4.642	0.599956	0.827776	0.405735	0.00585371	0.0474291	0.043558	0.954982	0.982857	0.944605	0.128316	0.544197	0.470592	146.3	107.8	122.7	23.2	128.13	128.02	127.46			317197		262083		386020		23295.5
FALSE	High	Master Protein	AT1G71040.1	Cupredoxin superfamily protein	0	158.628	34	17	535	17	581	66.1	9.16	293.26	17	3.853	0.863	3.325	5.322	0.162	0.625	0.00355546	0.437613	0.0754176	0.0741882	0.0482018	0.506085	0.0946146	0.968094	0.570663	0.500508	0.544841	0.968073	32.8	126.5	38.1	202.6	59.43	54.57	116.43		7.21119e+06	2.53622e+06	9.32633e+06	2.6084e+07	1.07022e+07	2.08556e+06	3.09718e+07	9.04817e+06
FALSE	High	Master Protein	AT3G44600.1	cyclophilin71	0.001	31.188	16	9	34	9	631	70.9	6.62	15.54	9	0.687	2.982	2.048	0.444	6.72	4.615	0.629531	0.17193	0.438479	0.159804	0.0482651	0.0688079	0.960228	0.835326	0.949215	0.698843	0.544841	0.568009	184.3	126.5	61.8	27.4	31.16	4.76	124.12		106761	143971	74870.7	86757.6		220159	18371	133957
FALSE	High	Master Protein	AT3G22960.1	Pyruvate kinase family protein	0	77.271	30	14	112	14	596	65.1	5.92	51.38	14	0.435	3.03	1.318	0.546	5.553	2.416	0.105109	0.163507	0.979005	0.231956	0.0497269	0.258928	0.603453	0.831786	0.996251	0.803717	0.556513	0.86573	205.6	89.5	67.9	37	30.81	16.24	128.82		463416	621770	222871	219331	24084.1	1.10899e+06	113499	581467
FALSE	High	Master Protein	AT3G15950.1	DNA topoisomerase-related	0	71.674	28	19	57	19	772	85	4.69	28.28	19	0.362	2.043	0.74	0.326	6.272	2.271	0.0400872	0.476147	0.623968	0.193959	0.0513563	0.282551	0.375577	0.968094	0.97264	0.746317	0.569847	0.870965	198.9	72	97.4	31.7	90.7	52.45	124.88		103143	406723	42721.1	108449	11197.9	543770	38344.4	129418
FALSE	High	Master Protein	AT1G80930.1	MIF4G domain-containing protein / MA3 domain-containing protein	0	120.86	28	24	296	24	900	104	6.05	135.02	24	1.261	0.801	1.009	4.808	0.167	0.21	0.55377	0.365061	0.57561	0.100012	0.0516412	0.0192229	0.938605	0.968094	0.963466	0.578324	0.571789	0.343823	42	53	52.5	252.4	68.2	32.85	114.83		837430	252056	624016	481878	1.19779e+06	249862	3.23946e+06	1.05076e+06
FALSE	High	Master Protein	AT1G06760.1	winged-helix DNA-binding transcription factor family protein	0	46.739	20	8	142	6	274	28.9	10.77	97.99	8	1.834	0.281	0.514	1.678	0.167	0.307	0.170434	0.00658718	0.0598508	0.849654	0.0521852	0.0785419	0.740575	0.162025	0.537875	0.996424	0.575241	0.601926	32.3	59.3	115.2	193.3	103.34	79.46	135.64		1.06203e+06	142356	1.14453e+06	397921	6.4513e+06	270550	2.73042e+06	1.33258e+06
FALSE	High	Master Protein	ATCG01130.1	Ycf1 protein	0	104.755	17	30	228	30	1786	213.6	9.73	112	30	1.097	0.613	0.672	2.373	0.258	0.283	0.569737	0.171441	0.375757	0.35678	0.0522846	0.0302873	0.945231	0.835326	0.933029	0.902166	0.575241	0.402179	52.6	57.7	85.9	203.8	109.41	49.3	101.35		211424	19230.2	97399	58307.5	192361	65048.9	329978	274624
FALSE	High	Master Protein	AT1G79600.1	Protein kinase superfamily protein	0.001	18.217	8	5	14	5	711	79	6.76	7.47	5	0.673	2.214	1.491	0.241	9.189	6.186	0.914595	0.276985	0.325527	0.259345	0.0525248	0.0601536	0.99477	0.92576	0.915251	0.818499	0.57545	0.526548	179.1	120.5	80.9	19.5	9.79	35.92	27.3		42315	46586.2	12740.4	43066.4	7211.71	34757.5		59060.5
FALSE	High	Master Protein	AT5G56320.1	expansin A14	0.001	17.304	20	5	37	5	255	27.7	9.61	21.45	5	2.806	1.909	5.357	11.197	0.171	0.478	0.0241057	0.551463	0.006662	0.00489898	0.054854	0.282327	0.296371	0.968094	0.170734	0.115448	0.578086	0.870965	39.2	110.1	20.6	230.1	32.98	73.32	124.9		284985	146731	280224	1.09516e+06	294880	35572.4	1.43639e+06	357582
FALSE	High	Master Protein	AT4G34490.1	cyclase associated protein 1	0.001	22.474	22	8	32	8	476	50.9	6.65	15.65	8	0.407	1.644	0.669	0.28	5.874	2.391	0.0780305	0.736136	0.311822	0.0446986	0.0548709	0.251254	0.529023	0.971871	0.906439	0.405149	0.578086	0.862154	183	74.5	111.3	31.2	26.64	3.08	74.72		369821	217640	96076.6	124385	60025.5	419954	53842.1	464029
FALSE	High	Master Protein	AT4G29410.2	Ribosomal L28e protein family	0.001	25.245	38	5	42	5	143	15.9	11.05	20.81	5	0.275	2.265	0.623	0.426	5.321	1.464	0.0100453	0.373131	0.131995	0.133281	0.0557242	0.690175	0.18852	0.968094	0.735489	0.649544	0.578086	0.968073	210	57.8	92.7	39.5	31.84	120.13	50.85		1.15643e+06	630163	699870	66722.5	170903	742354	182518	1.45102e+06
FALSE	High	Master Protein	AT3G25530.1	glyoxylate reductase 1	0.001	19.251	21	5	32	5	289	30.7	6.13	14.74	5	0.797	0.779	0.62	0.129	6.048	4.818	0.791773	0.340118	0.230055	0.00101574	0.055946	0.0420495	0.984162	0.960123	0.828795	0.0462737	0.578086	0.464892	123.2	98.2	158.3	20.4	71.78	5.3	49.33		99840.6	263367	114035	125566	92836.9	405168	24394.4	125274
FALSE	High	Master Protein	AT3G13870.1	Root hair defective 3 GTP-binding protein (RHD3)	0.001	31.138	12	8	21	8	802	89	5.57	8.22	8	0.225	0.923	0.208	0.129	7.142	1.606	0.0127912	0.509456	0.0144627	0.0140152	0.0560008	0.586868	0.209952	0.968094	0.273393	0.212547	0.578086	0.968073	163.4	36.7	177	22.9	52.96	98.13	74.3		71758.4	135864		49577.3	36124.6	259201		90038.2
FALSE	High	Master Protein	AT4G35785.2	RNA-binding (RRM/RBD/RNP motifs) family protein	0	40.591	27	6	90	6	239	28.3	11.71	35.31	6	2.41	0.546	1.315	3.159	0.173	0.416	0.0524498	0.116858	0.967102	0.287271	0.0566763	0.197443	0.433848	0.781325	0.996251	0.838625	0.578086	0.80491	36.3	87.4	66.5	209.9	91.92	42.79	107.09		541276	98933.9	648042	430081	767114	213096	1.57304e+06	679160
FALSE	High	Master Protein	AT1G58270.1	TRAF-like family protein	0	104.454	28	12	494	12	396	45	5.82	259.04	12	0.397	2.288	0.909	0.42	5.443	2.163	0.0703875	0.363756	0.444268	0.0847202	0.0580974	0.213342	0.504862	0.968094	0.949215	0.531556	0.578086	0.811546	198.2	78.8	86.6	36.4	29.18	66.44	133.31		2.00687e+07	1.13762e+07	8.49969e+06	3.80013e+06	762753	5.19568e+07	3.25977e+06	2.51809e+07
FALSE	High	Master Protein	AT4G01900.1	GLNB1 homolog	0	53.908	41	9	133	9	196	21.3	9.06	77.91	9	2.279	1.141	2.599	6.481	0.176	0.401	0.0683297	0.768432	0.195368	0.0396145	0.0593886	0.178152	0.498293	0.971871	0.814281	0.388652	0.578086	0.796625	40.7	92.6	35.6	231	114.01	129.62	35.58		389318	3.12594e+06	445990	1.26956e+07	502833	1.69083e+06	7.36071e+06	488493
FALSE	High	Master Protein	AT4G24220.1	NAD(P)-binding Rossmann-fold superfamily protein	0.001	23.106	17	6	21	6	388	44.2	5.2	9.05	6	0.494	2.028	1.002	0.339	5.983	2.957	0.335512	0.480587	0.832733	0.40809	0.0597058	0.2014	0.880356	0.968094	0.996251	0.936933	0.578086	0.80491	185.7	91.8	91.5	31	58.43	19.73	109.55		71344.4	148036	34875.6	61598	4663.13	192219	17516.5	89518.7
FALSE	High	Master Protein	AT5G55300.2	DNA topoisomerase I alpha	0.001	13.758	9	7	30	7	933	104.7	9.32	15	7	1.976	0.986	1.949	4.037	0.244	0.483	0.0990919	0.685565	0.321393	0.0404638	0.0602346	0.21131	0.585604	0.971871	0.911794	0.390863	0.578086	0.810077	49.5	97.8	50.2	202.5	72.04	60.63	117.33		89254.5	21187.3	132177	59655.5	111133	16032.9	239049	117952
FALSE	High	Master Protein	AT1G02640.1	beta-xylosidase 2	0.001	23.411	8	6	36	5	768	82.9	8.34	22.89	6	0.786	0.939	0.738	3.3	0.285	0.224	0.814618	0.672728	0.991081	0.101149	0.0632405	0.0441069	0.990198	0.971871	0.99717	0.578619	0.596202	0.472702	62.8	49.4	66.9	220.8	88.19	70.09	55.84		12090.7	61964.6	3559.54	45857.7	34939.3	18138.5	132635	20921.4
FALSE	High	Master Protein	AT3G49490.1	unknown protein; Has 722 Blast hits to 186 proteins in 64 species: Archae - 0; Bacteria - 30; Metazoa - 72; Fungi - 48; Plants - 38; Viruses - 0; Other Eukaryotes - 534 (source: NCBI BLink).	0.001	15.729	7	5	11	5	953	105.3	5.15	3.95	5	0.776	2.44	1.894	0.421	5.799	4.5	0.805254	0.308039	0.347653	0.448716	0.0659892	0.0562053	0.98604	0.952684	0.923985	0.943886	0.613228	0.512526	169.6	131.6	69.5	29.2	21.1	47.1	22.17		165531	105594	123325	65295.2	30386.6	79956.5	18603.3	207699
FALSE	High	Master Protein	AT3G54230.2	suppressor of abi3-5	0	56.064	15	12	74	12	1008	112.6	7.34	23.21	12	1.484	0.582	0.864	2.197	0.265	0.393	0.25143	0.145395	0.615254	0.424988	0.0665993	0.10383	0.835183	0.802642	0.97264	0.936933	0.616695	0.6599	50.2	74.4	86.2	189.3	91.11	52.85	0.56		167296	25646.9	134941	69818.7	83078	151327	319987	209913
FALSE	High	Master Protein	AT3G23900.1	RNA recognition motif (RRM)-containing protein	0.001	23.96	8	6	22	6	987	108.7	10.1	10.08	6	1.13	1.247	1.408	4.675	0.267	0.301	0.52128	0.998439	0.512696	0.0211098	0.0681012	0.0522626	0.927831	0.999907	0.955276	0.266948	0.621415	0.497565	59.9	67.6	48	224.5	55.77	62.38	106.47		96256.9	32190.1	92234.3	42393.6	85913.5	9597.24	263392	122664
FALSE	High	Master Protein	AT2G29210.1	splicing factor PWI domain-containing protein	0.002	11.065	8	7	30	7	878	100.4	11.72	14.57	7	0.756	1.003	0.758	3.499	0.287	0.217	0.875596	0.647655	0.694151	0.0664746	0.0684107	0.025884	0.993807	0.971871	0.98837	0.477723	0.621415	0.373797	64.1	48.5	63.9	223.6	93.52	64.55	126.94		90935.4	7602.37	36874.5	12734.2	109985		156098	114100
FALSE	High	Master Protein	AT2G26430.1	arginine-rich cyclin 1	0.001	16.168	14	5	27	5	416	47.5	8.88	12.74	5	1.418	0.947	1.342	3.266	0.29	0.411	0.298737	0.65597	0.562011	0.0988163	0.0687433	0.200248	0.867221	0.971871	0.963466	0.575221	0.621415	0.80491	57.8	81.9	61	199.3	61.1	67.86	97.9		71852.1	18217.2	93885.8	40387.8	75646.3	15248.8	187026	99105.3
FALSE	High	Master Protein	AT2G20890.1	photosystem II reaction center PSB29 protein	0.001	32.683	24	7	54	7	300	33.8	9.13	33.58	7	3.825	0.313	1.197	0.058	5.378	20.573	0.00287621	0.0114576	0.92715	0.000300916	0.0723424	2.66e-05	0.0836658	0.23259	0.996251	0.020679	0.638084	0.00506771	48.7	186.4	155.8	9.1	135.08	56.9	119.43			273720	84751.9	275642	25688	664156		9134.91
FALSE	High	Master Protein	AT1G68560.1	alpha-xylosidase 1	0	218.102	37	30	645	30	915	102.3	6.77	334.58	30	3.884	0.366	1.422	1.913	0.191	0.743	0.00336753	0.0239614	0.910964	0.710598	0.0729191	0.690569	0.0913596	0.371965	0.996251	0.996424	0.640998	0.968073	31.1	121	85.1	162.8	32.83	55.87	93.3		3.00029e+06	1.611e+06	1.10259e+07	5.92648e+06	8.91842e+06	3.67634e+06	1.34943e+07	3.76459e+06
FALSE	High	Master Protein	AT1G13020.1	eukaryotic initiation factor 4B2	0.001	16.527	11	6	53	6	549	59.3	8.72	28.79	6	3.413	1.165	3.976	4.043	0.288	0.984	0.00316334	0.833673	0.0648078	0.0683662	0.0738063	0.887814	0.0872651	0.984809	0.546136	0.484352	0.646613	0.989813	45.8	156.2	39.3	158.8	1.43	2.57	23.93		81447.9	68633.7	225691	269748	52282.6	70747	306636	102196
FALSE	High	Master Protein	AT1G10950.1	transmembrane nine 1	0.001	22.375	8	5	23	5	589	66.8	7.65	14.56	5	0.222	2.482	0.552	0.521	4.762	1.058	0.00215249	0.294418	0.230811	0.277354	0.0744277	0.995429	0.0704403	0.944723	0.829582	0.829251	0.647462	0.99745	218	48.4	87.8	45.8	36.24	56.23	107		486256	248047	37876.3	121225	33124.6	508210	83690.2	610124
FALSE	High	Master Protein	AT5G65110.1	acyl-CoA oxidase 2	0	42.662	17	12	57	12	692	77.4	8.29	31.01	12	3.69	0.281	1.036	0.939	0.299	1.104	0.00198997	0.00660056	0.721153	0.709251	0.0745254	0.971708	0.0672737	0.162025	0.993958	0.996424	0.647462	0.993416	34.5	127.3	122.9	115.3	61.98	56.1	23.17		23615.9	60094.3	87871	252126	86508.1	242087	167306	35993.2
FALSE	High	Master Protein	AT1G66260.1	RNA-binding (RRM/RBD/RNP motifs) family protein	0.001	22.625	20	5	43	5	295	31.3	10.92	15.44	5	1.358	0.523	0.71	2.098	0.249	0.338	0.362824	0.100567	0.343594	0.538288	0.0757593	0.0602048	0.890952	0.747387	0.922728	0.970175	0.652734	0.526548	48.3	65.6	92.4	193.8	104.11	90.71	110.36		261965	34304.1	234228	56789.1	347143	76847.5	446667	328698
FALSE	High	Master Protein	AT2G21660.1	Col-HAd, circadian rhythm, and rna binding 2	0	52.665	59	9	176	7	176	16.9	6.15	84.71	9	0.372	1.721	0.64	0.353	4.871	1.811	0.0513919	0.676939	0.145945	0.0495379	0.0762764	0.331448	0.431308	0.971871	0.753747	0.419158	0.653941	0.880519	185.4	68.9	107.7	38.1	12.38	4.08	22.7		3.44683e+06	3.53955e+06	1.1362e+06	1.32934e+06	1.60388e+06	2.33287e+06	841995	4.32487e+06
FALSE	High	Master Protein	AT3G60860.1	SEC7-like guanine nucleotide exchange family protein	0.001	22.949	5	9	15	5	1793	199.5	5.53	7.38	9	1.349	0.535	0.721	1.274	0.42	0.566	0.295391	0.144158	0.875573	0.601739	0.076567	0.412339	0.865803	0.802642	0.996251	0.984864	0.654242	0.94522	60.6	81.7	113.3	144.4	77.63	2.6	80.07		5300.6	20624.7				57605	33557.5	8747.38
FALSE	High	Master Protein	AT5G65220.1	Ribosomal L29 family protein	0.001	38.401	27	5	56	5	173	19.4	10.51	23.88	5	0.694	1.385	0.962	0.31	4.471	3.104	0.516291	0.967082	0.512416	0.0543879	0.0766886	0.103465	0.927831	0.99661	0.955276	0.435685	0.654242	0.6599	151.5	105.2	109.4	33.9	36.35	61.38	15.7		628349	320011	421290	206104	194686	489185	117758	788414
FALSE	High	Master Protein	AT5G03860.2	malate synthase	0.001	15.882	11	7	27	7	562	63.8	7.94	13.95	7	0.796	0.212	0.169	0.702	0.301	0.24	0.800498	0.00146017	0.00501588	0.460031	0.0785714	0.0844989	0.984162	0.0592831	0.146132	0.945321	0.656943	0.614571	40.7	32.4	192.1	134.9	32.14	24.82	53.59		21222.5	33898.9	8398.48	26723.1	141268	127923	116258	32015.4
FALSE	High	Master Protein	AT5G51750.1	subtilase 1.3	0	142.724	22	19	335	19	780	84.9	9.33	171.33	19	2.468	1.584	3.909	7.999	0.198	0.489	0.0467055	0.785033	0.0361272	0.0188373	0.0791791	0.297212	0.408946	0.973283	0.41784	0.250107	0.656943	0.875144	43.7	107.9	27.6	220.8	67.55	48.61	122.33		3.03392e+06	924157	2.45583e+06	6.23203e+06	2.64209e+06	376425	9.93036e+06	3.80678e+06
FALSE	High	Master Protein	AT4G01050.1	thylakoid rhodanese-like	0.001	26.755	14	7	33	7	466	49.4	5.3	20.51	7	1.472	0.492	0.724	0.081	6.102	8.984	0.263258	0.08067	0.371208	0.000907942	0.0799551	0.0061573	0.841204	0.695713	0.933005	0.0434537	0.656943	0.185839	85.7	126.1	174.1	14	79.43	18.64	88.57		42775	148166	92707.5	149791	52131.7	484685	10771.5	60561.4
FALSE	High	Master Protein	AT4G33350.1	Tic22-like family protein	0.001	22.81	29	7	26	7	268	30.1	9.25	12.45	7	0.999	1.428	1.426	0.262	5.453	5.447	0.773685	0.925441	0.683708	0.115914	0.0814391	0.0383104	0.983446	0.991157	0.986189	0.61363	0.656943	0.441606	138.8	138.6	97.2	25.4	10.96	34.43	47.46		125642	92684.4	112961	88607.5	35839.1	144851	23237.5	157648
FALSE	High	Master Protein	AT1G79920.1	Heat shock protein 70 (Hsp 70) family protein	0	97.382	32	24	119	24	831	91.6	5.19	53.26	24	0.864	1.824	1.576	0.382	4.769	4.123	0.846821	0.605575	0.753306	0.0723768	0.0825881	0.0339136	0.99247	0.971871	0.996251	0.496768	0.656943	0.42525	152.5	131.8	83.6	32	85.04	94.15	123.15		231666	801790	141889	876363	41746.9	1.21572e+06	100259	290681
FALSE	High	Master Protein	AT4G21580.1	oxidoreductase, zinc-binding dehydrogenase family protein	0	38.958	29	7	49	7	325	34.4	6.89	24.01	7	0.744	3.168	2.356	0.619	5.12	3.808	0.61281	0.141529	0.270452	0.252846	0.0828122	0.0755216	0.956464	0.802642	0.870266	0.816148	0.656943	0.592339	177.4	131.9	56	34.6	63.83	1.93	133.22		190129	433371	179033	228037		709000	65823.8	238562
FALSE	High	Master Protein	AT4G19170.1	nine-cis-epoxycarotenoid dioxygenase 4	0.001	31.364	14	7	37	7	595	65.6	6.92	15.15	7	5.479	0.41	2.248	1.358	0.302	1.655	0.000173426	0.0393071	0.369644	0.779185	0.084119	0.526865	0.0114944	0.478025	0.933005	0.996424	0.660431	0.968073	32.7	179.2	79.7	108.3	125.41	21.32	126.41		72898.7		67803.1	120827		250229	69885	99199.5
FALSE	High	Master Protein	AT5G63810.1	beta-galactosidase 10	0	119.448	31	22	262	20	741	83	8.4	125.24	22	1.785	0.551	0.983	2.661	0.207	0.369	0.188402	0.120539	0.540475	0.408143	0.087814	0.14079	0.776837	0.790407	0.962634	0.936933	0.678018	0.73636	42.4	75.7	77	204.9	40.49	34.15	95.38		547103	260682	734605	550845	1.04762e+06	409493	2.14687e+06	686472
FALSE	High	Master Protein	AT3G07050.1	GTP-binding family protein	0	55.775	29	17	140	17	582	65.7	8.54	66.49	17	0.945	0.833	0.787	2.985	0.279	0.264	0.840868	0.402306	0.526249	0.263932	0.0896246	0.0176412	0.99247	0.968094	0.958369	0.822136	0.68995	0.338671	59.4	56.1	71.4	213	76.61	44.17	119.8		210182	53827.6	118000	69606.6	298423	44037.1	447632	263723
FALSE	High	Master Protein	AT5G64840.1	general control non-repressible 5	0.001	22.759	9	5	23	5	692	78	6.84	8.82	5	1.386	1.576	2.184	4.941	0.319	0.442	0.299613	0.595365	0.107293	0.0345793	0.0898934	0.337072	0.867221	0.971871	0.664647	0.355769	0.690998	0.885215	65	90.1	41.2	203.7	11.59	77.44	16.62		23167.1	22338.3	56950.1	8019.48	9904.37	14801.8	96179.2	38340.7
FALSE	High	Master Protein	AT4G20440.1	small nuclear ribonucleoprotein associated protein B	0	69.987	22	6	120	6	257	27.1	11.17	54.76	6	1.692	0.807	1.366	3.851	0.21	0.355	0.228645	0.37268	0.973428	0.18091	0.090551	0.124794	0.813537	0.968094	0.996251	0.732076	0.691556	0.699734	46	77.8	56.9	219.3	71.92	32.29	108.08		1.21245e+06	340345	1.16605e+06	907917	1.4635e+06	393219	3.59795e+06	1.52131e+06
FALSE	High	Master Protein	AT2G30520.1	Phototropic-responsive NPH3 family protein	0.001	29.879	14	8	51	8	593	65.8	7.55	26.16	8	3.772	0.5	1.884	1.596	0.313	1.181	0.00204493	0.110938	0.483881	0.574937	0.0908551	0.95737	0.0677676	0.769423	0.950762	0.976581	0.691556	0.990592	40.1	151.4	80.3	128.2	87.81	0.43	99.54		14235.7	88214.7	145123	182156	23263.6	298300	167668	30045
FALSE	High	Master Protein	AT4G17090.1	chloroplast beta-amylase	0.001	27.834	17	8	29	8	548	61.3	7.05	10.19	8	3.709	1.236	4.584	3.833	0.322	1.196	0.00190019	0.876228	0.0320413	0.0804548	0.0909191	0.930887	0.0662631	0.990598	0.398552	0.523831	0.691556	0.990267	46.4	172.1	37.5	143.9	93.83	11.71	119.31		11848	102448	151002	220960		193894	189465	31631.5
FALSE	High	Master Protein	AT3G25860.1	2-oxoacid dehydrogenases acyltransferase family protein	0	42.267	23	8	53	6	480	50	8.37	19.51	8	0.685	3.164	2.167	0.618	5.117	3.504	0.526429	0.142027	0.348014	0.331243	0.0914012	0.0944897	0.931822	0.802642	0.923985	0.881539	0.69337	0.637612	182.1	124.7	57.6	35.6	28.44	44.62	127.32		189998	246125	174567	112577		403232	49624.6	238398
FALSE	High	Master Protein	AT1G74910.1	ADP-glucose pyrophosphorylase family protein	0	54.062	28	10	85	10	415	45.5	7.21	40.42	10	0.746	3.288	2.453	0.79	4.161	3.104	0.617426	0.124935	0.237533	0.519616	0.0958063	0.0810683	0.957559	0.790407	0.8374	0.969815	0.709398	0.602427	174.6	130.3	53.1	42	30.58	8.3	123.29		517608	692102	402587	443692	27147.3	940403	168902	649463
FALSE	High	Master Protein	AT1G27450.3	adenine phosphoribosyl transferase 1	0.001	21.297	21	5	31	5	284	31	7.96	12.94	5	0.48	1.88	0.902	0.366	5.137	2.465	0.254135	0.569426	0.948489	0.268607	0.0958315	0.279731	0.839784	0.968094	0.996251	0.822136	0.709398	0.868882	181.3	87	96.4	35.3	29.6	7.76	91.77		101881	134256	47188	55968.1	17205.2	182241	25668.9	127835
FALSE	High	Master Protein	AT4G22890.1	PGR5-LIKE A	0.001	22.819	15	5	35	5	324	35.7	5.29	18.73	5	1.101	1.798	1.98	0.364	4.941	5.442	0.676742	0.622638	0.44123	0.268754	0.0980144	0.023464	0.969766	0.971871	0.949215	0.822136	0.720462	0.365463	139.9	154	77.8	28.3	102.25	90.03	132.78		76176.8	408255	77812.2	434350	7493.93	746730	36342.9	95582.1
FALSE	High	Master Protein	AT2G04390.1	Ribosomal S17 family protein	0	61.424	37	9	156	9	141	16	10.04	85.73	9	0.6	1.595	0.957	0.369	4.32	2.592	0.341007	0.775835	0.506383	0.0569754	0.100912	0.127773	0.880356	0.971871	0.951922	0.445758	0.726573	0.70318	162.7	97.6	102	37.7	24.05	43.78	18.42		3.66856e+06	2.24215e+06	2.01519e+06	1.31691e+06	1.06056e+06	2.77101e+06	779562	4.60309e+06
FALSE	High	Master Protein	AT1G15130.1	Endosomal targeting BRO1-like domain-containing protein	0.001	14.762	8	6	15	6	846	95.1	6.44	6.2	6	0.445	1.5	0.667	0.251	5.978	2.657	0.355484	0.757264	0.863367	0.290423	0.100944	0.332084	0.888475	0.971871	0.996251	0.843886	0.726573	0.880519	175.6	78	117	29.4	46.23	5.69	112.77		50917.7	86489.7	22492.2	29115.9	3089.97	178132	5310.33	63888.4
FALSE	High	Master Protein	AT3G43590.1	zinc knuckle (CCHC-type) family protein	0.001	16.194	17	8	41	8	551	62.5	7.62	16.27	8	1.248	0.301	0.376	0.899	0.335	0.418	0.380972	0.0109797	0.0950068	0.699336	0.101146	0.215798	0.901445	0.225922	0.637932	0.996424	0.727024	0.811546	46.8	58.4	155.3	139.6	95.25	30.5	123.53		107701	13280.4	58308.9	42499.2	379196	37899.6	154740	135137
FALSE	High	Master Protein	AT1G48850.1	chorismate synthase, putative / 5-enolpyruvylshikimate-3-phosphate phospholyase, putative	0	49.626	34	12	79	12	436	47.3	8.12	38.76	12	0.789	0.248	0.196	1.121	0.222	0.175	0.702699	0.00342068	0.000161218	0.712962	0.1028	0.00874433	0.971539	0.106202	0.0133019	0.996424	0.731869	0.216894	38.7	30.6	155.9	174.8	50.36	16.4	111.7		272145	493829	219012	342680	2.89052e+06	683543	1.94257e+06	341471
FALSE	High	Master Protein	AT3G21720.1	isocitrate lyase	0	39.339	19	9	70	9	576	64.2	7.2	26.49	9	1.15	0.206	0.237	0.71	0.29	0.333	0.548292	0.00114072	0.000661233	0.347977	0.104526	0.0556792	0.938605	0.0497579	0.0358989	0.894086	0.734862	0.512526	38.2	44	185.9	131.9	90.92	67.86	20.35		49724.8	215960	60339.4	217458	409801	616695	439577	68357.9
FALSE	High	Master Protein	AT5G03740.1	histone deacetylase 2C	0.002	5.922	25	6	20	6	294	31.8	4.89	5.89	6	1.202	0.625	0.752	2.073	0.302	0.363	0.449014	0.202277	0.6405	0.316562	0.105283	0.121893	0.919966	0.873844	0.977996	0.874476	0.734862	0.692357	56.2	67.6	89.9	186.4	44.96	38.21	114.51		89741	39225.6	77449.6	51813.3	198673	34241.8	233291	112602
FALSE	High	Master Protein	AT3G60820.2	N-terminal nucleophile aminohydrolases (Ntn hydrolases) superfamily protein	0.001	28.5	35	7	51	7	223	24.7	7.81	23.65	7	0.663	3.209	2.127	0.753	4.261	2.824	0.455668	0.135502	0.433664	0.573198	0.105969	0.176779	0.921685	0.802642	0.949215	0.975906	0.734862	0.795277	181.1	120	56.4	42.5	46.73	27.34	131.01		332325	568906	201406	369277	12530.6	936957	112390	416981
FALSE	High	Master Protein	AT1G65960.2	glutamate decarboxylase 2	0	88.599	39	18	162	15	494	56.1	5.4	90.28	18	0.521	3.12	1.626	0.77	4.052	2.111	0.212903	0.148802	0.707892	0.503977	0.105983	0.265919	0.796588	0.81341	0.988789	0.96311	0.734862	0.868882	191.5	99.8	61.4	47.3	66.81	16.3	134.08		461717	1.11024e+06	282532	441447	22745.4	1.90051e+06	207480	579335
FALSE	High	Master Protein	AT5G22650.1	histone deacetylase 2B	0.001	33.742	25	6	31	6	306	32.3	4.79	13.27	6	0.645	0.889	0.573	3.413	0.26	0.168	0.475659	0.468366	0.205821	0.261895	0.106049	0.00478162	0.92446	0.968094	0.822426	0.822136	0.734862	0.153788	60.5	39	68.1	232.4	63.39	107.53	99.22		291783	95785.1	248510	35458.4	301935	106477	751195	366112
FALSE	High	Master Protein	AT5G48300.1	ADP glucose pyrophosphorylase 1	0	75.12	36	16	159	16	520	56.6	6.57	79.93	16	0.637	3.255	2.074	0.831	3.917	2.496	0.408222	0.129244	0.393841	0.587355	0.106238	0.169153	0.911278	0.795976	0.939519	0.984252	0.73493	0.786967	181.8	115.9	55.9	46.4	61.4	7.01	125.38		425687	929692	358197	402057	27571.2	1.06547e+06	188581	534127
FALSE	High	Master Protein	AT4G24830.1	arginosuccinate synthase family	0	39.565	25	13	65	13	494	53.8	6.67	34.74	13	0.741	3.13	2.32	0.67	4.673	3.463	0.633461	0.147217	0.28381	0.332986	0.108496	0.101614	0.961319	0.807704	0.883076	0.881539	0.73493	0.6599	175.9	130.3	56.2	37.6	73.34	29.48	134.1		145715	396038	122501	231819		636555	53104.9	182835
FALSE	High	Master Protein	AT3G52180.1	dual specificity protein phosphatase (DsPTP1) family protein	0.001	32.525	24	9	43	9	379	42.6	6.55	26.11	9	0.771	2.489	1.92	0.527	4.726	3.646	0.737189	0.292037	0.399071	0.498676	0.109031	0.0837466	0.977435	0.942159	0.942967	0.960974	0.73493	0.611795	167.7	129.4	67.4	35.5	43.74	2	124.19		134521	219706	114360	137791	8349.22	366565	40844	168789
FALSE	High	Master Protein	AT2G32080.1	purin-rich alpha 1	0.001	35.645	35	8	56	8	296	32.2	6.13	19.86	8	10.676	0.573	6.119	2.512	0.228	2.436	4.79e-07	0.138092	0.00293592	0.454869	0.109809	0.153422	0.000184965	0.802642	0.101203	0.945321	0.73493	0.75868	22.5	239.9	39.2	98.5	127.69	68.28	136.04		4.98453e+06	219114	5.60251e+06	1.99084e+07	8.80341e+06	343128	5.37737e+06	6.25429e+06
FALSE	High	Master Protein	AT1G67230.1	little nuclei1	0	51.919	11	12	79	12	1132	129	5.3	33.19	12	1.04	1.608	1.672	4.82	0.334	0.347	0.579394	0.62465	0.299912	0.0259543	0.109827	0.110246	0.948989	0.971871	0.895153	0.309737	0.73493	0.673158	70.7	73.5	44	211.8	31.19	76.89	83.16		68684.6	38212.3	83803.6	21802.9	5690.31	82565.6	188765	90746.1
FALSE	High	Master Protein	AT3G45300.1	isovaleryl-CoA-dehydrogenase	0.001	16.425	14	5	22	5	409	44.7	7.53	8.88	5	1.262	2.771	3.499	0.571	4.856	6.13	0.432382	0.21525	0.0929928	0.270867	0.109899	0.0226097	0.91362	0.885502	0.636114	0.82265	0.73493	0.360475	141.4	178.5	51	29.1	44.97	3.67	130.21		76265.2	126989	102929	134379		236260	22518.1	95693
FALSE	High	Master Protein	AT5G52920.1	plastidic pyruvate kinase beta subunit 1	0	43.824	28	12	91	10	579	63.5	7.03	42.32	12	0.763	3.851	2.94	0.856	4.5	3.435	0.692417	0.0707009	0.113246	0.620023	0.110794	0.102979	0.971539	0.652479	0.682212	0.984864	0.73493	0.6599	178.1	136	46.3	39.6	50.1	27.44	130.74		151357	273506	108494	199235		360483	45682.8	189913
FALSE	High	Master Protein	AT4G39280.1	phenylalanyl-tRNA synthetase, putative / phenylalanine--tRNA ligase, putative	0.001	19.158	11	6	34	6	485	55.8	8.34	20.82	6	0.289	3.35	0.97	0.768	4.363	1.263	0.0366989	0.121206	0.78424	0.921072	0.110844	0.775934	0.363931	0.790407	0.996251	0.999803	0.73493	0.980408	220.1	63.7	65.7	50.4	72.79	18.97	121.44		78802	211911	36401.8	33542.2	3295.57	189120	34775.6	98876
FALSE	High	Master Protein	AT2G30490.1	cinnamate-4-hydroxylase	0.001	36.213	23	11	62	11	505	57.8	8.78	27.59	11	1.093	1.109	1.212	3.296	0.337	0.368	0.603517	0.731795	0.878918	0.151699	0.111426	0.0850609	0.955138	0.971871	0.996251	0.682441	0.73493	0.617751	67	73.3	60.5	199.2	26.33	2.46	89.36		77216.1	106061	83595.7	107125	23452.4	242877	330219	105971
FALSE	High	Master Protein	AT5G14660.2	peptide deformylase 1B	0.001	30.224	21	7	100	7	273	30.6	8.76	60.89	7	1.731	0.771	1.335	3.348	0.23	0.399	0.210879	0.331768	0.990515	0.252349	0.11208	0.175283	0.796588	0.956921	0.99717	0.816148	0.735607	0.795277	47.8	82.7	62	207.5	56.34	20.48	123.54		625677	231939	648704	600634	1.27847e+06	173480	1.94218e+06	785062
FALSE	High	Master Protein	AT4G28990.2	RNA-binding protein-related	0.001	36.604	26	9	73	9	395	45.3	10.39	38.39	9	1.385	1.288	1.784	4.814	0.268	0.371	0.358305	0.933091	0.611036	0.0962112	0.112122	0.11815	0.889515	0.991157	0.97264	0.566986	0.735607	0.684788	58	80.3	45	216.7	90.42	33.02	135		383485	72686.7	249363	189538	571798	20484.8	732454	481174
FALSE	High	Master Protein	AT2G27600.1	AAA-type ATPase family protein	0.001	19.138	16	7	27	7	435	48.6	6.96	12.51	7	1.494	0.45	0.672	1.282	0.351	0.524	0.265982	0.0627533	0.439412	0.847044	0.112431	0.310656	0.841204	0.606665	0.949215	0.996424	0.735607	0.875144	52.8	78.9	117.5	150.7	62.99	11.23	12.1		78109.9	27278.8	63954.4	67088.9	68857.8	165870	167377	110502
FALSE	High	Master Protein	AT3G27300.1	glucose-6-phosphate dehydrogenase 5	0	38.85	19	11	55	5	516	59.1	8.31	32.03	11	1.521	2.48	3.771	0.55	4.512	6.862	0.326139	0.295039	0.069187	0.515914	0.112592	0.0088696	0.873835	0.944723	0.561312	0.969216	0.735607	0.216894	127.2	193.4	51.3	28.2	42.21	68.36	111.48		173508	276721	480136	207246	16249	347156	57020	217708
FALSE	High	Master Protein	AT5G47690.3	binding	0	125.002	21	31	268	31	1607	181.3	6.2	132.37	31	2.576	0.508	1.308	2.199	0.231	0.595	0.0377427	0.0905081	0.958214	0.573344	0.112724	0.459034	0.367325	0.715123	0.996251	0.975906	0.735607	0.968073	40.5	104.3	79.8	175.4	66.23	45.48	125.71		614998	191884	538993	1.3015e+06	1.87593e+06	221836	1.74687e+06	771662
FALSE	High	Master Protein	AT5G12940.1	Leucine-rich repeat (LRR) family protein	0	60.214	36	13	141	13	371	39.9	9.41	69.49	13	1.821	1.058	1.926	4.223	0.25	0.456	0.174937	0.671135	0.480301	0.146774	0.113199	0.250758	0.748952	0.971871	0.950762	0.677085	0.735607	0.862154	51.6	93.9	48.7	205.8	23.09	35.64	107.66		181481	217378	237697	493127	342875	91028.6	931122	227712
FALSE	High	Master Protein	AT2G16430.2	purple acid phosphatase 10	0	72.619	34	12	138	12	468	54.2	7.62	62.62	12	1.749	0.77	1.347	3.326	0.231	0.405	0.203026	0.330246	0.995834	0.256096	0.113262	0.182859	0.795691	0.956921	0.997321	0.817105	0.735607	0.801593	47.8	83.6	62.1	206.5	45.2	56.16	46.67		365758	611269	461993	1.3269e+06	581873	589318	2.39929e+06	458931
FALSE	High	Master Protein	AT3G61440.1	cysteine synthase C1	0	67.058	31	13	156	13	368	39.9	8.54	77.24	13	0.634	3.739	2.37	0.911	4.102	2.6	0.40185	0.0789856	0.2653	0.619434	0.113311	0.129264	0.911278	0.684897	0.864766	0.984864	0.735607	0.703858	186.5	118.2	49.9	45.5	49.97	5.06	132.16		819044	1.47694e+06	614310	708833	35295	2.16105e+06	314118	1.02769e+06
FALSE	High	Master Protein	AT2G30860.1	glutathione S-transferase PHI 9	0.001	35.31	26	6	69	5	215	24.1	6.65	40.59	6	0.875	4.972	4.352	1.216	4.09	3.58	0.867211	0.0245177	0.0211226	0.948626	0.114057	0.0433699	0.992974	0.375595	0.326004	0.999803	0.735607	0.470592	172.4	150.8	34.7	42.1	58.39	9.58	137.74		769583	1.59582e+06	882535	955130	13995.4	2.6223e+06	318152	965627
FALSE	High	Master Protein	AT5G45260.1	Disease resistance protein (TIR-NBS-LRR class)	0.001	21.696	3	6	52	6	1288	145.8	6.4	11.6	6	0.695	0.382	0.266	1.641	0.233	0.162	0.517942	0.0289876	0.0014792	0.873715	0.114779	0.00358909	0.927831	0.414625	0.061348	0.996424	0.73742	0.144527	46.5	32.3	121.6	199.6	137.13	130.39	140.8		928321		313640		4.01192e+06		539377	1.1648e+06
FALSE	High	Master Protein	AT4G26630.1	DEK domain-containing chromatin associated protein	0.001	37.469	14	10	113	10	763	85.2	5.07	58.19	10	2.884	0.539	1.556	1.869	0.289	0.832	0.0207439	0.112334	0.773093	0.706762	0.117649	0.773406	0.280144	0.774755	0.996251	0.996424	0.743046	0.980108	43.5	125.3	80.6	150.6	81.7	41.66	118.65		303624	70017.3	484292	327104	614159	103349	593274	380968
FALSE	High	Master Protein	AT5G15230.1	GAST1 protein homolog 4	0.001	21.285	36	5	148	5	106	12	9.26	98.81	5	1.028	0.586	0.603	2.476	0.237	0.243	0.867175	0.148873	0.116178	0.467069	0.11925	0.0345588	0.992974	0.81341	0.686044	0.945321	0.743742	0.427826	50.3	51.7	85.7	212.3	53.91	13.74	131.78		1.84534e+06	712316	908938	1.36916e+06	6.99828e+06	496350	5.68309e+06	2.31542e+06
FALSE	High	Master Protein	AT1G10580.1	Transducin/WD40 repeat-like superfamily protein	0.001	32.702	23	11	64	11	573	65.1	7.08	29.79	11	1.671	1.357	2.267	4.909	0.276	0.462	0.218164	0.995784	0.372602	0.0910105	0.119691	0.220804	0.796588	0.999907	0.933005	0.549947	0.743742	0.815776	56.9	95.1	42	206	65.55	35.25	69.88		296661	89451.7	183649	378775	141996	96664.8	708322	372232
FALSE	High	Master Protein	AT5G20950.1	Glycosyl hydrolase family protein	0	229.413	39	24	753	24	624	67.9	9.13	353.8	24	2.78	1.316	3.66	5.523	0.238	0.663	0.0253283	0.962793	0.0492814	0.0662693	0.120883	0.565789	0.300043	0.9965	0.501757	0.476902	0.744465	0.968073	45.8	127.3	34.8	192.1	81.43	30.52	28.33		8.94619e+06	2.0751e+06	1.26811e+07	1.01373e+07	2.69591e+06	3.61094e+06	2.12251e+07	1.12251e+07
FALSE	High	Master Protein	AT1G72970.1	Glucose-methanol-choline (GMC) oxidoreductase family protein	0.001	17.701	7	5	14	5	594	65.3	9.72	7.63	5	1.169	1.218	1.424	3.579	0.34	0.398	0.495083	0.939378	0.540821	0.0649348	0.123477	0.169553	0.925213	0.991157	0.962634	0.47309	0.754195	0.786967	67.5	78.9	55.4	198.3	1.43	33.33	25.76		54057.9	55076.9	46300.4	86308.1	37367.6	48411.9	206750	81842.3
FALSE	High	Master Protein	AT5G49360.1	beta-xylosidase 1	0	124.055	31	19	301	18	774	83.5	8.51	144.54	19	4.269	0.411	1.756	1.703	0.242	1.031	0.00175747	0.0397699	0.598936	0.833916	0.124494	0.915562	0.0625994	0.479194	0.97264	0.996424	0.757741	0.989897	33.8	144.2	82.1	139.8	11.67	28.41	8.23		527729	536504	1.57552e+06	2.93451e+06	820447	1.85353e+06	2.586e+06	662162
FALSE	High	Master Protein	AT1G80030.3	Molecular chaperone Hsp40/DnaJ family protein	0.001	21.729	17	6	28	6	500	53.8	7.56	9.62	6	2.327	1.031	2.399	3.039	0.339	0.789	0.0337668	0.670805	0.2642	0.0995788	0.127556	0.58112	0.347354	0.971871	0.864444	0.577094	0.765466	0.968073	55.2	128.5	53.6	162.8	55.33	56.67	3.63		117921	44459.8	219026	116154	44412.7	97432.7	250660	147961
FALSE	High	Master Protein	AT1G35720.1	annexin 1	0	65.483	45	15	124	15	317	36.2	5.38	55.43	15	0.783	1.476	1.156	0.344	4.292	3.362	0.711467	0.880103	0.82319	0.0853776	0.127605	0.116681	0.971539	0.990598	0.996251	0.531859	0.765466	0.683544	148.5	116.3	100.6	34.6	61.79	8.5	115.47		164034	360677	152513	213223	35217.6	700875	59969	205820
FALSE	High	Master Protein	AT2G37190.1	Ribosomal protein L11 family protein	0	48.685	60	9	134	9	166	17.9	8.97	74.78	9	0.523	1.498	0.783	0.386	3.88	2.027	0.214994	0.859654	0.289873	0.065559	0.12797	0.25217	0.796588	0.987613	0.889348	0.47309	0.765466	0.862154	163.4	85.4	109.1	42.1	2.05	32.52	14.58		5.48917e+06	4.86846e+06	2.90265e+06	2.2523e+06	2.0916e+06	5.17255e+06	1.56443e+06	6.88748e+06
FALSE	High	Master Protein	AT3G63400.3	Cyclophilin-like peptidyl-prolyl cis-trans isomerase family protein	0	65.218	19	12	147	12	570	63.5	10.95	70.84	12	1.216	0.908	1.104	3.688	0.246	0.299	0.605242	0.49128	0.701097	0.201147	0.129677	0.0725541	0.955395	0.968094	0.988768	0.764886	0.76741	0.585153	54.2	65.9	59.7	220.2	40.44	8.54	129.63		767255	367078	516544	722526	1.88402e+06	164773	2.53096e+06	962706
FALSE	High	Master Protein	AT4G09000.2	general regulatory factor 1	0	91.532	53	15	137	7	318	35.8	4.77	66.45	15	0.518	1.12	0.58	0.254	4.407	2.282	0.217782	0.744875	0.22593	0.0434291	0.129952	0.288642	0.796588	0.971871	0.825177	0.402039	0.76741	0.874935	151.7	78.5	135.4	34.4	117.91	103.62	128.36		56050	590254	29384.1	265982	21822.3	1.05005e+06	43309.2	77943.4
FALSE	High	Master Protein	AT5G14800.1	pyrroline-5- carboxylate (P5C) reductase	0.001	33.681	33	7	26	7	276	28.6	8.09	12.41	7	0.928	2.038	1.891	0.29	7.02	6.511	0.710044	0.475107	0.358608	0.152481	0.130116	0.0323857	0.971539	0.968094	0.930513	0.683358	0.76741	0.419912	156.2	144.9	76.6	22.3	108.19	122.44	111.19		11953.3	151264	8332.44	216716		113979		29325.1
FALSE	High	Master Protein	AT1G09780.1	Phosphoglycerate mutase, 2,3-bisphosphoglycerate-independent	0	66.645	30	14	159	10	557	60.5	5.53	85.72	14	0.471	5.386	2.539	1.471	3.661	1.726	0.145924	0.0169863	0.244865	0.676427	0.130154	0.434434	0.698407	0.288276	0.8471	0.995324	0.76741	0.965363	207.2	97.7	38.5	56.6	36.61	17.96	136.16		562411	823141	309841	297495	7595.01	1.24087e+06	218213	705680
FALSE	High	Master Protein	AT4G24780.2	Pectin lyase-like superfamily protein	0	111.086	37	15	190	10	408	45	8.16	90.92	15	3.264	1.093	3.567	4.425	0.247	0.806	0.0101561	0.712576	0.0553746	0.125986	0.130519	0.785009	0.1895	0.971871	0.522097	0.632829	0.76741	0.984114	43.3	141.5	39.7	175.5	70.01	31.85	49.43		1.16722e+06	340468	1.39e+06	2.73408e+06	557504	537301	3.00496e+06	1.47002e+06
FALSE	High	Master Protein	AT2G10940.1	Bifunctional inhibitor/lipid-transfer protein/seed storage 2S albumin superfamily protein	0.001	34.998	49	6	223	6	291	29.6	9.39	127.11	6	1.473	0.593	0.873	2.399	0.247	0.364	0.360033	0.154119	0.398277	0.494221	0.130681	0.13477	0.890894	0.822512	0.942357	0.958617	0.76741	0.717493	48.7	71.8	82.2	197.2	20.36	21.95	45.66		5.07247e+06	3.27055e+06	5.9647e+06	5.40651e+06	6.45759e+06	6.64591e+06	1.93552e+07	6.36463e+06
FALSE	High	Master Protein	AT3G01060.1	unknown protein; Has 640 Blast hits to 638 proteins in 201 species: Archae - 0; Bacteria - 293; Metazoa - 0; Fungi - 71; Plants - 72; Viruses - 0; Other Eukaryotes - 204 (source: NCBI BLink).	0.001	17.753	14	5	19	5	455	51	9.89	7.53	5	1.323	0.61	0.807	1.663	0.367	0.485	0.329777	0.220081	0.983234	0.425092	0.13074	0.409515	0.873835	0.890738	0.996251	0.936933	0.76741	0.94522	59.8	79.1	98	163	62.65	96.21	12.52		51180.2	11271.4	76137.5	8634.35	31263	50341.1	94497.6	64217.8
FALSE	High	Master Protein	AT3G07010.1	Pectin lyase-like superfamily protein	0	96.783	34	12	177	8	416	46.1	8.34	82.47	12	2.953	1.098	3.244	4.428	0.248	0.733	0.0181735	0.719238	0.0837153	0.125777	0.1318	0.674584	0.261792	0.971871	0.601281	0.632829	0.76741	0.968073	45	132.8	40.9	181.3	78.05	10.8	74.59		1.41279e+06	351449	1.63897e+06	2.3674e+06	775369	482367	3.33517e+06	1.77268e+06
FALSE	High	Master Protein	AT5G59090.1	subtilase 4.12	0	159.8	38	22	504	22	736	78	8.97	280.58	22	1.029	1.728	1.777	6.96	0.248	0.255	0.866103	0.672195	0.582612	0.0310564	0.131996	0.0413109	0.992974	0.971871	0.963466	0.351111	0.76741	0.459658	60.3	62	34.9	242.8	56.57	63.68	48		4.4298e+06	8.90651e+06	3.382e+06	1.10593e+07	3.47999e+06	3.45098e+06	2.97094e+07	5.55824e+06
FALSE	High	Master Protein	AT2G41680.1	NADPH-dependent thioredoxin reductase C	0	88.84	31	15	147	15	529	57.9	6.77	72.7	15	1.332	3.153	4.201	0.864	3.649	4.86	0.479995	0.143642	0.0253177	0.611959	0.132835	0.0123249	0.925213	0.802642	0.350537	0.984864	0.770649	0.26508	136.8	182.3	43.4	37.5	68.63	30.58	132.73		437091	1.08667e+06	626620	1.20516e+06	22725.5	1.65899e+06	221788	548435
FALSE	High	Master Protein	AT5G13510.1	Ribosomal protein L10 family protein	0.001	20.756	29	5	29	5	220	24.7	9.32	13.78	5	0.798	4.325	3.453	1.036	4.175	3.333	0.737064	0.0446313	0.0640316	0.76089	0.135181	0.108096	0.977435	0.508778	0.54119	0.996424	0.777453	0.670085	176.3	140.7	40.8	42.2	35.03	2.95	135.18		208853	298447	173029	205701		519400	64757.1	262056
FALSE	High	Master Protein	AT1G10290.1	dynamin-like protein 6	0	99.089	30	24	241	7	914	99.1	9.04	104.09	24	0.54	2.115	1.142	0.499	4.242	2.29	0.282488	0.43982	0.874923	0.467075	0.135352	0.295658	0.85565	0.968094	0.996251	0.945321	0.777453	0.875144	177.9	96	84.1	41.9	66.95	19.49	31.92		103972	250671	85113.3	79940.8	40782.6	129809	42383.7	130458
FALSE	High	Master Protein	AT3G62840.1	Small nuclear ribonucleoprotein family protein	0.001	36.516	58	6	123	6	109	12.6	9.92	69.24	6	1.691	0.876	1.481	3.479	0.252	0.426	0.22904	0.453038	0.847311	0.231022	0.13602	0.20978	0.813537	0.968094	0.996251	0.80308	0.778335	0.809252	51.3	86.7	58.5	203.6	67.28	6.36	116.29		1.83035e+06	560236	1.52316e+06	1.7255e+06	2.48872e+06	488004	4.7227e+06	2.29662e+06
FALSE	High	Master Protein	AT1G30230.2	Glutathione S-transferase, C-terminal-like;Translation elongation factor EF1B/ribosomal protein S6	0.001	32.61	34	8	32	7	260	28.8	4.74	20.38	8	0.582	2.216	1.289	0.566	3.915	2.277	0.309106	0.393897	0.991262	0.31753	0.13797	0.288017	0.872278	0.968094	0.99717	0.874476	0.782981	0.874646	174.8	101.7	78.9	44.6	56.6	13.86	111.31		215574	442000	135003	210035	31577.8	550884	89194.2	275707
FALSE	High	Master Protein	AT1G18270.2	ketose-bisphosphate aldolase class-II family protein	0	77.542	19	22	71	22	1374	147	5.85	34.06	22	0.572	2.262	1.293	0.533	4.242	2.425	0.366822	0.374363	0.942615	0.239209	0.14005	0.272895	0.893675	0.968094	0.996251	0.814336	0.786086	0.868882	177.8	101.6	78.6	41.9	40.99	17.43	128.85		115786	181196	58931.9	95220.6		401389	25359.6	145281
FALSE	High	Master Protein	AT2G44450.1	beta glucosidase 15	0.001	24.502	13	7	69	6	506	56.9	7.71	47.59	7	0.902	1.202	1.084	3.409	0.353	0.318	0.805685	0.921754	0.791544	0.0748106	0.140178	0.0812271	0.986338	0.991157	0.996251	0.50377	0.786086	0.602427	71.8	64.8	59.7	203.7	67.42	34.74	80.72		32633.3	91364.2	31884.1	73189.3	66745.6	29036.7	207740	50197.3
FALSE	High	Master Protein	AT4G39640.1	gamma-glutamyl transpeptidase 1	0	272.291	47	30	1122	30	572	61.2	9.51	598.72	30	3.493	1.444	5.045	5.642	0.256	0.894	0.00669976	0.909671	0.00943412	0.0620298	0.140893	0.909749	0.143183	0.991157	0.208182	0.464249	0.787723	0.989897	44	153.7	30.5	171.9	10.64	88.39	114.48		8.76981e+06	6.49882e+06	1.07712e+07	5.7859e+07	1.08298e+07	2.29271e+06	3.46285e+07	1.10038e+07
FALSE	High	Master Protein	AT3G04610.1	RNA-binding KH domain-containing protein	0.001	34.516	20	9	38	9	577	63.4	4.68	15.42	9	0.562	2.298	1.291	0.551	4.173	2.345	0.355532	0.359939	0.699603	0.548142	0.14258	0.258872	0.888475	0.968094	0.988768	0.970831	0.7906	0.86573	178.8	100.5	77.8	42.9	47.22	30.21	30.81		106828	192553	81317.2	64843.4	33395.4	100142	37342.5	140019
FALSE	High	Master Protein	AT4G22285.1	Ubiquitin C-terminal hydrolases superfamily protein	0.002	11.204	11	5	14	5	541	62.9	6.64	6.48	5	0.609	1.314	0.8	0.27	4.868	2.964	0.450847	0.973989	0.545267	0.209408	0.144577	0.162785	0.919966	0.99661	0.963466	0.775876	0.791145	0.778652	155.3	94.6	118.2	31.9	73	101.98	96.18		50871.8	137356		133243	18661.3	197034		63830.9
FALSE	High	Master Protein	AT4G37160.1	SKU5 similar 15	0.001	29.261	16	8	39	6	541	60.7	9.38	23.33	8	1.416	0.719	1.018	2.016	0.357	0.505	0.278175	0.288589	0.906179	0.3605	0.145031	0.265864	0.854072	0.936434	0.996251	0.904065	0.792794	0.868882	60.5	85.7	84.2	169.7	10.36	98.84	76.77		59673.4	63409.4	33176.4	232053	112512	61374.9	215594	82251
FALSE	High	Master Protein	AT5G02870.1	Ribosomal protein L4/L1 family	0	190.764	49	21	523	7	407	44.7	10.3	265.55	21	0.539	1.884	1.015	0.516	3.652	1.967	0.239364	0.566676	0.583084	0.149679	0.145547	0.271843	0.825088	0.968094	0.963466	0.678933	0.793117	0.868882	170.7	92	90.6	46.7	1.08	37.87	73.49		4.69432e+06	4.10701e+06	2.64627e+06	1.89432e+06	880748	5.60202e+06	1.41175e+06	5.89015e+06
FALSE	High	Master Protein	AT5G64260.1	EXORDIUM like 2	0	79.156	30	10	262	8	305	32.7	9.38	135.47	10	3.207	1.306	4.187	5.003	0.261	0.837	0.0112919	0.951463	0.025731	0.0891333	0.146698	0.829538	0.195758	0.993583	0.354322	0.546163	0.796054	0.988687	45.4	145.7	34.8	174.1	88.6	10.23	68.25		2.07641e+06	410869	2.70783e+06	2.90344e+06	805096	564895	4.15603e+06	2.60535e+06
FALSE	High	Master Protein	AT4G38420.1	SKU5 similar 9	0.001	31.61	15	7	57	6	549	62.5	9.61	25.4	7	4.136	1.569	6.489	4.088	0.384	1.587	0.000636832	0.793056	0.00768291	0.0367239	0.148084	0.617214	0.0287453	0.975717	0.182521	0.370342	0.798	0.968073	47.7	197.4	30.4	124.4	49.2	108.45	104.07		34741.1	67424	59432.1	606303		103957	154580	47503
FALSE	High	Master Protein	AT1G03910.2	EXPRESSED IN: 24 plant structures; EXPRESSED DURING: 13 growth stages; CONTAINS InterPro DOMAIN/s: Cactin protein, cactus-binding domain, C-terminal (InterPro:IPR019134), Cactin, central region (InterPro:IPR018816); BEST Arabidopsis thaliana protein match is: unknown protein (TAIR:AT2G36815.2).	0.001	31.127	13	8	48	8	716	83.4	6.92	17.82	8	1.436	1.188	1.706	3.76	0.316	0.454	0.315238	0.822942	0.661891	0.148903	0.148758	0.196086	0.873751	0.982192	0.984703	0.677759	0.798	0.80491	62.1	89.1	52.3	196.5	60.47	48.63	126.36		261649	86789.8	268646	158356	366947	35815.4	571374	328301
FALSE	High	Master Protein	AT2G44120.2	Ribosomal protein L30/L7 family protein	0	103.621	58	20	337	5	247	28.5	9.88	200.4	20	0.542	2.534	1.372	0.703	3.602	1.95	0.243746	0.278233	0.966538	0.311406	0.149817	0.277661	0.829145	0.92576	0.996251	0.868719	0.798	0.868882	180.7	97.8	71.3	50.2	52.35	7.64	103.86		1.21323e+06	2.27396e+06	724486	1.00055e+06	170694	2.26447e+06	541487	1.52229e+06
FALSE	High	Master Protein	AT1G01900.1	subtilase family protein	0	123.638	28	17	255	17	774	83.2	8.18	123.58	17	1.223	0.625	0.764	2.356	0.265	0.324	0.596771	0.182081	0.268765	0.510155	0.151682	0.0944238	0.95294	0.845313	0.869636	0.965921	0.803264	0.637612	52.7	64.4	84.3	198.6	15.83	30.99	90.32		1.20056e+06	1.29512e+06	1.03796e+06	2.00843e+06	2.85798e+06	1.26702e+06	5.52139e+06	1.50639e+06
FALSE	High	Master Protein	AT5G08680.1	ATP synthase alpha/beta family protein	0	113.214	44	18	270	17	559	59.8	6.49	119.77	18	0.705	2.054	1.448	0.576	3.564	2.514	0.537778	0.470677	0.882261	0.242145	0.151995	0.140204	0.936364	0.968094	0.996251	0.814336	0.803264	0.734072	161.8	114.1	78.8	45.4	45.44	9.76	118.3		665662	1.11667e+06	554024	597988	84212.3	1.90226e+06	284022	835233
FALSE	High	Master Protein	AT5G55220.1	trigger factor type chaperone family protein	0	40.051	22	11	44	11	547	61.7	5.33	20.8	11	0.252	1.859	0.468	0.456	4.079	1.026	0.0102812	0.582418	0.29369	0.393498	0.152099	0.958052	0.1895	0.969541	0.890492	0.932504	0.803264	0.990592	196.6	49.5	105.7	48.2	17.62	52.13	80.94		147738	167806	50232	20622	28687.5	222333	45913.7	190233
FALSE	High	Master Protein	AT5G57020.1	myristoyl-CoA:protein N-myristoyltransferase	0.001	19.047	18	7	45	7	434	49.8	6.8	26.12	7	1.098	1.699	1.866	4.751	0.358	0.393	0.615826	0.693388	0.459584	0.0712182	0.152194	0.11506	0.957559	0.971871	0.949587	0.495501	0.803264	0.676829	73	80.1	42.9	204	12.4	17.06	73.05		131938	135522	110601	174689	25473.1	184827	438982	165548
FALSE	High	Master Protein	AT2G32730.1	26S proteasome regulatory complex, non-ATPase subcomplex, Rpn2/Psmd1 subunit	0	76.543	18	17	79	17	1004	108.9	5.39	43.25	17	0.574	2.239	1.285	0.575	3.896	2.236	0.304408	0.383783	0.938014	0.445306	0.154674	0.298536	0.869072	0.968094	0.996251	0.94223	0.810597	0.875144	175.6	100.8	78.4	45.1	56.52	0.06	122.47		192183	386054	132883	157793	15458.4	613524	82093.8	241140
FALSE	High	Master Protein	AT2G21620.2	Adenine nucleotide alpha hydrolases-like superfamily protein	0.001	19.172	40	6	36	6	193	21.2	5.62	16.15	6	0.633	2.897	1.835	0.705	4.108	2.602	0.475825	0.188217	0.556799	0.421291	0.156634	0.223165	0.92446	0.855648	0.963466	0.936933	0.816785	0.819983	180	114	62.1	43.8	39.39	16.95	127.99		121619	186608	84239.9	89356		315598	31939.4	153343
FALSE	High	Master Protein	AT5G26260.1	TRAF-like family protein	0.001	37.76	39	12	107	10	351	39.8	9.22	59.44	12	1.083	1.078	1.167	3.351	0.322	0.348	0.66699	0.694902	0.912194	0.205148	0.157359	0.087339	0.968486	0.971871	0.996251	0.774517	0.816785	0.620288	65.4	70.8	60.6	203.2	50.77	17.66	95.42		224465	90758.9	149327	142448	202546	79090.9	522385	281646
FALSE	High	Master Protein	AT5G11420.1	Protein of unknown function, DUF642	0	141.611	44	16	689	8	366	39.6	7.71	411.34	16	3.462	0.957	3.312	3.54	0.27	0.935	0.00708773	0.549663	0.0766921	0.221778	0.157663	0.964787	0.148576	0.968094	0.575893	0.792559	0.816785	0.992739	43.4	150.4	45.4	160.8	13.24	63.57	87.12		5.41297e+06	3.86547e+06	8.29801e+06	2.70805e+07	6.59517e+06	3.15085e+06	1.98785e+07	6.79186e+06
FALSE	High	Master Protein	AT1G20920.1	P-loop containing nucleoside triphosphate hydrolases superfamily protein	0.001	16.606	6	7	17	7	1166	133	5.87	6.54	7	0.794	1.208	0.959	2.966	0.407	0.323	0.927727	0.951846	0.826631	0.152737	0.158755	0.101887	0.997842	0.99364	0.996251	0.683552	0.82009	0.6599	78.8	62.6	65.2	193.5	16.33	27.29	27.38		51554.9	56015.7	43357	27102.8	19510.5	57512	154987	64688
FALSE	High	Master Protein	AT2G41475.1	Embryo-specific protein 3, (ATS3)	0.001	27.185	30	6	70	6	179	19.9	8.82	45.47	6	2.271	0.85	1.931	3.13	0.272	0.617	0.069363	0.422481	0.476429	0.293042	0.159354	0.493821	0.501115	0.968094	0.950114	0.845437	0.82009	0.968073	49.2	111.8	57.9	181.2	84.23	55.26	96.09		1.02246e+06	223274	1.39405e+06	756949	864975	331896	2.06561e+06	1.28292e+06
FALSE	High	Master Protein	AT5G13630.1	magnesium-chelatase subunit chlH, chloroplast, putative / Mg-protoporphyrin IX chelatase, putative (CHLH)	0	79.122	17	19	101	19	1381	153.5	6.1	47.43	19	0.327	1.702	0.557	0.438	3.886	1.272	0.02199	0.691613	0.217884	0.164695	0.16011	0.790316	0.286417	0.971871	0.825177	0.711911	0.82009	0.986895	184.1	60.3	108.2	47.4	31.77	15.26	92.37		226201	307839	81842.2	81683.9	47755.7	457648	79724.5	283823
FALSE	High	Master Protein	AT5G56870.1	beta-galactosidase 4	0.001	30.38	14	11	39	7	724	80.5	8.68	20.48	11	4.51	0.335	1.509	0.879	0.381	1.718	0.000511472	0.0231043	0.738794	0.759261	0.160541	0.519245	0.0234918	0.359719	0.996251	0.996424	0.820725	0.968073	36	162.2	107.5	94.4	52.76	40.51	34.42		16442.2	45706.5	96566.7	228318	92152.5	112748	110314	32677.4
FALSE	High	Master Protein	AT2G44710.1	RNA-binding (RRM/RBD/RNP motifs) family protein	0	84.988	37	28	232	28	809	89.8	5.73	100.92	28	1.949	0.913	1.78	3.062	0.298	0.581	0.134171	0.497389	0.580791	0.313142	0.160549	0.427831	0.67485	0.968094	0.963466	0.870359	0.820725	0.959628	54.1	105.4	59.2	181.3	116.9	47.01	140.2		683271	55892.7	457516	284125	2.18612e+06	17333.7	769388	857328
FALSE	High	Master Protein	AT3G51800.2	metallopeptidase M24 family protein	0	94.163	31	16	262	16	401	43.9	6.99	152.32	16	0.981	1.717	1.685	6.268	0.274	0.269	0.943601	0.679875	0.656062	0.0442758	0.162253	0.0498824	0.999347	0.971871	0.98403	0.40341	0.82538	0.486353	64.4	63.2	37.5	235	5.91	21.45	20.06		1.36138e+06	1.07884e+06	1.17817e+06	1.07563e+06	411284	1.10028e+06	5.19332e+06	1.70817e+06
FALSE	High	Master Protein	AT1G14810.1	semialdehyde dehydrogenase family protein	0	44.968	31	8	59	8	375	40.7	7.01	23.56	8	0.803	2.412	1.938	0.676	3.571	2.868	0.729534	0.317469	0.514727	0.48469	0.162877	0.171145	0.97725	0.956921	0.956709	0.954181	0.82653	0.790012	160.1	128.6	66.4	44.8	29.13	20.73	103.14		275102	360002	180711	308758	30485.8	445714	96709	345181
FALSE	High	Master Protein	AT1G30400.2	multidrug resistance-associated protein 1	0.001	15.467	4	6	8	6	1622	181.8	6.2	3.46	6	1.241	0.236	0.293	0.493	0.478	0.593	0.36355	0.00416843	0.0719241	0.381371	0.163373	0.563424	0.890952	0.121552	0.567489	0.919415	0.82662	0.968073	46.7	57.9	197.8	97.6	28.69	17.08	94.67		23606.1	12130.5	23403.4	17503.9	31694.7	331741	57134.8	43393.1
FALSE	High	Master Protein	AT5G03940.1	chloroplast signal recognition particle 54 kDa subunit	0	86.394	31	17	153	17	564	61.2	9.44	61.86	17	0.774	0.944	0.731	0.236	4.01	3.104	0.717247	0.53508	0.295307	0.0105109	0.163729	0.154871	0.972676	0.968094	0.890492	0.184266	0.82662	0.75948	129.8	100.5	137.4	32.4	73.45	5.93	79.19		124563	345218	127134	177932	79081.3	563617	60508.9	159015
FALSE	High	Master Protein	AT1G06460.1	alpha-crystallin domain 32.1	0	68.746	48	10	229	10	285	31.2	9.32	111.93	10	1.534	1.38	2.118	0.4	3.447	5.289	0.317258	0.971995	0.371778	0.073234	0.163953	0.00880999	0.873835	0.99661	0.933005	0.498136	0.82662	0.216894	112.7	172.9	81.7	32.7	23.94	15.9	111.62		2.31037e+06	2.80188e+06	2.96463e+06	4.60516e+06	425311	7.2605e+06	866612	2.89891e+06
FALSE	High	Master Protein	AT2G05840.1	20S proteasome subunit PAA2	0.001	26.503	32	8	42	5	246	27.3	6.09	21.04	8	0.551	2.036	1.123	0.379	5.368	2.96	0.623364	0.479021	0.790671	0.272616	0.165959	0.300949	0.958564	0.968094	0.996251	0.82425	0.832033	0.875144	179.5	99	88.1	33.4	0.83	35.03	94.26		62692.8	53121.8	30762	15547.6		83852.6		80791.5
FALSE	High	Master Protein	AT3G09630.1	Ribosomal protein L4/L1 family	0	206.173	52	24	535	10	406	44.7	10.35	280.96	24	0.586	1.93	1.131	0.566	3.412	2	0.316935	0.539343	0.73633	0.188916	0.167464	0.260988	0.873835	0.968094	0.996251	0.745278	0.834447	0.86573	166.8	97.8	86.5	48.9	4.21	37.27	78.13		3.90503e+06	3.17031e+06	2.29698e+06	1.65952e+06	658215	4.59107e+06	1.21103e+06	4.89979e+06
FALSE	High	Master Protein	AT1G67680.1	SRP72 RNA-binding domain	0	48.909	24	12	97	12	664	73	8.82	28.97	12	1.492	0.683	1.02	1.819	0.376	0.561	0.271671	0.238357	0.635709	0.67027	0.16846	0.329619	0.844696	0.906735	0.976806	0.995324	0.837312	0.880248	60.5	90.2	88.5	160.9	67.54	11.11	95.48		245636	74823.4	153058	230651	302840	118084	423681	308209
FALSE	High	Master Protein	AT3G22110.1	20S proteasome alpha subunit C1	0.001	28.819	28	6	36	6	250	27.5	7.11	16.84	6	0.66	2.518	1.66	0.719	3.499	2.308	0.44983	0.283089	0.664736	0.545524	0.169006	0.303625	0.919966	0.933247	0.986189	0.970175	0.838424	0.875144	170.8	112.6	67.8	48.8	35.06	1.17	112.58		261732	374205	174047	219316	22787.7	498660	105011	328406
FALSE	High	Master Protein	AT3G21770.1	Peroxidase superfamily protein	0.001	32.979	26	7	63	7	329	35.8	9.66	31.6	7	1.397	1.552	2.168	4.572	0.339	0.474	0.341017	0.81249	0.395411	0.0927949	0.170999	0.223652	0.880356	0.980945	0.941012	0.554968	0.843489	0.821162	66.8	93.3	43.1	196.8	6.93	17.39	86.53		162473	154407	166267	263885	139858	67713.8	547963	203862
FALSE	High	Master Protein	AT3G15356.1	Legume lectin family protein	0.001	26.854	29	7	48	6	271	29.7	8.87	23.73	7	1.383	0.596	0.824	1.394	0.427	0.591	0.29174	0.156654	0.433379	0.90217	0.173948	0.322948	0.864489	0.830972	0.949215	0.998844	0.851578	0.875144	62.5	86.4	104.9	146.2	51.71	4.35	15.21		85751.7	153570	133199	170605	143441	237899	321008	107596
FALSE	High	Master Protein	AT1G69200.1	fructokinase-like 2	0	87.999	20	10	183	10	616	69.2	5.24	71.72	10	2.3	0.915	2.105	3.214	0.285	0.655	0.0653871	0.49961	0.378149	0.276596	0.175306	0.553731	0.490549	0.968094	0.933029	0.828683	0.855009	0.968073	50.6	116.4	55.3	177.7	61.2	16.43	101.36		525196	179148	674257	661697	554843	184083	1.26506e+06	658985
FALSE	High	Master Protein	AT5G09590.1	mitochondrial HSO70 2	0	65.047	29	18	69	12	682	72.9	5.78	31.14	18	0.447	1.306	0.583	0.323	4.039	1.804	0.24797	0.951603	0.439118	0.192725	0.177941	0.479041	0.831057	0.993583	0.949215	0.746256	0.860809	0.968073	162.6	72.6	124.5	40.3	12.55	52.99	39.68		96309	106492	56499	33317.9	37898.9	144960	17136.1	129798
FALSE	High	Master Protein	AT5G61780.1	TUDOR-SN protein 2	0	135.98	37	32	237	18	985	107.7	6.55	116.46	32	0.471	1.451	0.683	0.38	3.816	1.798	0.144949	0.903395	0.342541	0.108757	0.178393	0.441089	0.695343	0.991157	0.922185	0.599665	0.860809	0.968073	165.1	77.8	113.8	43.3	66.46	37.96	86.48		144263	344734	67827.5	141923	50736.5	423139	68616.4	181013
FALSE	High	Master Protein	AT5G06360.1	Ribosomal protein S8e family protein	0.001	16.635	21	6	40	6	260	29.7	10.15	15.22	6	0.534	1.216	0.649	3.493	0.348	0.186	0.275357	0.853759	0.350072	0.173923	0.179077	0.00670985	0.850602	0.987613	0.923985	0.723733	0.860809	0.193157	76.5	40.9	62.9	219.8	80.82	90.36	129.69		353599	77047.4	165876	32682.8	455687	38462.9	578336	443675
FALSE	High	Master Protein	AT1G53720.1	cyclophilin 59	0.001	23.977	15	7	42	7	506	58.8	6.25	21.59	7	1.451	0.795	1.154	1.941	0.41	0.595	0.260288	0.358883	0.900843	0.526483	0.179495	0.330026	0.840007	0.968094	0.996251	0.970175	0.860809	0.880248	65	94.4	81.8	158.7	31.55	33.02	106.64		144330	78988.5	167160	121629	241090	65802	305952	181096
FALSE	High	Master Protein	AT2G13560.1	NAD-dependent malic enzyme 1	0.001	22.429	12	6	20	6	623	69.6	5.45	7.98	6	0.511	2.85	1.457	0.528	5.403	2.762	0.556437	0.197799	0.579832	0.500116	0.179522	0.3258	0.940093	0.87103	0.963466	0.960974	0.860809	0.875591	195.4	99.9	68.5	36.2	40.81	60.07	127.27		43723.5	72925.4	37023.9	11058.5		120647		58635.7
FALSE	High	Master Protein	AT1G03230.1	Eukaryotic aspartyl protease family protein	0	89.777	42	15	266	10	434	46.1	9.14	139.37	15	1.677	0.834	1.399	2.893	0.288	0.483	0.236017	0.403778	0.936429	0.345789	0.179745	0.289571	0.82414	0.968094	0.996251	0.892355	0.860809	0.875144	54.5	91.3	65.3	188.9	4.48	9.59	37.02		758015	613006	908055	1.28924e+06	718273	844989	2.77634e+06	951111
FALSE	High	Master Protein	AT5G03350.1	Legume lectin family protein	0.001	31.541	29	6	49	5	274	30.1	9.38	21.46	6	2.018	0.838	1.691	0.252	3.319	6.698	0.116287	0.408181	0.65113	0.0156487	0.179803	0.00279528	0.632929	0.968094	0.982002	0.229646	0.860809	0.121218	88.6	178.9	105.8	26.7	34.89	17.38	117.3		662579	344948	725106	1.15059e+06	1.25627e+06	235497	169153	831365
FALSE	High	Master Protein	AT1G80240.1	Protein of unknown function, DUF642	0	55.358	42	14	104	14	370	40.2	8.37	56.62	14	1.409	0.798	1.125	2.569	0.311	0.438	0.410293	0.362527	0.728461	0.444024	0.180353	0.226552	0.911278	0.968094	0.996251	0.941418	0.860809	0.826906	58.1	81.9	72.8	187.1	86.53	87.36	82.39		116642	427913	131763	691169	370954	196712	854906	150074
FALSE	High	Master Protein	AT1G72680.1	cinnamyl-alcohol dehydrogenase	0.001	24.078	22	7	25	7	355	38.6	7.12	11.43	7	0.689	1.719	1.185	0.463	3.715	2.56	0.628871	0.678739	0.815517	0.413925	0.180355	0.209823	0.960228	0.971871	0.996251	0.936933	0.860809	0.809252	157.5	108.5	91.6	42.4	54.82	18.79	95.57		91877.1	179380	60714.3	101006	16859	229501	34715.6	115282
FALSE	High	Master Protein	AT2G41850.1	polygalacturonase abscission zone A. thaliana	0	48.181	26	9	86	7	433	46.6	8.7	39.44	9	0.838	0.868	0.727	2.971	0.292	0.245	0.79686	0.443289	0.228976	0.327271	0.184384	0.0352346	0.984162	0.968094	0.828625	0.881539	0.860809	0.433044	62.4	52.3	71.9	213.5	75.89	106	24.79		175360	501036	79914.4	691917	274148	386811	1.19184e+06	220031
FALSE	High	Master Protein	AT3G16830.1	TOPLESS-related 2	0.001	29.992	9	10	37	8	1131	124.7	7.27	20.75	10	0.083	2.818	0.235	0.788	3.574	0.298	2.77e-05	0.204798	0.0087644	0.605431	0.185135	0.158504	0.00315761	0.876276	0.199239	0.984864	0.860809	0.769678	232.8	19.4	82.6	65.1	90.29	75.26	118.64		62648.8	244614	11398.7			200629	40669.1	78608
FALSE	High	Master Protein	AT2G39800.1	delta1-pyrroline-5-carboxylate synthase 1	0	101.325	29	22	230	11	717	77.7	6.29	116.49	22	0.801	1.592	1.275	0.499	3.191	2.555	0.724646	0.777952	0.918858	0.193665	0.18523	0.153111	0.975636	0.972071	0.996251	0.746317	0.860809	0.75868	145.9	116.8	91.6	45.7	50.65	21.2	93.95		375266	684168	296602	497273	96076.8	957822	186457	470861
FALSE	High	Master Protein	AT5G35590.1	proteasome alpha subunit A1	0.001	31.391	38	9	58	6	246	27.3	5.86	28	9	0.592	3.335	1.974	0.892	3.738	2.212	0.337788	0.118975	0.450102	0.616579	0.185573	0.307069	0.880356	0.786903	0.949215	0.984864	0.860809	0.875144	185.3	109.6	55.5	49.6	34.09	6.81	129.66		190806	268822	119589	134610		440645	62377.2	239412
FALSE	High	Master Protein	AT5G13420.1	Aldolase-type TIM barrel family protein	0.001	18.274	15	5	11	5	438	47.7	6.43	4.35	5	0.332	1.083	0.359	0.253	4.278	1.419	0.112321	0.774998	0.27757	0.295623	0.185774	0.849476	0.623664	0.971871	0.881839	0.845437	0.860809	0.988751	160.7	53.3	148.4	37.6	103.35	96.75	110.23			89754.6		28387	3584.06	135235		20332.9
FALSE	High	Master Protein	AT1G49750.1	Leucine-rich repeat (LRR) family protein	0	56.2	22	13	106	13	494	54.4	8.1	53.44	13	8.592	0.338	2.905	1.07	0.316	2.714	4.58e-06	0.0166278	0.130231	0.665644	0.186034	0.110987	0.00088842	0.288276	0.733802	0.995324	0.860809	0.673738	25.5	218.7	75.3	80.6	1.25	109.59	39.8		256045	224021	631880	6.1761e+06	645001	727177	902780	325432
FALSE	High	Master Protein	AT3G01290.1	SPFH/Band 7/PHB domain-containing membrane-associated protein family	0.001	29.833	28	8	65	7	285	31.3	5.85	33.37	8	0.668	1.312	0.876	3.788	0.346	0.231	0.541164	0.957645	0.632107	0.147909	0.186224	0.0146992	0.936364	0.996188	0.975631	0.677085	0.860809	0.302097	75.2	50.2	57.3	217.2	34.79	34.42	61.43		124548	183969	108867	84621.3	49631	253034	522924	162122
FALSE	High	Master Protein	AT3G52500.1	Eukaryotic aspartyl protease family protein	0	45.172	25	10	176	10	469	51	8.21	99.59	10	1.75	0.621	1.087	2.116	0.294	0.514	0.202555	0.178861	0.678621	0.60986	0.186255	0.334342	0.79444	0.840074	0.986189	0.984864	0.860809	0.88085	51.5	90.1	82.9	175.4	14.78	22.05	57.93		893472	624101	1.30049e+06	1.17715e+06	1248930	1.05178e+06	2.98719e+06	1.12107e+06
FALSE	High	Master Protein	AT4G31880.1	LOCATED IN: cytosol, chloroplast; EXPRESSED IN: 24 plant structures; EXPRESSED DURING: 14 growth stages; BEST Arabidopsis thaliana protein match is: Tudor/PWWP/MBT superfamily protein (TAIR:AT1G15940.1); Has 137162 Blast hits to 70781 proteins in 2973 species: Archae - 289; Bacteria - 24182; Metazoa - 56725; Fungi - 20130; Plants - 6559; Viruses - 758; Other Eukaryotes - 28519 (source: NCBI BLink…	0.001	13.838	9	6	23	6	873	94.2	5.66	9.91	6	1.227	1.139	1.397	2.626	0.434	0.532	0.433774	0.904828	0.511151	0.192537	0.187042	0.344386	0.91398	0.991157	0.955276	0.746256	0.861544	0.889951	73.9	90.7	64.9	170.5	22.81	48.07	113.91		65564.1	37578	76894.9	42056.3	93033.9	7600.09	140079	82265.9
FALSE	High	Master Protein	AT3G08943.1	ARM repeat superfamily protein	0	46.069	16	12	35	12	871	96.3	4.74	15.59	12	0.443	2.242	0.992	0.603	3.718	1.645	0.169725	0.382707	0.947232	0.620859	0.18825	0.528332	0.739334	0.968094	0.996251	0.984864	0.861544	0.968073	185.4	82	82.7	49.9	43.36	45.25	119.59		107504	186749	31684.9	95242.4	10216.5	305543	44824.6	144335
FALSE	High	Master Protein	AT3G16910.1	acyl-activating enzyme 7	0	38.643	18	9	38	9	569	62.9	8.12	18.57	9	4.914	0.993	4.882	2.548	0.39	1.916	0.000331348	0.649707	0.0240558	0.192086	0.188401	0.334201	0.0171776	0.971871	0.345841	0.746256	0.861544	0.88085	42.2	207.2	42.4	108.2	20.56	38.03	120.52		66342.8	76611.9	226091	486382	9406.05	343438	214719	83243
FALSE	High	Master Protein	AT5G52840.1	NADH-ubiquinone oxidoreductase-related	0.001	12.71	26	5	13	5	169	19.2	4.77	8.27	5	0.265	2.222	0.589	0.415	5.352	1.418	0.172395	0.288774	0.683058	0.515945	0.188744		0.745383	0.936434	0.986189	0.969216	0.862357		210.3	55.7	94.7	39.3	65	14.14	122.41		14737.9	34300.2				50954.9		18492.2
FALSE	High	Master Protein	AT1G57720.2	Translation elongation factor EF1B, gamma chain	0	119.233	41	15	226	9	413	46.4	5.71	94.54	15	0.527	2.538	1.338	0.81	3.133	1.653	0.222292	0.277048	0.994675	0.518589	0.193323	0.442382	0.803811	0.92576	0.997321	0.969216	0.867698	0.968073	178.5	94.2	70.4	57	52.05	14.19	125.89		517334	964877	350407	355086	45120.1	1.56138e+06	264754	649119
FALSE	High	Master Protein	AT5G19510.1	Translation elongation factor EF1B/ribosomal protein S6 family protein	0.001	31.449	36	7	36	6	224	24.2	4.56	21.49	7	0.421	1.48	0.622	0.408	3.628	1.526	0.088646	0.876157	0.290307	0.145221	0.19383	0.602885	0.560407	0.990598	0.890163	0.67485	0.867698	0.968073	168.6	70.9	113.9	46.5	49.42	2.09	60.66		164471	289442	79790.1	96018.6	60013.8	317643	71173.4	206368
FALSE	High	Master Protein	AT2G42490.1	Copper amine oxidase family protein	0	88.741	29	21	150	21	776	86.6	7.12	78.15	21	0.874	0.706	0.617	2.353	0.3	0.262	0.865321	0.26117	0.127137	0.511312	0.194361	0.0455609	0.992974	0.920081	0.722541	0.967063	0.867698	0.479048	60.4	52.8	85.6	201.3	91.75	82.71	53.96		1.35287e+06	248322	841797	268120	825261	742781	2.26875e+06	1.6975e+06
FALSE	High	Master Protein	AT3G63490.1	Ribosomal protein L1p/L10e family	0	101.99	42	15	259	15	346	37.6	9.26	116.34	15	0.846	1.561	1.321	0.494	3.159	2.673	0.812137	0.804244	0.974022	0.136412	0.195082	0.116418	0.990198	0.97825	0.996251	0.657464	0.867698	0.683199	142.7	120.7	91.4	45.2	3.35	52.38	82		1.2189e+06	1.00156e+06	1.17263e+06	667737	245395	1.85498e+06	410686	1.5294e+06
FALSE	High	Master Protein	AT2G43110.1	unknown protein; Has 212 Blast hits to 211 proteins in 96 species: Archae - 0; Bacteria - 6; Metazoa - 62; Fungi - 91; Plants - 31; Viruses - 0; Other Eukaryotes - 22 (source: NCBI BLink).	0.001	21.586	27	7	48	7	288	32.6	9.47	18.83	7	0.596	1.264	0.754	3.1	0.408	0.243	0.599121	0.965417	0.783227	0.105785	0.195884	0.0400983	0.954982	0.99661	0.996251	0.588333	0.870519	0.452407	82.6	49.3	65.4	202.7	71.45	48.65	132.25		153669	39222.4	59340.1	29619.2	237580	8692.38	235509	192815
FALSE	High	Master Protein	AT5G66120.2	3-dehydroquinate synthase, putative	0.001	23.739	18	7	26	7	442	48	7.46	11.99	7	0.716	1.278	0.915	0.32	3.996	2.862	0.846378	0.97166	0.946256	0.218516	0.196464	0.209506	0.99247	0.99661	0.996251	0.791158	0.871676	0.809252	145.5	104.2	113.8	36.4	81.47	53.73	110.57		36970.1	157103	32249.8	98833.1	10708.2	265290	18269	61536.5
FALSE	High	Master Protein	AT1G13270.1	methionine aminopeptidase 1B	0	56.821	37	10	123	10	369	40.4	7.44	63.49	10	1.553	0.991	1.539	3.279	0.302	0.469	0.305023	0.590593	0.789735	0.264591	0.197085	0.269271	0.869909	0.971871	0.996251	0.822136	0.872114	0.868882	58.2	90.4	58.8	192.6	34.9	21.35	50.24		697846	363251	774166	707806	495433	473896	1.95671e+06	875615
FALSE	High	Master Protein	AT1G52930.1	Ribosomal RNA processing Brix domain protein	0.001	24.533	24	8	62	8	320	36.7	9.67	31.08	8	0.497	1.598	0.794	4.234	0.377	0.188	0.255957	0.77304	0.737987	0.0978658	0.197248	0.00462184	0.840007	0.971871	0.996251	0.572871	0.872114	0.153788	83.8	41.7	52.4	222.1	59.84	64.88	120.85		224404	72258.5	88139.9	37782.5	199209	24137.6	412557	281568
FALSE	High	Master Protein	AT1G30700.1	FAD-binding Berberine family protein	0	57.842	23	15	126	15	527	59.5	9.39	77.54	15	1.678	0.646	1.083	2.132	0.303	0.508	0.235655	0.201354	0.672937	0.602535	0.19787	0.325529	0.82414	0.873844	0.986189	0.984864	0.873381	0.875591	53.1	89.1	82.3	175.5	49.87	67.75	39.94		234650	422442	266508	937918	438365	493180	1.22109e+06	294424
FALSE	High	Master Protein	AT3G14210.1	epithiospecifier modifier 1	0	43.67	21	7	61	7	392	44	7.72	28.77	7	1.247	0.763	0.952	0.215	3.557	4.435	0.554955	0.322887	0.49587	0.00496283	0.200426	0.0510761	0.939289	0.956921	0.950762	0.115448	0.87722	0.493214	104.2	129.9	136.6	29.3	45.9	5.44	64.35		154370	268276	205529	281852	110844	597354	60362.7	199225
FALSE	High	Master Protein	AT5G62790.1	1-deoxy-D-xylulose 5-phosphate reductoisomerase	0	39.601	26	10	46	10	477	51.9	7.05	16.53	10	0.707	2.265	1.602	0.594	3.811	2.695	0.730541	0.373047	0.739627	0.248615	0.201089	0.254508	0.97725	0.968094	0.996251	0.816148	0.877774	0.863409	165.9	117.3	73.2	43.5	62.62	23.11	128.67		64450.8	154391	73300.9	65330.7		283876	15773.5	86826.3
FALSE	High	Master Protein	AT5G26360.1	TCP-1/cpn60 chaperonin family protein	0	69.149	39	20	115	20	555	60.3	5.77	60.4	20	0.497	2.025	1.006	0.675	3	1.49	0.178489	0.485592	0.570787	0.379152	0.201611	0.594796	0.756641	0.968094	0.963466	0.916648	0.878712	0.968073	172.1	85.5	85	57.4	44.16	36.18	93.77		476256	783010	198512	415232	91247.7	905608	239011	597577
FALSE	High	Master Protein	AT1G34430.1	2-oxoacid dehydrogenases acyltransferase family protein	0.001	38.384	24	9	50	7	465	48.3	8.78	21.15	9	0.859	2.787	2.393	0.795	3.507	3.011	0.873351	0.211599	0.281904	0.802503	0.201861	0.152556	0.993747	0.884741	0.881839	0.996424	0.879065	0.758643	159.8	137.2	57.3	45.6	48.41	9.79	122.67		173026	304258	179520	193703	13086.1	417630	71951.9	217103
FALSE	High	Master Protein	AT1G04680.1	Pectin lyase-like superfamily protein	0	55.893	24	9	154	9	431	47.7	7.91	97.46	9	1.893	1.153	2.182	3.761	0.307	0.58	0.150662	0.782447	0.341111	0.191802	0.202647	0.436324	0.700329	0.972717	0.922185	0.746256	0.881015	0.965749	57	107.8	49.4	185.8	32.78	44.31	86.16		1.49021e+06	800779	1.27141e+06	3.01376e+06	1.29304e+06	631228	4.18478e+06	1.86983e+06
FALSE	High	Master Protein	AT3G44310.3	nitrilase 1	0	63.178	44	12	127	7	346	38.1	6.28	57.71	12	0.737	3.405	2.508	1.118	3.046	2.244	0.599327	0.110767	0.220454	0.857984	0.207225	0.202638	0.954982	0.769423	0.825177	0.996424	0.88757	0.80491	169.6	124.9	49.8	55.7	66.17	25.15	134.41		544874	1.29506e+06	439634	780660	18521.1	2.09182e+06	323796	683675
FALSE	High	Master Protein	AT1G02840.3	RNA-binding (RRM/RBD/RNP motifs) family protein	0	60.086	39	13	209	11	303	33.7	11.06	108.86	13	1.149	1.086	1.248	3.314	0.328	0.377	0.689981	0.704933	0.886055	0.258291	0.209618	0.151227	0.970971	0.971871	0.996251	0.818499	0.896344	0.756591	65.4	75.1	60.2	199.4	76.92	41.79	128.33		526718	134077	352073	237291	746632	72849.1	951958	660894
FALSE	High	Master Protein	AT2G39770.2	Glucose-1-phosphate adenylyltransferase family protein	0.001	25.103	20	6	40	6	361	39.6	6.73	19.89	6	0.728	3.525	2.566	1.094	3.224	2.346	0.58178	0.0979379	0.239518	0.881484	0.210692	0.291438	0.948989	0.737399	0.83879	0.996567	0.89913	0.875144	172.3	125.4	48.9	53.4	32.4	8.09	126.39		251607	345662	193254	213598	8754.19	477332	107415	315702
FALSE	High	Master Protein	AT2G03820.1	nonsense-mediated mRNA decay NMD3 family protein	0.001	35.217	26	12	47	12	516	59.3	5.74	21.35	12	0.494	2.986	1.476	0.905	3.298	1.63	0.17616	0.171254	0.628054	0.96235	0.210894	0.548069	0.75112	0.835326	0.972793	0.999803	0.89913	0.968073	187.6	92.7	62.8	56.9	48.46	1.62	108.26		174211	308252	95215.7	118338	14807.3	285005	76300.4	219774
FALSE	High	Master Protein	AT5G24300.2	Glycogen/starch synthases, ADP-glucose type	0.001	26.658	14	7	27	7	652	72.1	6.46	11.72	7	0.764	0.783	0.598	0.228	3.435	2.624	0.786444	0.344859	0.261226	0.0309319	0.21105	0.221653	0.984162	0.961304	0.863756	0.351111	0.89913	0.816852	120	91.7	153.3	34.9	54.68	16.96	37.26		87416	170277	70256.1	110811	137236	160859	41133.2	109684
FALSE	High	Master Protein	AT5G01920.1	Protein kinase superfamily protein	0	55.013	33	15	124	15	495	54.9	9.38	62.06	15	2.195	1.048	2.299	2.904	0.361	0.792	0.0810347	0.658992	0.291681	0.349064	0.21248	0.770085	0.534546	0.971871	0.89038	0.895127	0.902085	0.97903	57.8	126.8	55.2	160.2	35.48	24.48	15.46		292891	151134	467624	408545	150689	243265	684837	367502
FALSE	High	Master Protein	AT4G30610.1	alpha/beta-Hydrolases superfamily protein	0	58.692	24	11	101	11	465	52.8	9.13	48.81	11	1.668	1.193	1.99	3.795	0.314	0.524	0.240498	0.82843	0.440715	0.187555	0.212699	0.350155	0.827253	0.982857	0.949215	0.74327	0.902105	0.89506	59.8	99.8	50.1	190.3	73.24	67.91	3.39		193890	525967	268352	947137	175700	370601	1.19279e+06	243282
FALSE	High	Master Protein	AT2G46110.1	ketopantoate hydroxymethyltransferase 1	0	54.257	30	8	53	7	347	36.7	8.34	19.98	8	3.885	0.894	3.475	0.252	3.546	13.778	0.00336092	0.474802	0.0622787	0.0637876	0.214522	3.29e-05	0.0913596	0.968094	0.537875	0.472678	0.90541	0.00581437	63.6	247.3	71.2	17.9	5.67	84.87	132.94		163459	129974	240707	1.19394e+06	14392.5	1.25335e+06	40327.1	205098
FALSE	High	Master Protein	AT4G10710.1	global transcription factor C	0.001	21.034	8	8	24	8	1074	120.5	6.01	10.29	8	1.139	0.922	1.05	2.047	0.45	0.513	0.513111	0.580437	0.892922	0.348781	0.214795	0.322918	0.927831	0.969541	0.996251	0.89484	0.90541	0.875144	73.5	83.7	79.7	163.1	20.14	44.91	8.84		46623.7	55572.8	75708.9	38530	38543.3	81237.7	146699	65914.4
FALSE	High	Master Protein	AT5G40200.1	DegP protease 9	0.001	15.445	10	5	24	5	592	65.1	6.81	8.23	5	0.61	0.683	0.417	1.588	0.43	0.262	0.462498	0.237506	0.0730229	0.786528	0.215119	0.0241555	0.921685	0.906735	0.567489	0.996424	0.905613	0.37156	74	45.2	108.5	172.3	38.24	9.91	36.05		104383	166661	75726.6	75609.7	173926	207633	371710	139389
FALSE	High	Master Protein	AT1G18070.3	Translation elongation factor EF1A/initiation factor IF2gamma family protein	0	58.08	25	15	63	15	543	60.5	5.31	31.14	15	0.376	1.635	0.615	0.523	3.128	1.177	0.0525324	0.7428	0.236246	0.180019	0.216056	0.90656	0.433848	0.971871	0.834919	0.730533	0.905613	0.989813	173.4	65.2	106	55.4	38.96	33.13	96.48		435963	212689	121119	85090.9	54493.6	579991	114478	547020
FALSE	High	Master Protein	AT3G18990.1	AP2/B3-like transcriptional factor family protein	0.001	27.438	24	8	37	5	341	39.3	9.11	17.27	8	1.295	0.88	1.141	1.797	0.49	0.635	0.378846	0.526321	0.772848	0.428473	0.216627	0.504651	0.901445	0.968094	0.996251	0.936987	0.905613	0.968073	73.1	94.7	83	149.2	35.57	69.33	67.66		70623.1	36392.4	95470.8	31988.1	62013.4	38844.2	121461	88613.6
FALSE	High	Master Protein	AT2G36460.1	Aldolase superfamily protein	0	90.675	52	17	123	8	358	38.4	7.39	64.21	17	0.707	2.085	1.473	0.584	3.57	2.523	0.723961	0.454752	0.841016	0.257656	0.217056	0.261484	0.975466	0.968094	0.996251	0.818499	0.905613	0.86573	162.2	114.6	77.8	45.4	79.35	24.11	120.64		54857.6	190305	54633.6	88983.7		250325	29617	77914.3
FALSE	High	Master Protein	AT3G23990.1	heat shock protein 60	0	64.954	30	15	91	5	577	61.2	5.78	41.21	15	0.351	1.427	0.5	0.31	4.602	1.613	0.208578	0.852366	0.517057	0.376203	0.217479	0.778789	0.796588	0.987613	0.956709	0.914976	0.905613	0.982262	176.3	61.8	123.6	38.3	35.18	24.72	74.23		51225.7	83630.2	9118.23	27085.5	10503	118612		73262.8
FALSE	High	Master Protein	AT4G14880.2	O-acetylserine (thiol) lyase (OAS-TL) isoform A1	0	55.884	44	10	82	6	322	33.8	6.14	36.54	10	1.041	4.29	4.466	1.442	2.975	3.097	0.846424	0.0461647	0.0184451	0.98421	0.217965	0.0824787	0.99247	0.51842	0.306875	0.999803	0.905613	0.605055	153.2	159.5	35.7	51.5	66.3	30.89	138.47		269680	638930	295112	570242		1.27664e+06	162979	338378
FALSE	High	Master Protein	AT1G09640.1	Translation elongation factor EF1B, gamma chain	0	105.407	37	13	186	7	414	46.6	5.48	92.13	13	0.514	3.055	1.569	1.057	2.89	1.485	0.202213	0.159284	0.741533	0.858068	0.218206	0.592441	0.793695	0.831786	0.996251	0.996424	0.905613	0.968073	182.9	94	59.9	63.3	73.9	11.2	127.1		349531	960354	233750	339576	24795.4	1.11e+06	235373	438571
FALSE	High	Master Protein	AT2G34460.1	NAD(P)-binding Rossmann-fold superfamily protein	0.001	14.356	19	5	15	5	280	30.5	8.97	8.42	5	0.806	2.343	1.889	0.475	4.935	3.979	0.903277	0.301159	0.2707	0.686362	0.21843	0.136122	0.993807	0.949533	0.870532	0.996424	0.905613	0.7189	164.2	132.4	70.1	33.3	18.1	57.57	80.76		50059.6	55793.6	55814.4	22606.8		44620.1		62811.7
FALSE	High	Master Protein	AT3G55430.1	O-Glycosyl hydrolases family 17 protein	0.001	15.779	12	5	49	5	449	48.4	9.39	20.33	5	0.525	0.842	0.443	1.865	0.452	0.237	0.375285	0.413272	0.164197	0.530207	0.218554	0.0228595	0.900717	0.968094	0.777589	0.970175	0.905613	0.362894	81.2	42.7	96.4	179.8	16.1	69.76	71.72		101716	110154	24650.9	100628	144706	97146.5	275265	127627
FALSE	High	Master Protein	AT1G12270.1	stress-inducible protein, putative	0.001	19.869	14	8	11	6	572	64.5	6.28	5.31	8	0.447	1.545	0.691	0.347	4.453	1.992	0.418071	0.818324	0.592493	0.24274	0.21899	0.55518	0.912615	0.982192	0.968933	0.814336	0.906623	0.968073	172.5	77.2	111.6	38.7	3.72	108.8	90.43		67107.6	54855.1	60044.1	3808.67		113207	9224.66	84202.6
FALSE	High	Master Protein	AT4G25450.1	non-intrinsic ABC protein 8	0.001	28.66	10	7	31	7	714	77.9	8.98	17.97	7	2.868	1.044	2.994	2.326	0.449	1.287	0.0213804	0.654838	0.113443	0.406651	0.220436	0.705701	0.283413	0.971871	0.682212	0.936933	0.907458	0.968073	56.7	162.6	54.3	126.3	83.39	54.26	106.47		75642.4	252468	224897	625855	30374.2	476488	361535	94911.5
FALSE	High	Master Protein	AT3G51840.1	acyl-CoA oxidase 4	0	54.009	22	8	56	8	436	47.5	8.32	19.22	8	1.416	1.819	2.575	0.547	3.327	4.71	0.404828	0.608994	0.219296	0.417637	0.221608	0.0261614	0.911278	0.971871	0.825177	0.936933	0.91094	0.373797	122.5	173.4	67.3	36.8	71.53	53.98	135.61		145863	382897	190309	526276	7879.57	1.21266e+06	83416.4	183020
FALSE	High	Master Protein	AT1G22780.1	Ribosomal protein S13/S18 family	0	71.939	54	10	242	10	152	17.5	10.54	140.16	10	0.579	2.02	1.17	0.688	2.938	1.702	0.305199	0.488357	0.787112	0.296565	0.224085	0.38099	0.869909	0.968094	0.996251	0.845437	0.915725	0.927632	165.6	96	82	56.4	3.23	32.93	62.89		6.8633e+06	5.64959e+06	3.88816e+06	2.99886e+06	1.28492e+06	6.72121e+06	2.48877e+06	8.61165e+06
FALSE	High	Master Protein	AT1G01710.1	Acyl-CoA thioesterase family protein	0.001	20.422	15	6	13	6	427	48.1	7.56	6.57	6	1.784	1.358	2.422	2.994	0.453	0.809	0.137419	0.99489	0.302393	0.211485	0.226128	0.643751	0.677837	0.999907	0.897449	0.779937	0.915725	0.968073	69.9	124.6	51.5	154.1	18.92	48.95	84.79		119603	137450	278354	169569	31014.9	257574	329142	152921
FALSE	High	Master Protein	AT1G10170.1	NF-X-like 1	0	46.265	17	16	96	16	1188	130.6	8.1	42.88	16	1.32	0.853	1.126	1.877	0.454	0.6	0.381702	0.425814	0.898492	0.498563	0.227962	0.351446	0.902299	0.968094	0.996251	0.960974	0.915725	0.896351	70.3	92.7	82.4	154.6	47.04	36.58	86.68		154194	66530.8	148094	108109	162977	78631.3	261757	193474
FALSE	High	Master Protein	AT4G26510.1	uridine kinase-like 4	0.001	20.987	19	8	46	5	469	52.6	6.86	24.97	8	0.244	3.899	0.95	0.95	4.103	0.999	0.0748962	0.0431535	0.679544	0.670669	0.229791	0.779487	0.525417	0.496218	0.986189	0.995324	0.915725	0.982642	229.4	55.9	58.8	55.9	70.09	0.65	8.96		38969.8	109937	7647.11	10047.7		14506.7	6856.25	53987.3
FALSE	High	Master Protein	AT5G67385.1	Phototropic-responsive NPH3 family protein	0.001	23.164	15	8	49	8	604	67.5	7.97	20.5	8	1.584	0.962	1.523	2.174	0.442	0.7	0.197611	0.555787	0.697236	0.295276	0.229826	0.485311	0.785052	0.968094	0.988768	0.845437	0.915725	0.968073	68	107.6	70.7	153.7	14.18	44.55	21.83		100374	74243.5	165009	106535	52926	145258	234816	132218
FALSE	High	Master Protein	AT1G59870.1	ABC-2 and Plant PDR ABC-type transporter family protein	0	117.851	22	30	187	27	1469	165	7.9	90.69	30	0.613	2.932	1.797	0.959	3.056	1.873	0.364069	0.181428	0.549337	0.873888	0.229863	0.466454	0.890952	0.845313	0.963466	0.996424	0.915725	0.968073	175.3	107.5	59.8	57.4	9.59	34.17	127.03		345648	259984	122116	247811	14250.7	597053	110431	433699
FALSE	High	Master Protein	AT1G21130.1	O-methyltransferase family protein	0.001	24.926	20	6	21	6	373	40.7	5.15	9.48	6	0.375	1.322	0.495	0.389	3.4	1.275	0.0891427	0.968278	0.279974	0.252687	0.231779	0.752016	0.560999	0.99661	0.881839	0.816148	0.915725	0.9718	164.9	61.8	124.8	48.5	75.74	39.37	80.82		81467.2	232074	27285.5	72293.8	31815.8	269295	47480.1	102220
FALSE	High	Master Protein	AT5G38660.1	acclimation of photosynthesis to environment	0.001	35.604	35	8	46	8	286	31.4	8.4	22.77	8	0.798	1.431	1.141	0.385	3.713	2.962	0.962097	0.922298	0.749812	0.104427	0.233554	0.213904	0.999347	0.991157	0.996251	0.584032	0.915725	0.811546	144.6	115.4	101.1	38.9	117.45	110.92	133.81		25344	304599	15899.6	241459		567114	18331.4	41081
FALSE	High	Master Protein	AT1G20450.1	Dehydrin family protein	0.001	20.665	36	7	41	7	260	29.5	5.17	11.81	7	0.411	2.727	1.122	0.839	3.25	1.337	0.0780448	0.225865	0.933502	0.861488	0.234284	0.706721	0.529023	0.894156	0.996251	0.996424	0.915725	0.968073	191.8	78.9	70.3	59	53.21	25.85	90.75		165998	315568	96312.2	82482.2	23533.6	235193	82690	208285
FALSE	High	Master Protein	AT1G29150.1	non-ATPase subunit 9	0	39.782	25	11	57	11	419	46.7	6.67	30.85	11	0.676	2.72	1.839	0.835	3.256	2.201	0.509276	0.227392	0.477759	0.885699	0.234567	0.321814	0.927831	0.895988	0.950114	0.99814	0.915725	0.875144	170.2	115	62.6	52.3	42.22	4.13	125.44		174804	278809	123214	161897	9392.5	448309	73187.3	219334
FALSE	High	Master Protein	AT5G48900.1	Pectin lyase-like superfamily protein	0	101.164	34	12	161	6	417	46.7	8.59	74.73	12	1.855	1.431	2.655	4.32	0.331	0.614	0.163139	0.921982	0.181388	0.134394	0.234725	0.490067	0.725329	0.991157	0.799467	0.651936	0.915725	0.968073	60.9	112.9	42.5	183.7	9.69	41.96	46.67		418874	413987	483609	1.10513e+06	275579	270238	1.47575e+06	525577
FALSE	High	Master Protein	AT1G01320.1	Tetratricopeptide repeat (TPR)-like superfamily protein	0	157.587	21	35	310	29	1797	198.7	6.33	151.51	35	1.076	0.846	0.909	2.424	0.349	0.375	0.793715	0.41708	0.444522	0.485082	0.236301	0.159636	0.984162	0.968094	0.949215	0.954181	0.915725	0.772143	65.3	70.2	77.2	187.2	58.46	33.76	8.11		468906	167699	327108	249187	236148	423318	944013	588355
FALSE	High	Master Protein	AT2G28000.1	chaperonin-60alpha	0	108.793	41	20	188	19	586	62	5.19	98.76	20	0.564	2.177	1.227	0.793	2.745	1.548	0.279454	0.411099	0.859855	0.511683	0.236485	0.546225	0.854072	0.968094	0.996251	0.967416	0.915725	0.968073	167.5	94.5	77	61	69.77	31.03	113.01		368568	935972	351943	279246	60624.5	1.0915e+06	251234	462456
FALSE	High	Master Protein	AT5G09900.1	26S proteasome regulatory subunit, putative (RPN5)	0	58.043	33	14	149	14	442	50.8	7.4	77.32	14	0.792	2.399	1.901	0.833	2.879	2.282	0.70864	0.322156	0.495364	0.591791	0.237181	0.218368	0.971539	0.956921	0.950762	0.984252	0.915725	0.811546	156.5	124	65.2	54.3	71.5	36.61	115.12		297754	781272	249357	524998	42513.7	848729	196703	373604
FALSE	High	Master Protein	AT5G08420.1	RNA-binding KH domain-containing protein	0.001	14.83	14	5	48	5	391	45.3	9.5	21.89	5	0.449	0.917	0.412	1.852	0.495	0.222	0.33623	0.544849	0.240487	0.421691	0.237395	0.0387963	0.880356	0.968094	0.841335	0.936933	0.915725	0.44276	87.8	39.4	95.7	177.2	69.13	11.99	119.28		137182	40580.4	19830.7	37175.2	187650	19591.9	176831	172128
FALSE	High	Master Protein	AT4G16760.1	acyl-CoA oxidase 1	0	92.993	29	19	137	14	664	74.3	7.66	75.55	19	0.912	2.687	2.45	0.944	2.846	2.595	0.934786	0.235803	0.238398	0.593042	0.237682	0.127297	0.999294	0.906735	0.837489	0.984458	0.915725	0.70318	151.8	138.4	56.5	53.3	80.61	21.64	115.82		559532	1.76012e+06	659446	1.11276e+06	73632.2	1.5828e+06	409418	702067
FALSE	High	Master Protein	AT2G40650.1	PRP38 family protein	0.001	24.808	18	6	44	6	355	43.1	7.91	21.19	6	1.145	1.257	1.439	3.186	0.394	0.452	0.606537	0.89893	0.832684	0.226349	0.237706	0.187815	0.955559	0.991157	0.996251	0.798011	0.915725	0.804714	73	83.6	58.1	185.2	44.72	11.59	109.74		230736	103280	163155	171585	232527	53339.5	459553	289513
FALSE	High	Master Protein	AT3G47470.1	light-harvesting chlorophyll-protein complex I subunit A4	0.001	30.183	31	6	45	6	251	27.7	6.7	18.56	6	0.748	1.143	0.855	0.402	2.841	2.125	0.62113	0.771756	0.376011	0.0987683	0.237875	0.262736	0.957559	0.971871	0.933029	0.575221	0.915725	0.867556	134.5	100.6	117.6	47.3	91.95	87.57	128.54		242034	983764	145199	789889	62323	2.64061e+06	201661	303690
FALSE	High	Master Protein	AT4G38630.1	regulatory particle non-ATPase 10	0.001	21.049	20	6	41	6	386	40.7	4.6	19.89	6	0.466	1.576	0.734	0.474	3.324	1.548	0.170016	0.791394	0.528657	0.350911	0.238942	0.559346	0.739989	0.975717	0.961095	0.897528	0.915725	0.968073	166.6	77.6	105.7	50.1	28.38	35.21	92		145410	188184	84486.6	57637.5	32463.5	308303	50667.9	182451
FALSE	High	Master Protein	AT1G20190.1	expansin 11	0	49.692	23	5	121	5	252	26.7	8.6	62.85	5	3.956	0.724	2.865	2.164	0.335	1.324	0.00297963	0.280593	0.137339	0.588203	0.239035	0.624466	0.0852534	0.928009	0.737311	0.984252	0.915725	0.968073	42.9	169.7	59.2	128.2	73.02	29.59	125.08		2.61172e+06	717809	3.72391e+06	7.05791e+06	5.13264e+06	632891	4.80461e+06	3.27703e+06
FALSE	High	Master Protein	AT5G50850.1	Transketolase family protein	0	47.271	32	9	100	9	363	39.2	5.83	40.38	9	0.719	4.367	3.142	1.524	2.866	2.062	0.565379	0.042877	0.0955118	0.954892	0.239184	0.292162	0.943578	0.495196	0.637932	0.999803	0.915725	0.875144	174.1	125.3	39.9	60.8	42.39	3.52	135.3		370143	591985	279299	363835		973758	188608	464433
FALSE	High	Master Protein	AT1G69740.2	Aldolase superfamily protein	0.001	35.058	23	8	82	8	430	46.7	7.31	34.46	8	0.681	2.39	1.627	0.795	3.005	2.046	0.490492	0.325367	0.723784	0.56431	0.240686	0.382665	0.925213	0.956921	0.994849	0.974419	0.915725	0.92897	164.5	112	68.8	54.7	44.51	1.68	117.83		266104	439879	200425	242572	29034.6	641413	133708	333891
FALSE	High	Master Protein	AT3G20820.1	Leucine-rich repeat (LRR) family protein	0	136.27	54	17	563	17	365	39.8	8.41	292.35	17	1.991	0.986	1.963	2.925	0.337	0.671	0.123148	0.585101	0.456768	0.33809	0.242259	0.57886	0.644187	0.969595	0.949587	0.883858	0.916884	0.968073	57.4	114.2	58.2	170.2	51.37	6.39	62.41		9.74823e+06	3.92333e+06	1.09511e+07	1.2397e+07	6.77284e+06	5.27861e+06	2.15432e+07	1.22315e+07
FALSE	High	Master Protein	AT1G48920.1	nucleolin like 1	0	100.335	34	20	336	20	557	58.7	5.22	191.87	20	1.117	0.804	0.898	2.381	0.338	0.377	0.733149	0.368824	0.430325	0.500579	0.242925	0.149741	0.977435	0.968094	0.949215	0.960974	0.918736	0.754119	63.3	70.7	78.7	187.4	103.43	50.58	127.99		6.47126e+06	865163	3.26823e+06	1.9167e+06	8.86348e+06	888287	8230229	8.11974e+06
FALSE	High	Master Protein	AT3G48560.1	chlorsulfuron/imidazolinone resistant 1	0.001	16.96	9	5	10	5	670	72.5	6.65	4.18	5	0.194	2.513	0.489	0.571	4.403	0.856	0.0489758	0.264423	0.440421	0.700174	0.243228	0.624817	0.418331	0.920081	0.949215	0.996424	0.919216	0.968073	219.8	42.7	87.5	49.9	45.04	67.42	86.71		42913.4	71532.6	11864.4	3816.26		60866.1	6025.33	53845.2
FALSE	High	Master Protein	AT2G34810.1	FAD-binding Berberine family protein	0.001	18.573	9	5	38	5	540	61.3	9.61	16.02	5	2.15	0.698	1.501	1.512	0.462	0.993	0.0403775	0.253289	0.807286	0.743504	0.245453	0.863873	0.37753	0.917425	0.996251	0.996424	0.924269	0.988751	59.3	127.4	84.9	128.4	8.37	5.99	3.46		104284	79814.7	173995	198147	90035.7	172387	232061	130849
FALSE	High	Master Protein	AT4G10750.1	Phosphoenolpyruvate carboxylase family protein	0.001	26.251	18	6	42	6	358	38.4	6.04	26.86	6	2.715	0.908	2.465	2.255	0.403	1.093	0.0287365	0.491126	0.233679	0.4565	0.245742	0.888368	0.318106	0.968094	0.834919	0.945321	0.924685	0.989813	54.8	148.8	60.3	136.1	19.06	66.36	45.52		221185	145300	248726	853342	185343	191179	522910	277529
FALSE	High	Master Protein	AT4G31300.2	N-terminal nucleophile aminohydrolases (Ntn hydrolases) superfamily protein	0.001	25.512	27	6	55	6	234	25.3	5.55	24.13	6	0.583	3.313	1.932	1.062	3.12	1.819	0.320243	0.121685	0.440731	0.892971	0.247419	0.469089	0.873835	0.790407	0.949215	0.998592	0.927385	0.968073	181.4	105.8	54.7	58.1	65.45	11.92	133.48		172235	404091	142315	145056	5859.63	633298	95677.8	216110
FALSE	High	Master Protein	AT4G05410.1	Transducin/WD40 repeat-like superfamily protein	0.001	18.252	16	6	54	6	504	56.5	6.27	20	6	1.192	0.559	0.666	1.221	0.458	0.546	0.495084	0.126871	0.318134	0.994837	0.248197	0.281651	0.925213	0.790584	0.910773	0.999803	0.927385	0.870965	64.9	77.3	116.1	141.7	45.11	41.64	64.86		140938	59999.7	70337.1	159950	185604	133071	241155	176840
FALSE	High	Master Protein	AT3G03940.1	Protein kinase family protein	0.001	19.217	8	6	24	5	701	77.9	8.9	11.34	6	0.822	1.101	0.905	2.294	0.48	0.394	0.765569	0.903594	0.768226	0.221789	0.248612	0.296097	0.983446	0.991157	0.996251	0.792559	0.927385	0.875144	83.1	68.3	75.5	173.2	39.49	87.67	25.91		36035.2	16869.8	45433.3	5765.06	17739.6	26623.4	77294	57914.1
FALSE	High	Master Protein	AT2G24200.2	Cytosol aminopeptidase family protein	0	60.58	33	13	83	5	520	54.5	5.92	35.75	13	0.609	1.492	0.908	0.324	4.601	2.801	0.785051	0.865435	0.736466	0.143675	0.249116	0.286291	0.984162	0.989708	0.996251	0.67485	0.927385	0.872614	160.2	97.5	107.4	34.8	72.79	4.85	118.05		26692.5	83724.8	22556.1	24950.2		154122	9142.21	39062
FALSE	High	Master Protein	ATCG00020.1	photosystem II reaction center protein A	0	74.711	26	9	193	9	353	38.9	5.25	105.56	9	1.384	1.22	1.688	0.44	2.77	3.834	0.431898	0.858333	0.653665	0.0969445	0.249779	0.0336175	0.91362	0.987613	0.983574	0.570025	0.927385	0.42525	112.2	155.3	92	40.5	69.64	97.31	86.85		1.24673e+06	3.15831e+06	1.00378e+06	6.73332e+06	534757	4.49796e+06	841182	1.56432e+06
FALSE	High	Master Protein	AT5G35360.3	acetyl Co-enzyme a carboxylase biotin carboxylase subunit	0	67.468	35	16	100	16	555	60.7	7.66	48.54	16	0.796	1.728	1.375	0.586	2.95	2.348	0.71542	0.672333	0.962433	0.303865	0.250736	0.236914	0.971971	0.971871	0.996251	0.858295	0.927385	0.850239	147.4	117.3	85.3	50	20.15	24.48	102.09		354757	407243	306388	267690	59439.9	739998	151272	445128
FALSE	High	Master Protein	ATCG00270.1	photosystem II reaction center protein D	0	53.192	27	7	158	7	353	39.5	5.74	82.57	7	1.489	0.997	1.486	0.362	2.754	4.102	0.348026	0.598854	0.843144	0.0535941	0.252378	0.0258425	0.884165	0.971871	0.996251	0.433055	0.927687	0.373797	103.8	154.5	104	37.7	51.96	93.21	60.13		3.70629e+06	6.90262e+06	2.90342e+06	17513152	2.1652e+06	1.07934e+07	2.15643e+06	4.65043e+06
FALSE	High	Master Protein	AT3G03960.1	TCP-1/cpn60 chaperonin family protein	0	60.413	26	12	96	12	549	58.9	5.35	45.71	12	0.567	1.714	0.972	0.611	2.807	1.592	0.285216	0.682444	0.529374	0.3354	0.252477	0.594141	0.85565	0.971871	0.961405	0.882995	0.927687	0.968073	159.5	90.5	93.1	56.8	53.9	42.98	95.84		301201	579214	147224	341800	71808.1	751611	174742	377928
FALSE	High	Master Protein	AT2G43090.1	Aconitase/3-isopropylmalate dehydratase protein	0.001	26.841	31	6	38	6	251	26.8	6.77	14.18	6	0.429	1.542	0.661	0.446	3.459	1.483	0.283699	0.820628	0.251402	0.113053	0.2526	0.649549	0.85565	0.982192	0.855698	0.606692	0.927687	0.968073	169	72.5	109.6	48.9	71.31	26.81	124.33		49349.6	140828	17970.5	42698.6		301024	27860.9	67588.3
FALSE	High	Master Protein	AT5G22800.1	Alanyl-tRNA synthetase, class IIc	0	53.785	18	15	52	15	978	107.8	5.59	22.13	15	0.626	1.453	0.909	0.392	3.71	2.322	0.679291	0.829531	0.990933	0.455969	0.253646	0.33863	0.969766	0.982922	0.99717	0.945321	0.927769	0.885552	154.8	96.9	106.6	41.7	89.33	37.65	117.4		32032.4	150568	53885.2	32320.5	7193.17	235415	14373.3	49496.7
FALSE	High	Master Protein	AT5G07440.2	glutamate dehydrogenase 2	0	48.538	30	11	126	9	411	44.7	6.54	68.93	11	1.17	1.996	2.335	0.734	2.72	3.182	0.66278	0.501476	0.278126	0.457436	0.253692	0.0699697	0.967054	0.968094	0.881839	0.945321	0.927769	0.574726	131.6	154	66	48.4	24.15	31.44	108.58		445267	541646	389587	759011	59953.7	912014	212007	558694
FALSE	High	Master Protein	AT1G30870.1	Peroxidase superfamily protein	0.001	31.43	20	7	53	7	349	38.3	6.89	24.93	7	1.239	1.656	2.052	3.392	0.488	0.605	0.428321	0.726834	0.383616	0.122369	0.254064	0.348038	0.91362	0.971871	0.933029	0.626677	0.928474	0.89416	81.8	101.3	49.4	167.5	88.43	106.39	120.66		59253.2	243618	47959.6	437671	181816	27032	303132	81783.5
FALSE	High	Master Protein	AT3G08590.1	Phosphoglycerate mutase, 2,3-bisphosphoglycerate-independent	0	42.024	20	11	48	7	560	60.7	5.85	28.98	11	0.537	1.42	0.763	0.45	3.157	1.696	0.238779	0.93292	0.48305	0.274349	0.257644	0.506293	0.825088	0.991157	0.950762	0.825568	0.935479	0.968073	156.4	84	110.1	49.5	57.42	9.94	68.93		128326	261745	89842	95872.7	45623.6	297175	68161.9	161016
FALSE	High	Master Protein	AT1G48930.1	glycosyl hydrolase 9C1	0.001	23.092	15	9	29	9	627	69	8.91	17	9	1.192	0.892	1.063	1.761	0.507	0.604	0.499326	0.472216	0.768939	0.617105	0.257778	0.340664	0.925213	0.968094	0.996251	0.984864	0.935479	0.888056	75.7	90.2	84.8	149.4	22.92	37.68	87.36		119874	143243	101065	216250	203153	96524.9	303747	150411
FALSE	High	Master Protein	AT3G12080.1	GTP-binding family protein	0.001	38.055	17	10	106	10	663	73.1	6.52	47.05	10	0.517	1.564	0.81	0.571	2.738	1.417	0.207595	0.801436	0.344993	0.291935	0.257958	0.733316	0.796588	0.976675	0.922728	0.845437	0.935479	0.970119	158.6	82.1	101.4	57.9	14.68	25.97	3.19		380674	403951	143284	257481	169379	331269	168172	477647
FALSE	High	Master Protein	AT2G42910.1	Phosphoribosyltransferase family protein	0	143.37	55	15	371	15	337	37.5	6.46	172.88	15	1.005	2.04	2.051	0.75	2.719	2.734	0.903753	0.477527	0.406192	0.355958	0.258221	0.108564	0.993807	0.968094	0.944605	0.902166	0.93578	0.67131	139.7	140.4	68.5	51.4	84.45	98.44	94.06		3.06357e+06	1.04658e+07	2.04881e+06	1.41707e+07	836755	8.36463e+06	2.44497e+06	3.84398e+06
FALSE	High	Master Protein	AT4G32520.2	serine hydroxymethyltransferase 3	0	46.302	26	13	65	13	529	57.9	8.88	32.73	13	0.651	3.276	2.132	1.071	3.058	1.991	0.444348	0.126495	0.345503	0.869438	0.258976	0.396847	0.919966	0.790407	0.922728	0.996424	0.936686	0.94002	175.2	114	53.5	57.3	39.37	26.71	130.47		209929	320430	173792	146967	4657.26	533163	99582.9	263406
FALSE	High	Master Protein	AT1G65590.1	beta-hexosaminidase 3	0.001	37.763	20	10	75	10	535	60	8.15	38.26	10	1.455	1.015	1.477	2.468	0.411	0.598	0.361119	0.620112	0.836741	0.389224	0.259142	0.382996	0.890952	0.971871	0.996251	0.928774	0.936686	0.92897	68.1	99.1	67.1	165.6	0.85	15.88	54.12		203399	177365	209899	325970	80279.9	378541	542152	255213
FALSE	High	Master Protein	AT2G04160.1	Subtilisin-like serine endopeptidase family protein	0	130.265	29	19	298	19	772	82.8	9.39	141	19	1.859	1.364	2.536	3.89	0.351	0.652	0.161515	0.988409	0.212439	0.176348	0.260166	0.548981	0.723746	0.998818	0.8242	0.724365	0.936873	0.968073	62.1	115.4	45.5	177	53.55	68.75	41.13		1.22327e+06	2.33846e+06	1.57241e+06	5.63614e+06	617960	2.26141e+06	5.66436e+06	1.53488e+06
FALSE	High	Master Protein	AT3G17240.1	lipoamide dehydrogenase 2	0	48.692	28	12	135	6	507	54	7.03	72.44	12	0.548	2.279	1.249	0.716	3.182	1.745	0.323009	0.367584	0.738893	0.791411	0.26047	0.470748	0.873835	0.968094	0.996251	0.996424	0.936873	0.968073	173.8	95.3	76.3	54.6	55.06	33.29	123.73		106451	208681	54663.1	109466	5297.9	342328	53956.1	133569
FALSE	High	Master Protein	AT5G51410.2	LUC7 N_terminus domain-containing protein	0.001	15.689	17	5	19	5	334	38.7	8.92	8.61	5	1.601	1	1.601	2.13	0.47	0.752	0.201696	0.60222	0.636101	0.322157	0.262667	0.551296	0.793639	0.971871	0.976806	0.875261	0.941238	0.968073	69.8	111.8	69.8	148.6	47.68	48.26	96.43		139380	59534.4	176907	107699	140772	40805	226213	174885
FALSE	High	Master Protein	AT3G55220.1	Cleavage and polyadenylation specificity factor (CPSF) A subunit protein	0	66.802	16	17	116	17	1214	134.9	5.54	58.87	17	0.795	0.673	0.535	1.595	0.422	0.336	0.762109	0.228151	0.0751482	0.872906	0.262801	0.0810902	0.983446	0.895988	0.570663	0.996424	0.941238	0.602427	70.8	56.3	105.2	167.7	40.94	16.59	18.04		163510	255694	122906	192823	179090	459768	566552	205162
FALSE	High	Master Protein	AT1G20620.1	catalase 3	0	290.455	55	26	1437	19	492	56.7	7.64	732.09	26	1.417	1.316	1.865	0.491	2.682	3.801	0.403572	0.962251	0.519511	0.130954	0.264676	0.0347236	0.911278	0.9965	0.957453	0.646625	0.941721	0.427826	112.7	159.7	85.6	42	51.09	36.21	128		2.53262e+07	4.65025e+07	3.18277e+07	6.66002e+07	3.9137e+06	1.57925e+08	1.50241e+07	3.17778e+07
FALSE	High	Master Protein	AT2G23350.1	poly(A) binding protein 4	0	40.87	17	10	77	9	662	71.6	6.86	41.77	10	0.456	1.278	0.583	0.414	3.09	1.41	0.130763	0.92226	0.22565	0.138707	0.267043	0.677752	0.662804	0.991157	0.825177	0.661526	0.945367	0.968073	156.1	71.2	122.1	50.5	64.2	67.25	95.32		134320	315172	48117.7	167789	46418.3	498668	73852	172360
FALSE	High	Master Protein	AT4G21450.1	PapD-like superfamily protein	0.002	11.372	17	5	37	5	295	32.9	9.38	20.27	5	1.552	0.59	0.915	1.25	0.472	0.733	0.236487	0.151803	0.452156	0.928698	0.267334	0.578654	0.82414	0.814332	0.949215	0.999803	0.945754	0.968073	62.8	97.5	106.5	133.1	37.46	10.12	77.21		214008	107164	214648	230519	318465	188041	376652	268525
FALSE	High	Master Protein	AT5G64960.1	cyclin dependent kinase group C2	0.001	26.041	13	8	57	8	513	57.1	9.1	28.71	8	1.062	1.021	1.084	2.134	0.478	0.508	0.649136	0.626956	0.918119	0.339193	0.268593	0.243097	0.961319	0.971871	0.996251	0.884535	0.947107	0.852152	77.9	82.7	76.4	163	45.75	50.96	94.13		150392	62438	131383	66975.6	146699	52544.8	245015	188703
FALSE	High	Master Protein	AT1G55490.1	chaperonin 60 beta	0	173.58	50	32	277	31	600	63.8	6.51	145.17	32	0.731	1.489	1.089	0.56	2.66	1.945	0.588862	0.868292	0.680881	0.184098	0.268626	0.279391	0.949701	0.989753	0.986189	0.739685	0.947107	0.868882	143.9	105.3	96.7	54.1	50.14	1.1	104.8		921127	1.6655e+06	764299	962176	215728	2.91586e+06	546781	1.15577e+06
FALSE	High	Master Protein	AT2G20420.1	ATP citrate lyase (ACL) family protein	0	56.411	32	13	70	13	421	45.3	6.71	31.85	13	0.651	2.971	1.933	0.967	3.073	2	0.466434	0.174093	0.475064	0.694824	0.269612	0.388117	0.921685	0.835326	0.950114	0.996424	0.949896	0.932646	173	112.5	58.2	56.3	41.22	10.8	132.68		153515	241099	98601.2	142413		490214	65250.4	192621
FALSE	High	Master Protein	AT2G25450.1	2-oxoglutarate (2OG) and Fe(II)-dependent oxygenase superfamily protein	0	53.946	26	10	98	10	359	40.3	6.29	48.52	10	0.893	1.949	1.74	0.743	2.625	2.344	0.900226	0.527981	0.611148	0.469812	0.269782	0.191523	0.993807	0.968094	0.97264	0.946694	0.949896	0.80491	143.5	128.2	73.6	54.7	35.7	5.06	119.6		404724	584262	356227	474312	48500.6	1.1665e+06	217546	507823
FALSE	High	Master Protein	AT3G12780.1	phosphoglycerate kinase 1	0	152.43	54	20	415	10	481	50.1	6.24	215.08	20	0.863	1.158	0.999	0.437	2.651	2.287	0.843784	0.788837	0.562091	0.0947934	0.270236	0.183387	0.99247	0.975283	0.963466	0.55989	0.950851	0.801593	128.9	111.2	111.3	48.6	78.74	30.2	117.09		1.15519e+06	3.49611e+06	1.18675e+06	2.26969e+06	356388	7.6448e+06	890153	1.44946e+06
FALSE	High	Master Protein	AT2G36250.1	Tubulin/FtsZ family protein	0.001	27.091	17	6	16	6	478	50.7	5.71	6.08	6	0.934	0.336	0.314	0.653	0.515	0.481	0.770354	0.0162127	0.0253232	0.367218	0.271013	0.252347	0.983446	0.288276	0.350537	0.909623	0.951819	0.862154	58.4	54.5	173.6	113.5	0.66	104.1	11.06		77833.5	68936.6	147057	21066.4	134352	323560	159972	100137
FALSE	High	Master Protein	AT4G23100.1	glutamate-cysteine ligase	0.001	21.294	12	5	23	5	522	58.5	6.57	8.74	5	0.571	3.147	1.797	0.997	3.155	1.802	0.383184	0.145216	0.322638	0.745105	0.271558	0.45309	0.904286	0.802642	0.911922	0.996424	0.951819	0.968073	181.4	103.6	57.6	57.5	26.35	46.58	130.26		123259	154843	94428.2	59047.7	2053.15	292718	46565.6	154658
FALSE	High	Master Protein	AT3G22060.1	Receptor-like protein kinase-related family protein	0	46.853	43	11	166	11	252	27.8	8.75	114.21	11	2.578	0.69	1.779	1.914	0.361	0.929	0.0376002	0.245036	0.581591	0.710377	0.273464	0.956879	0.367325	0.914441	0.963466	0.996424	0.953637	0.990592	51.3	132.2	74.3	142.2	41.28	50.29	47.11		642144	1.0094e+06	1.21649e+06	3.17211e+06	1.10906e+06	1.11549e+06	2.6218e+06	805723
FALSE	High	Master Protein	AT3G51260.1	20S proteasome alpha subunit PAD1	0.001	19.924	21	5	36	5	250	27.3	7.37	18.69	5	0.857	1.694	1.453	0.625	2.71	2.324	0.83386	0.697099	0.87739	0.334673	0.273593	0.207408	0.99247	0.971871	0.996251	0.881785	0.953637	0.806353	142	121.8	83.8	52.4	78.34	73.84	108.59		257857	774080	182515	720528	61797.2	983554	193601	323544
FALSE	High	Master Protein	AT3G18580.1	Nucleic acid-binding, OB-fold-like protein	0.001	17.012	24	5	14	5	217	24.2	9.26	7.7	5	0.682	1.007	0.686	0.21	4.794	3.267	0.945602	0.718643	0.813885	0.170857	0.274531	0.239137	0.999347	0.971871	0.996251	0.723493	0.955626	0.850239	138.7	94.5	137.8	28.9	84.19	103.7	50.84		23544.7	82589.4	4808.3	82040.7	16908.2	87662.6		30508.3
FALSE	High	Master Protein	AT3G25920.1	ribosomal protein L15	0	88.592	49	14	246	14	277	29.7	10.77	135.19	14	0.986	1.555	1.533	0.592	2.625	2.588	0.935694	0.809547	0.794959	0.211339	0.274945	0.128337	0.999337	0.980303	0.996251	0.779937	0.956425	0.703858	132.9	131	85.5	50.6	7.59	47.19	65.08		2.80851e+06	2.17337e+06	2.93034e+06	1.81458e+06	649469	3.5323e+06	1.10509e+06	3.52395e+06
FALSE	High	Master Protein	AT4G09650.1	ATP synthase delta-subunit gene	0.001	31.742	26	7	54	7	234	25.7	9.06	28.84	7	1.272	0.843	1.073	0.286	2.953	3.758	0.541166	0.414336	0.65967	0.0404801	0.275554	0.0546044	0.936364	0.968094	0.98403	0.390863	0.957903	0.510998	105.3	134	124.9	35.7	100.38	62.52	110.15		113477	575981	172047	551143	71871.5	1.16253e+06	101650	142385
FALSE	High	Master Protein	AT1G06190.1	Rho termination factor	0	44.162	27	11	86	11	401	44.5	5.19	46.87	11	0.909	4.438	4.032	1.732	2.562	2.328	0.928664	0.0401114	0.0310722	0.59923	0.276395	0.182719	0.997842	0.479194	0.390178	0.984864	0.958346	0.801593	158.5	144	35.7	61.8	20.48	1.94	17.84		552565	637319	464730	560450	102056	159220	271932	693325
FALSE	High	Master Protein	AT5G19220.1	ADP glucose pyrophosphorylase large subunit 1	0	100.201	38	20	222	20	522	57.6	7.91	117.55	20	0.8	3.31	2.649	1.258	2.632	2.106	0.723902	0.122098	0.182756	0.967967	0.276418	0.237927	0.975466	0.790407	0.801878	0.999803	0.958346	0.850239	161.1	129	48.7	61.2	49.05	6.24	126.03		601538	1.06882e+06	522060	706805	35252.9	1.36517e+06	357770	754774
FALSE	High	Master Protein	AT1G74690.1	IQ-domain 31	0.001	16.616	11	5	37	5	587	65.2	9.55	11.58	5	0.573	1.093	0.626	3.004	0.364	0.208	0.294171	0.712979	0.136983	0.3198	0.277829	0.0186286	0.865803	0.971871	0.737311	0.87476	0.961502	0.342381	76.4	43.8	69.9	210	81.4	127.38	82.34		785004	180813	805758	50286.9	452678	233387	1.22058e+06	984976
FALSE	High	Master Protein	AT1G21400.1	Thiamin diphosphate-binding fold (THDP-binding) superfamily protein	0.001	36.534	19	9	85	8	472	53.5	6.35	51.56	9	1.866	2.917	5.441	1.09	2.675	4.991	0.159465	0.184361	0.00606962	0.896056	0.278686	0.0118652	0.719791	0.849399	0.158471	0.998592	0.963003	0.257756	111.7	208.3	38.3	41.7	24.28	10.51	116.95		347205	423146	564382	811845	24195.3	577210	168224	435651
FALSE	High	Master Protein	AT5G63180.1	Pectin lyase-like superfamily protein	0	58.617	31	11	129	8	432	47.9	6.89	71.02	11	2.982	0.967	2.884	2.641	0.366	1.092	0.0172088	0.562525	0.133825	0.414107	0.281061	0.846225	0.253104	0.968094	0.737031	0.936933	0.966226	0.988687	51.6	154	53.4	141	80.62	15.57	50.25		680725	160593	936261	930302	330802	318678	1.06005e+06	854133
FALSE	High	Master Protein	AT4G31210.1	DNA topoisomerase, type IA, core	0.001	13.84	4	5	19	5	1284	141.5	9.35	9.13	5	0.719	0.721	0.518	1.321	0.546	0.392	0.94717	0.333119	0.39162	0.689026	0.281182	0.199412	0.999347	0.956921	0.936266	0.996424	0.966226	0.80491	81	58.2	112.4	148.4	75.67	97.07	41.8		98388.6	25675.7	71234.6	16420.3	63572.9	69495.3	108124	123452
FALSE	High	Master Protein	AT1G23290.1	Ribosomal protein L18e/L15 superfamily protein	0	51.637	40	6	196	6	146	16.3	10.51	104.03	6	0.706	1.676	1.183	4.567	0.367	0.259	0.53896	0.710736	0.80401	0.115552	0.282214	0.0436103	0.936364	0.971871	0.996251	0.61363	0.967483	0.470592	79.6	56.2	47.5	216.8	76.66	102.57	37.12		4.7771e+06	1.22229e+06	3.63419e+06	717330	1.26791e+06	1.48923e+06	7.72912e+06	5.99401e+06
FALSE	High	Master Protein	ATCG00540.1	photosynthetic electron transfer A	0	48.456	44	11	148	11	320	35.3	8.29	88.95	11	1.314	0.726	0.953	0.286	2.533	3.329	0.497578	0.281973	0.501777	0.0255803	0.282776	0.0547829	0.925213	0.930739	0.951249	0.305971	0.967534	0.510998	97.9	128.6	134.9	38.6	67.13	85.9	51.96		372944	902095	320307	1.62559e+06	365585	1.58887e+06	268905	467947
FALSE	High	Master Protein	AT3G24830.1	Ribosomal protein L13 family protein	0	70.808	54	11	253	5	206	23.4	10.35	152.64	11	0.62	2.176	1.349	0.843	2.58	1.599	0.37649	0.41146	0.993095	0.446482	0.283499	0.43518	0.900717	0.968094	0.997198	0.943574	0.967534	0.965363	162.1	100.5	74.5	62.8	39.65	1.65	68.54		2.86952e+06	4.39907e+06	1.85102e+06	2.34846e+06	646819	3.74624e+06	1617218	3.6005e+06
FALSE	High	Master Protein	AT3G44890.1	ribosomal protein L9	0	57.893	49	12	162	12	197	22.1	9.67	97.44	12	0.868	1.176	1.021	0.456	2.579	2.238	0.853912	0.809298	0.59094	0.107141	0.283705	0.194491	0.99249	0.980303	0.968195	0.593353	0.967534	0.80491	128.8	111.8	109.5	49.9	61.5	15.97	82.37		1.91388e+06	4.18691e+06	1.86538e+06	2.90086e+06	831210	6.33341e+06	1.28905e+06	2.40142e+06
FALSE	High	Master Protein	AT3G09440.1	Heat shock protein 70 (Hsp 70) family protein	0	190.788	48	28	455	11	649	71.1	5.07	230.19	28	0.77	2.902	2.235	1.131	2.566	1.977	0.665277	0.187269	0.317623	0.861324	0.284277	0.280785	0.967054	0.853543	0.910081	0.996424	0.967534	0.870727	159.7	123	55	62.2	32.88	10.6	119.08		584701	809008	485625	517943	45155.2	1.09392e+06	314691	733648
FALSE	High	Master Protein	AT5G61790.1	calnexin 1	0.001	33.814	18	9	27	6	530	60.4	4.91	13.35	9	0.651	1.88	1.223	3.362	0.559	0.364	0.807039	0.569572	0.797101	0.08609	0.284445	0.134895	0.986841	0.968094	0.996251	0.535024	0.967534	0.717493	100.7	65.5	53.6	180.1	34.36	21.4	114.52		43135.4	67378.6	31644.9	33353.8		118116	118953	59757.2
FALSE	High	Master Protein	AT5G49460.1	ATP citrate lyase subunit B 2	0	104.144	38	20	192	7	608	65.8	7.64	85.12	20	0.694	3.924	2.722	1.303	3.011	2.088	0.661547	0.0657526	0.211916	0.838168	0.284624	0.345389	0.967054	0.626791	0.8242	0.996424	0.967534	0.890532	175.4	121.6	44.7	58.3	69.72	27.17	135.75		72761.9	184606	56257.3	99191.2		279203	44229.7	91297.2
FALSE	High	Master Protein	AT5G63140.1	purple acid phosphatase 29	0	99.317	34	11	277	11	389	43.5	9.45	135.14	11	1.743	1.411	2.458	3.807	0.371	0.646	0.205803	0.941997	0.235669	0.186074	0.286825	0.539237	0.796588	0.991157	0.834919	0.741928	0.967836	0.968073	65	113.3	46.1	175.5	34.49	25.39	94.8		4.31955e+06	2.2623e+06	3.86325e+06	6.88385e+06	3.35349e+06	1.33076e+06	9.90639e+06	5.41991e+06
FALSE	High	Master Protein	ATCG00680.1	photosystem II reaction center protein B	0	106.437	30	13	214	13	508	56	6.89	100.05	13	1.273	1.394	1.775	0.546	2.554	3.252	0.540347	0.957902	0.584037	0.173026	0.288473	0.0612817	0.936364	0.996188	0.963836	0.723493	0.967836	0.533442	118.3	150.6	84.8	46.3	28.97	65.61	101.39		1.98668e+06	2.59388e+06	1.48704e+06	5.03345e+06	444390	5.41956e+06	1.04367e+06	2.49276e+06
FALSE	High	Master Protein	AT5G52470.1	fibrillarin 1	0	123.334	58	19	427	5	308	32.8	10.14	210.31	19	0.451	1.029	0.464	2.583	0.398	0.18	0.122958	0.636435	0.0659426	0.43978	0.292352	0.0069112	0.644187	0.971871	0.550287	0.938691	0.970582	0.193157	81.1	36.5	78.8	203.6	78.06	59.16	119.88		567085	141061	165606	78880.9	643801	101404	833867	711543
FALSE	High	Master Protein	AT1G50200.1	Alanyl-tRNA synthetase	0	96.776	26	25	172	25	1003	110.4	6.46	89.03	25	0.578	3.488	2.017	1.282	2.721	1.574	0.303431	0.101749	0.425099	0.854654	0.29275	0.623222	0.868178	0.747387	0.949215	0.996424	0.970582	0.968073	179.2	103.6	51.4	65.8	65.02	6.74	135.26		224361	522389	176545	192279		889064	147722	281514
FALSE	High	Master Protein	AT1G80750.1	Ribosomal protein L30/L7 family protein	0.001	29.103	36	9	94	9	247	28.3	9.73	50.05	9	0.606	0.901	0.546	2.144	0.42	0.255	0.366998	0.483075	0.113428	0.60279	0.292816	0.0264062	0.893675	0.968094	0.682212	0.984864	0.970582	0.373797	78.5	47.5	87.1	186.8	60.53	56.87	120.46		416647	143790	192984	102000	645469	103867	683732	522784
FALSE	High	Master Protein	AT3G18390.1	CRS1 / YhbY (CRM) domain-containing protein	0	44.137	20	15	90	15	848	95.9	6.01	43.19	15	0.573	1.737	0.995	0.596	2.915	1.669	0.303994	0.665285	0.76024	0.389486	0.295565	0.532299	0.868365	0.971871	0.996251	0.928774	0.972531	0.968073	160.6	91.9	92.4	55.1	10.24	25.5	2.7		214162	213326	86713.4	154770	82094.3	163147	86104.7	268717
FALSE	High	Master Protein	AT4G31990.3	aspartate aminotransferase 5	0	57.341	26	12	81	12	462	50.9	7.53	49.85	12	0.552	0.776	0.428	0.308	2.518	1.39	0.259914	0.337199	0.0249705	0.0312871	0.295574	0.572565	0.840007	0.957879	0.348397	0.351111	0.972531	0.968073	123.5	68.2	159.2	49.1	62.55	49.72	78.01		2.36271e+06	787144	923696	549288	2.19799e+06	1.27703e+06	635874	2.96458e+06
FALSE	High	Master Protein	AT3G49010.3	breast basic conserved 1	0	62.851	49	10	159	5	206	23.8	11.02	94.03	10	0.581	2.033	1.182	0.808	2.516	1.462	0.308475	0.481228	0.802132	0.412041	0.296067	0.520382	0.872278	0.968094	0.996251	0.936933	0.972531	0.968073	161.9	94.1	79.6	64.4	20.61	29.31	70.19		4.99867e+06	5.77677e+06	3.2771e+06	2.66741e+06	1.03087e+06	6.15706e+06	2.50801e+06	6.27203e+06
FALSE	High	Master Protein	AT5G19940.1	Plastid-lipid associated protein PAP / fibrillin family protein	0.001	26.627	28	6	43	6	239	26.5	9.47	21.75	6	0.44	2.097	0.923	0.786	2.67	1.175	0.110483	0.448576	0.592412	0.493389	0.296634	0.927694	0.618043	0.968094	0.968933	0.958617	0.972531	0.989897	174.5	76.9	83.2	65.4	57.11	64.57	36.11		574056	210063	212831	98418.2	81643.2	290609	152736	720291
FALSE	High	Master Protein	AT3G49601.1	FUNCTIONS IN: molecular_function unknown; INVOLVED IN: biological_process unknown; LOCATED IN: cellular_component unknown; CONTAINS InterPro DOMAIN/s: mRNA splicing factor, Cwf21 (InterPro:IPR013170); Has 30201 Blast hits to 17322 proteins in 780 species: Archae - 12; Bacteria - 1396; Metazoa - 17338; Fungi - 3422; Plants - 5037; Viruses - 0; Other Eukaryotes - 2996 (source: NCBI BLink).	0	92.417	28	20	140	20	591	68.3	8.97	49.25	20	0.557	0.986	0.548	2.616	0.377	0.21	0.267496	0.58452	0.0776734	0.421685	0.296647	0.0192828	0.84242	0.969595	0.57942	0.936933	0.972531	0.343823	76.5	42.6	77.7	203.2	12.99	19.96	128.18		376195	269589	130733	215281	980143	95309.9	992594	472026
FALSE	High	Master Protein	AT4G15530.6	pyruvate orthophosphate dikinase	0	104.385	23	22	157	22	963	105.1	6.38	84.92	22	0.911	1.788	1.629	0.719	2.486	2.265	0.93308	0.629631	0.705066	0.406891	0.296955	0.203138	0.998081	0.971871	0.988768	0.936933	0.972531	0.80491	139.3	126.9	77.9	56	59.11	25.12	73.61		434686	928321	411326	736076	127108	862630	296575	554918
FALSE	High	Master Protein	AT4G04350.1	tRNA synthetase class I (I, L, M and V) family protein	0.001	20.924	9	7	16	7	973	111	6.3	5.78	7	0.817	0.905	0.739	0.225	4.028	3.29	0.882957	0.557332	0.775258	0.147451	0.297762	0.182496	0.993807	0.968094	0.996251	0.677085	0.973337	0.801593	126.2	103.1	139.4	31.3	89.24	18.45	67.98		25791.5	102047	29428.4	44163.9	18226.7	131891	6214.88	33619.5
FALSE	High	Master Protein	AT1G76180.1	Dehydrin family protein	0	45.046	63	13	96	12	185	20.8	5.48	44.86	13	1.495	1.215	1.816	2.724	0.446	0.667	0.343961	0.852755	0.531861	0.311575	0.298138	0.49787	0.881708	0.987613	0.962634	0.868729	0.973954	0.968073	71.9	107.5	59.2	161.3	27.57	7.89	11.18		268332	154964	274799	297397	122484	208903	538357	336687
FALSE	High	Master Protein	AT3G29360.1	UDP-glucose 6-dehydrogenase family protein	0	56.532	31	12	95	6	480	53.1	6	43.65	12	0.394	3.149	1.241	1.081	2.912	1.148	0.118543	0.14399	0.591506	0.646798	0.298991	0.839889	0.639205	0.802642	0.968219	0.992224	0.974391	0.988687	194.6	76.7	61.8	66.8	46.99	14.02	128.25		97332.6	169773	43614.4	45529.5	3826.78	251488	36849.9	123905
FALSE	High	Master Protein	AT4G30170.1	Peroxidase family protein	0	78.101	59	16	182	13	325	35.8	9.1	81.72	16	2.049	0.688	1.411	1.467	0.469	0.962	0.10344	0.243382	0.923586	0.898448	0.299048	0.937724	0.599658	0.912032	0.996251	0.998592	0.974391	0.990592	60.3	123.6	87.6	128.5	113.81	104.47	57.98		47911.6	451275	104646	890846	241427	203141	400040	71108.3
FALSE	High	Master Protein	AT1G35580.2	cytosolic invertase 1	0.001	22.777	19	9	39	9	551	62.8	6.83	11.44	9	0.54	1.248	0.674	0.418	2.986	1.613	0.370166	0.888994	0.538344	0.340996	0.299909	0.54781	0.896668	0.990598	0.962634	0.885734	0.974391	0.968073	149.4	80.7	119.8	50	27	48.2	86.33		99896.2	126687	73697.3	41829.2	25599.7	247838	44240.1	125344
FALSE	High	Master Protein	AT4G28080.1	Tetratricopeptide repeat (TPR)-like superfamily protein	0	167.855	23	40	319	34	1819	199	6.16	154.96	40	1.223	1.061	1.297	2.783	0.381	0.466	0.597357	0.674635	0.945514	0.373849	0.301043	0.264565	0.953005	0.971871	0.996251	0.914976	0.974391	0.868882	69.1	84.5	65.1	181.3	11.32	21.64	9.56		436547	320392	453660	413023	253653	445398	1.15237e+06	547752
FALSE	High	Master Protein	AT5G62190.1	DEAD box RNA helicase (PRH75)	0	41.262	20	11	93	11	671	72.8	9.25	41.34	11	0.306	1.519	0.465	0.601	2.529	0.774	0.0187188	0.840917	0.0681835	0.330622	0.301216	0.623855	0.265614	0.985719	0.557519	0.881539	0.974391	0.968073	169.5	51.9	111.6	67	32.7	18.45	67.84		328987	453956	114730	109389	288412	203913	179439	412793
FALSE	High	Master Protein	AT3G15730.1	phospholipase D alpha 1	0	134.648	38	26	247	19	810	91.8	5.87	116.91	26	0.706	2.535	1.788	1.02	2.486	1.754	0.538254	0.277826	0.574207	0.617857	0.302218	0.356413	0.936364	0.92576	0.963466	0.984864	0.974391	0.899466	159.9	112.8	63.1	64.3	29.01	5.34	100.29		1.51833e+06	1.98331e+06	1.08101e+06	1.24242e+06	189847	2.24321e+06	819686	1.9051e+06
FALSE	High	Master Protein	AT3G18080.1	B-S glucosidase 44	0	227.953	52	29	1250	28	512	58.9	9.42	761.23	29	2.791	1.292	3.607	3.381	0.382	1.067	0.0247822	0.937138	0.0526828	0.24673	0.302463	0.874763	0.298985	0.991157	0.514536	0.815963	0.974391	0.989813	55.7	155.5	43.1	145.7	17.88	80.2	75.45		8.60211e+06	9.55721e+06	1.13103e+07	5.07441e+07	8.55369e+06	5.23158e+06	2.78616e+07	1.07934e+07
FALSE	High	Master Protein	AT3G52990.1	Pyruvate kinase family protein	0	71.921	41	18	132	5	527	57.5	7.11	63.23	18	0.678	2.938	1.991	1.062	2.766	1.874	0.496684	0.180285	0.410655	0.909815	0.302918	0.43476	0.925213	0.843569	0.946448	0.999803	0.974391	0.965363	168.1	113.9	57.2	60.8	45.14	14.88	128.56		199221	332583	133456	204303	4945.85	542667	109279	249971
FALSE	High	Master Protein	AT5G23540.1	Mov34/MPN/PAD-1 family protein	0.001	26.253	25	7	44	7	308	34.3	6.8	17.67	7	0.575	2.536	1.457	0.909	2.789	1.602	0.303763	0.277481	0.781255	0.775797	0.303518	0.567249	0.868178	0.92576	0.996251	0.996424	0.974391	0.968073	171.9	98.8	67.8	61.6	46.71	14.37	120.44		213903	366079	151388	153022	20996.2	526961	117821	268392
FALSE	High	Master Protein	AT3G59970.3	methylenetetrahydrofolate reductase 1	0	60.216	31	16	121	10	592	66.2	5.82	57.86	16	0.602	4.599	2.768	1.768	2.601	1.565	0.343989	0.0344862	0.21399	0.463442	0.306777	0.589629	0.881708	0.449427	0.8242	0.945321	0.974391	0.968073	181.5	109.2	39.5	69.8	54.05	2.13	134.37		299728	577799	216147	259038	6990.87	765121	187855	376080
FALSE	High	Master Protein	AT4G30690.1	Translation initiation factor 3 protein	0	53.681	33	9	74	6	281	31.8	9.52	36.67	9	2.233	0.886	1.978	1.967	0.45	1.006	0.0749787	0.464951	0.447438	0.58788	0.306963	0.989881	0.525417	0.968094	0.949215	0.984252	0.974391	0.996941	60.8	135.7	68.6	134.9	50.55	38.11	44.78		277028	110422	442758	315804	186350	192315	461228	347598
FALSE	High	Master Protein	AT3G47520.1	malate dehydrogenase	0	65.477	38	12	96	10	403	42.4	8.51	44.97	12	0.87	1.897	1.65	0.777	2.441	2.123	0.856655	0.558648	0.68634	0.494077	0.30758	0.241493	0.99249	0.968094	0.986189	0.958617	0.974391	0.852018	142.5	123.9	75.1	58.4	85.65	31.71	126.51		271744	953200	299538	585920	39198.9	1.53696e+06	244834	340968
FALSE	High	Master Protein	AT3G55400.1	methionyl-tRNA synthetase / methionine--tRNA ligase / MetRS (cpMetRS)	0.001	16.113	9	5	12	5	616	69.2	6.57	5.81	5	0.752	0.63	0.474	0.14	4.488	3.376	0.846167	0.186701	0.227043	0.0110981	0.307852	0.220425	0.99247	0.853543	0.825242	0.184266	0.974391	0.815597	112.3	84.4	178.3	25	108.82	78.8	98.02		8330.26	72751.6	2383.12	29910.6		142627		13801.8
FALSE	High	Master Protein	AT5G37830.1	oxoprolinase 1	0	58.025	13	15	58	15	1266	137.4	5.86	28.68	15	0.428	1.384	0.593	0.478	2.897	1.241	0.10977	0.968597	0.276918	0.270863	0.308467	0.82524	0.618043	0.99661	0.881391	0.82265	0.974391	0.988687	160.2	68.6	115.8	55.3	26.59	48.61	47.52		158837	200232	88316.3	55599.9	55405	247139	72289	199299
FALSE	High	Master Protein	AT2G42790.1	citrate synthase 3	0	52.856	27	12	96	8	509	56.1	7.66	51.15	12	0.866	0.501	0.434	0.183	2.742	2.374	0.849695	0.0864456	0.0267566	0.00726242	0.308999	0.276785	0.99249	0.704104	0.359986	0.145777	0.974391	0.868882	94.7	82	188.8	34.5	20.45	58.9	7.38		255831	294970	129800	390568	384795	703036	117637	321001
FALSE	High	Master Protein	AT4G27090.1	Ribosomal protein L14	0	78.827	51	10	271	5	134	15.5	10.04	147.33	10	0.533	2.785	1.485	1.137	2.45	1.306	0.230639	0.212055	0.844159	0.727455	0.309806	0.639346	0.815215	0.884741	0.996251	0.996424	0.974391	0.968073	173.9	92.7	62.4	71	19.21	18.14	96.42		5.84261e+06	6.6166e+06	3.20538e+06	3.06977e+06	652768	6.93718e+06	2.98004e+06	7.33095e+06
FALSE	High	Master Protein	AT5G38640.1	NagB/RpiA/CoA transferase-like superfamily protein	0.001	20.687	10	6	48	6	642	69.5	9.39	19.45	6	1.051	1.024	1.076	2.29	0.447	0.47	0.754009	0.631177	0.753437	0.45998	0.310531	0.213784	0.983446	0.971871	0.996251	0.945321	0.974391	0.811546	76	79.9	74.2	169.9	27.18	19.38	56.61		219881	128373	172319	162101	168506	142805	441074	275894
FALSE	High	Master Protein	AT4G16950.1	Disease resistance protein (TIR-NBS-LRR class) family	0.001	24.207	5	7	20	7	1449	164.4	5.59	9.36	7	0.415	3.208	1.331	1.008	3.183	1.32	0.265892	0.136817	0.626996	0.877276	0.313192	0.739123	0.841204	0.802642	0.97264	0.996424	0.974391	0.9707	196	81.3	61.1	61.6	48.08	4.89	107.28		59274.7	103690	22412	31901.9		81498.8	27840.8	74374.3
FALSE	High	Master Protein	AT1G28290.1	arabinogalactan protein 31	0	55.301	18	7	125	7	359	38.5	10.17	66.5	7	1.312	0.74	0.971	1.893	0.391	0.513	0.499873	0.297519	0.524544	0.721733	0.314407	0.333026	0.925213	0.945287	0.957621	0.996424	0.974391	0.880656	64.3	84.4	86.9	164.5	34.58	56.29	73.19		2.66332e+06	3.78044e+06	2.3227e+06	6.68569e+06	5.11263e+06	3.26845e+06	9.5303e+06	3.34178e+06
FALSE	High	Master Protein	AT4G24280.1	chloroplast heat shock protein 70-1	0	100.857	36	23	164	6	718	76.5	5.2	91.18	23	0.712	1.033	0.736	0.39	2.65	1.886	0.550507	0.642015	0.234655	0.108853	0.316545	0.44836	0.938605	0.971871	0.834919	0.599665	0.974391	0.968073	130.9	93.1	126.6	49.4	64.97	20.44	24.01		198799	462408	158639	263075	162145	470763	134340	249441
FALSE	High	Master Protein	AT3G53180.1	glutamate-ammonia ligases;catalytics;glutamate-ammonia ligases	0.001	24.839	10	8	24	8	852	94.3	5.85	11.49	8	0.654	1.276	0.834	0.379	3.365	2.2	0.749695	0.998136	0.934224	0.463742	0.317766	0.354402	0.983446	0.999907	0.996251	0.945321	0.974391	0.899466	146.3	95.6	114.6	43.5	38.71	55.92	98.19		54007.2	81607.4	24289.7	62511.3	9903.43	165526	9602.46	67764.9
FALSE	High	Master Protein	AT3G16420.2	PYK10-binding protein 1	0	58.909	41	11	84	11	298	32.1	5.77	35.87	11	1.539	1.118	1.72	2.412	0.463	0.713	0.314073	0.741917	0.623072	0.407384	0.318156	0.573181	0.873751	0.971871	0.97264	0.936933	0.974391	0.968073	71.5	110.1	64	154.4	67.6	1.88	87.01		132495	337601	286626	345952	62797	535594	547696	173635
FALSE	High	Master Protein	AT1G52730.1	Transducin/WD40 repeat-like superfamily protein	0.001	20.602	18	5	35	5	343	37.7	6.32	11.76	5	0.55	2.198	1.208	0.684	3.216	1.767	0.50313	0.40141	0.964755	0.610636	0.318333	0.501641	0.925213	0.968094	0.996251	0.984864	0.974391	0.968073	172.8	94.9	78.6	53.7	64.98	55.69	112.74		50178.4	132587	24117.6	76335.5		159122	22712.5	71510.4
FALSE	High	Master Protein	AT1G35140.1	Phosphate-responsive 1 family protein	0	55.813	28	7	74	7	309	33.2	8.73	32.23	7	3.6	2.761	9.94	6.646	0.415	1.496	0.00553656	0.217682	8.65e-05	0.0426524	0.318437	0.49817	0.127707	0.886766	0.00850248	0.400459	0.974391	0.968073	54.3	195.4	19.7	130.7	13.34	78.32	17.17		357725	255082	495500	2.13871e+06	83104.5	130905	853805	448852
FALSE	High	Master Protein	AT3G12290.1	Amino acid dehydrogenase family protein	0.001	27.781	26	7	60	7	299	31.6	8.16	31.67	7	0.786	1.828	1.436	0.734	2.489	1.955	0.69507	0.603091	0.900117	0.468414	0.318933	0.343577	0.971539	0.971871	0.996251	0.946403	0.974391	0.889951	146.3	114.9	80	58.8	49.75	12.23	96.17		291101	523013	238977	352269	62641.2	661362	184071	365255
FALSE	High	Master Protein	AT4G26970.1	aconitase 2	0	41.217	12	10	60	8	995	108.4	7.15	34.72	10	0.71	1.866	1.325	0.623	2.993	2.125	0.793188	0.578277	0.960245	0.333079	0.320051	0.383772	0.984162	0.969541	0.996251	0.881539	0.974391	0.92897	155	110.1	83.1	51.8	51.38	33.3	120.03		68402.6	126201	71289.3	42410.7		235323	35927.5	85827.4
FALSE	High	Master Protein	AT4G35830.1	aconitase 1	0	75.911	24	18	158	10	898	98.1	6.4	83.45	18	0.864	2.254	1.948	0.94	2.397	2.072	0.846603	0.377607	0.46572	0.589033	0.320074	0.252919	0.99247	0.968094	0.950114	0.984252	0.974391	0.862154	146.8	126.9	65.1	61.2	82.57	5.58	90.02		447029	1.46584e+06	571796	766960	112988	1.03008e+06	396457	560905
FALSE	High	Master Protein	AT5G28840.1	GDP-D-mannose 3',5'-epimerase	0	79.457	48	18	187	18	377	42.7	6.21	101.18	18	0.613	5.585	3.421	2.327	2.4	1.47	0.363225	0.014298	0.0666583	0.4652	0.320678	0.514964	0.890952	0.271022	0.552689	0.945321	0.974391	0.968073	181.1	111	32.4	75.5	52.04	10.6	135.66		869658	1.62192e+06	666816	711243	18657.4	1.99348e+06	581014	1.09119e+06
FALSE	High	Master Protein	AT3G08920.1	Rhodanese/Cell cycle control phosphatase superfamily protein	0.001	24.428	28	5	36	5	214	23.8	9.31	14.77	5	0.662	0.511	0.338	0.159	3.217	2.129	0.736599	0.0929779	0.0487032	0.0121768	0.321168	0.37195	0.977435	0.721051	0.498641	0.190431	0.974391	0.91717	101.8	67.4	199.1	31.7	62.12	76.51	12.07		48220.2	123020	85290.6	20337.3	96407.5	238159	23345.8	69792.9
FALSE	High	Master Protein	AT5G59290.2	UDP-glucuronic acid decarboxylase 3	0	44.525	25	8	84	7	357	40.2	8.35	41.25	8	0.782	3.044	2.38	1.213	2.51	1.962	0.687747	0.161053	0.327541	0.878022	0.322237	0.41265	0.970971	0.831786	0.916421	0.996424	0.974391	0.94522	159.4	124.7	52.4	63.5	47.83	10.32	128.66		231805	403875	218824	234316	14686.4	625057	143158	290854
FALSE	High	Master Protein	AT4G03030.1	Galactose oxidase/kelch repeat superfamily protein	0.002	10.536	13	5	8	5	442	49.9	9.16	3.17	5	0.287	2.066	0.592	0.462	4.469	1.281	0.226637	0.334468	0.779724	0.691159	0.322928	0.995886	0.810566	0.956921	0.996251	0.996424	0.974391	0.997699	200.6	57.5	97.1	44.9	25.64	20.7	29.98		51316.2	23135.6	3477.48	9592.4		28860.1	8650.46	64388.5
FALSE	High	Master Protein	AT4G39330.1	cinnamyl alcohol dehydrogenase 9	0.001	35.644	31	9	73	9	360	38.9	6.68	32.36	9	0.677	4.671	3.164	1.803	2.591	1.755	0.483669	0.0322622	0.0928416	0.777025	0.323148	0.512203	0.925213	0.432182	0.635905	0.996424	0.974391	0.968073	175.6	119	37.6	67.8	84.29	42.84	138.22		178891	608898	139010	322069		892333	149563	224462
FALSE	High	Master Protein	AT3G16520.3	UDP-glucosyl transferase 88A1	0.001	21.844	21	8	46	8	462	51.2	5.91	25.95	8	0.711	1.898	1.35	0.678	2.8	1.992	0.58369	0.558203	0.853314	0.585173	0.324787	0.385092	0.948989	0.968094	0.996251	0.984252	0.974391	0.928976	154.1	109.6	81.2	55	36.54	1.13	114.32		166691	243686	122887	149905	23235.6	440931	84526	209153
FALSE	High	Master Protein	AT1G49760.1	poly(A) binding protein 8	0	69.608	31	18	133	17	671	72.7	7.53	60.05	18	0.269	1.609	0.432	0.634	2.539	0.682	0.00942634	0.763779	0.0735996	0.364357	0.326512	0.539777	0.180133	0.971871	0.567489	0.905501	0.974391	0.968073	175.1	47.1	108.8	69	36.77	55.4	64.94		307177	450673	128571	69645.1	94619.7	513278	172094	385428
FALSE	High	Master Protein	AT3G62700.1	multidrug resistance-associated protein 10	0.001	25.01	6	8	32	8	1539	172	8.54	16.33	8	0.257	5.704	1.467	1.994	2.86	0.735	0.0366414	0.0129092	0.742686	0.342568	0.327343	0.705309	0.363931	0.255186	0.996251	0.886726	0.974391	0.968073	224.5	57.7	39.3	78.5	42.45	74.64	136.46		89309.9	142956	43619.8	10983.5		200369	40792.6	112061
FALSE	High	Master Protein	AT1G17840.1	white-brown complex homolog protein 11	0.001	17.615	7	5	19	5	703	78.4	8.65	11.1	5	1.279	0.771	0.986	1.367	0.564	0.721	0.391299	0.351615	0.944841	0.718536	0.328932	0.584597	0.911001	0.966982	0.996251	0.996424	0.974391	0.968073	74.8	95.6	97	132.6	48.66	20.31	77.42		48041.4	82302.5	81408.7	69763.3	30567.6	210135	134925	61186.9
FALSE	High	Master Protein	AT4G14210.1	phytoene desaturase 3	0.001	18.701	11	5	12	5	566	62.9	6.48	4.75	5	0.634	0.655	0.415	1.047	0.625	0.397	0.90583	0.270359	0.303183	0.826125	0.329078	0.327399	0.993807	0.92576	0.897449	0.996424	0.974391	0.87759	84	53.3	128.3	134.4	20.93	78.85	106.52		26058.3	25236.3	28676.3		9136.09	175814	60016.6	37205.8
FALSE	High	Master Protein	AT2G30950.1	FtsH extracellular protease family	0	75.904	28	18	137	8	695	74.1	6.35	69.91	18	0.877	3.184	2.791	1.275	2.497	2.189	0.870061	0.139188	0.209266	0.80368	0.329621	0.301533	0.9935	0.802642	0.823666	0.996424	0.974391	0.875144	154.4	135.3	48.5	61.8	51.96	2.48	132.45		223235	423643	224863	291887	5047.35	728095	143996	285385
FALSE	High	Master Protein	AT1G22300.1	general regulatory factor 10	0	43.912	37	9	69	8	254	28.9	4.81	28.74	9	0.579	0.811	0.47	0.299	2.713	1.572	0.380211	0.377348	0.130823	0.0655462	0.329688	0.561356	0.901445	0.968094	0.734163	0.47309	0.974391	0.968073	125.8	72.9	155	46.4	119.21	105.26	123.31		45091.7	455938	25533.5	228646	25301.7	913424	49143.9	56578.3
FALSE	High	Master Protein	AT3G54670.3	Structural maintenance of chromosomes (SMC) family protein	0.001	12.744	6	7	15	7	1239	143.3	7.81	5.62	7	0.441	5.558	2.452	2.049	2.713	1.197	0.184588	0.0154963	0.0972501	0.186569	0.329764	0.824177	0.770735	0.283008	0.637932	0.741928	0.974391	0.988687	201	88.7	36.2	74.1	27.16	100.17	35.31		176031	102804	117518	13159.7	5789.06	33901.5	57409.5	220873
FALSE	High	Master Protein	AT3G07160.1	glucan synthase-like 10	0.001	19.939	4	6	14	5	1890	216.9	8.56	4.87	6	1.05	0.945	0.993	1.29	0.733	0.77	0.49998	0.706999	0.63498	0.42414	0.330069	0.761149	0.925213	0.971871	0.976806	0.936933	0.974391	0.975161	89.4	93.9	94.6	122	6.49	77.24	50.39		22106.4	16960.1	33700.1	8214.92	4554.27	43805.9	37485.9	33114
FALSE	High	Master Protein	AT1G74050.1	Ribosomal protein L6 family protein	0	185.198	58	22	534	8	233	26.1	10.17	268.81	22	0.675	1.782	1.202	0.756	2.356	1.589	0.478772	0.634072	0.827945	0.361695	0.330815	0.440735	0.925213	0.971871	0.996251	0.904065	0.974391	0.968073	150.3	101.4	84.4	63.8	19.62	45.09	46.06		3.77644e+06	2.46105e+06	2.4335e+06	1.55793e+06	820487	3.24324e+06	1.51956e+06	4.73845e+06
FALSE	High	Master Protein	AT3G48170.1	aldehyde dehydrogenase 10A9	0.001	37.759	16	7	53	6	503	54.9	5.52	25.95	7	1.128	1.412	1.592	0.53	2.666	3.007	0.718803	0.940999	0.765319	0.269365	0.331849	0.151951	0.973094	0.991157	0.996251	0.822136	0.974391	0.757921	124.6	140.5	88.2	46.7	54.7	17.33	134.25		162841	317319	192707	305584	12981.9	1.34924e+06	100120	204323
FALSE	High	Master Protein	AT4G18480.1	P-loop containing nucleoside triphosphate hydrolases superfamily protein	0	63.421	38	14	161	7	424	46.2	6.47	76.64	14	0.675	2.04	1.377	0.799	2.552	1.724	0.479986	0.477969	0.942201	0.523992	0.332181	0.510452	0.925213	0.968094	0.996251	0.970175	0.974391	0.968073	156.4	105.6	76.7	61.3	65.23	13.18	96.39		237132	554177	189584	283288	51997.5	552153	166772	297539
FALSE	High	Master Protein	AT5G22010.1	replication factor C1	0.001	15.67	7	5	25	5	956	104.3	9.26	7.83	5	1.165	1.096	1.276	1.814	0.604	0.703	0.464594	0.885457	0.505367	0.325878	0.332467	0.699864	0.921685	0.990598	0.951922	0.881539	0.974391	0.968073	84.5	98.4	77.1	139.9	80.61	84.88	76.85		70948.4	10907.4	68288	21148.5	38886.5	14598.6	67010.1	89021.8
FALSE	High	Master Protein	AT3G13580.3	Ribosomal protein L30/L7 family protein	0	71.975	51	16	243	5	244	28.4	9.95	141.29	16	0.66	2.049	1.352	0.878	2.335	1.54	0.449819	0.472852	0.990024	0.609424	0.33625	0.555374	0.919966	0.968094	0.99717	0.984864	0.974391	0.968073	155.3	102.4	75.8	66.5	13.41	23.01	71.38		480611	500846	324201	289365	92339	564099	242489	603042
FALSE	High	Master Protein	AT5G64940.2	ABC2 homolog 13	0.001	32.592	14	11	87	11	761	86	9.25	46.26	11	0.958	1.012	0.969	1.792	0.565	0.541	0.844008	0.616163	0.70444	0.56111	0.336481	0.249633	0.99247	0.971871	0.988768	0.974419	0.974391	0.861377	84.8	81.2	83.8	150.2	16.68	42.01	19.86		158493	109759	147284	98941.1	101885	154397	276891	202584
FALSE	High	Master Protein	ATCG00480.1	ATP synthase subunit beta	0	246.737	63	27	746	26	498	53.9	5.5	327.83	27	0.894	2.268	2.027	0.976	2.325	2.077	0.901538	0.371949	0.419574	0.575401	0.338171	0.236963	0.993807	0.968094	0.949147	0.976581	0.974391	0.850239	144.7	129.3	63.8	62.2	20.31	38.7	116.74		3.25676e+06	3.74704e+06	3.51506e+06	2.48462e+06	320187	6.73484e+06	1.76459e+06	4.08639e+06
FALSE	High	Master Protein	AT2G44100.1	guanosine nucleotide diphosphate dissociation inhibitor 1	0	53.342	27	12	82	8	445	49.8	5.74	40.02	12	0.424	3.021	1.282	1.114	2.713	1.151	0.0908076	0.165026	0.708126	0.765608	0.338433	0.9057	0.566034	0.83342	0.988789	0.996424	0.974391	0.989813	188.3	79.9	62.3	69.4	29.14	52.45	128.29		164058	214721	99561.4	54572.5	5674.79	380575	81243.2	205850
FALSE	High	Master Protein	AT3G11830.1	TCP-1/cpn60 chaperonin family protein	0	55.81	28	15	139	15	557	59.7	6.39	77.26	15	0.672	1.153	0.774	0.494	2.335	1.569	0.473143	0.782324	0.280128	0.185965	0.338499	0.535635	0.924136	0.972717	0.881839	0.741928	0.974391	0.968073	134.8	90.5	116.9	57.7	62.63	32.86	62.66		328403	732825	221143	440058	177769	926124	246642	412060
FALSE	High	Master Protein	AT2G30620.1	winged-helix DNA-binding transcription factor family protein	0	85.577	36	15	267	13	273	28.5	10.83	140.17	15	1.533	0.275	0.421	0.671	0.409	0.628	0.318104	0.00590319	0.0229604	0.281273	0.339566	0.51081	0.873835	0.153203	0.339197	0.834422	0.974391	0.968073	46.4	71.2	169	113.4	45.62	23.77	135.08		1.86306e+06	822250	1.91149e+06	1.68738e+06	1.99927e+07	922327	3.54923e+06	2.33766e+06
FALSE	High	Master Protein	AT2G20050.1	protein serine/threonine phosphatases;protein kinases;catalytics;cAMP-dependent protein kinase regulators;ATP binding;protein serine/threonine phosphatases	0.001	16.894	5	5	11	5	1094	121.3	5.19	5.52	5	0.364	1.73	0.629	0.469	3.686	1.34	0.194838	0.670922	0.315733	0.332211	0.339764	0.844552	0.782939	0.971871	0.90872	0.881539	0.974391	0.988687	180.8	65.7	104.5	49	39.47	65.91	119.38		50160.3	76683.9	31764.2			166728		62938.2
FALSE	High	Master Protein	AT1G31330.1	photosystem I subunit F	0	53.871	42	8	249	8	221	24.2	9.54	133.84	8	1.485	0.883	1.31	2.151	0.41	0.609	0.351466	0.460824	0.961334	0.593966	0.340602	0.481454	0.886317	0.968094	0.996251	0.984864	0.974391	0.968073	66.1	98.1	74.9	161	3.12	5.71	50.16		4.5403e+06	3.7433e+06	5.41846e+06	6.19436e+06	2.16758e+06	9.14922e+06	1.18e+07	5.69689e+06
FALSE	High	Master Protein	AT2G05990.1	NAD(P)-binding Rossmann-fold superfamily protein	0.001	33.334	23	7	113	7	390	41.2	9	60.23	7	0.914	1.332	1.217	0.575	2.315	2.115	0.937902	0.979117	0.846938	0.196392	0.340831	0.245107	0.999337	0.99661	0.996251	0.753125	0.974391	0.853737	129.2	118	97	55.8	35.38	9.64	46.4		709613	1.01944e+06	617102	876749	305312	1.21337e+06	431346	890380
FALSE	High	Master Protein	AT1G09620.1	ATP binding;leucine-tRNA ligases;aminoacyl-tRNA ligases;nucleotide binding;ATP binding;aminoacyl-tRNA ligases	0	111.95	25	26	168	26	1091	123.4	6.02	75.51	26	0.611	1.915	1.169	0.787	2.433	1.486	0.359779	0.548292	0.807804	0.542798	0.342074	0.640692	0.890689	0.968094	0.996251	0.970175	0.974391	0.968073	157.2	96	82.1	64.6	52.68	24.43	112.5		298228	562010	178529	313683	48522.8	856411	197589	374198
FALSE	High	Master Protein	AT3G58140.1	phenylalanyl-tRNA synthetase class IIc family protein	0	46.847	29	11	88	11	429	49.2	6.4	44.2	11	0.625	1.834	1.147	0.801	2.289	1.431	0.386457	0.598526	0.757493	0.519222	0.34237	0.593634	0.907596	0.971871	0.996251	0.96977	0.974391	0.968073	153.4	95.9	83.6	67	3.95	14.55	88.38		589894	542176	270120	415078	93784.9	871191	286965	746597
FALSE	High	Master Protein	AT5G25460.1	Protein of unknown function, DUF642	0	158.105	44	17	794	11	369	40	7.36	473.87	17	2.887	1.047	3.022	2.541	0.412	1.189	0.0206048	0.657977	0.111658	0.445236	0.342881	0.745159	0.279499	0.971871	0.677656	0.94223	0.974391	0.9718	55	158.9	52.6	133.6	18.05	54.93	93.71		7.29698e+06	4.86416e+06	9.70669e+06	2.73144e+07	8.49434e+06	3.46593e+06	1.69832e+07	9.15581e+06
FALSE	High	Master Protein	AT5G44070.1	phytochelatin synthase 1 (PCS1)	0.001	28.835	15	6	30	6	485	54.4	6.6	13.28	6	0.721	1.689	1.218	0.588	2.872	2.07	0.820692	0.701087	0.931422	0.284374	0.343154	0.401769	0.990198	0.971871	0.996251	0.837242	0.974391	0.942927	150.3	108.4	89	52.3	63.51	49.74	116.37		53300.2	135026	37031.4	98395.4		230251	36123.6	74757.9
FALSE	High	Master Protein	AT5G49650.1	xylulose kinase-2	0.001	22.131	18	8	15	8	558	61.3	5.53	6.74	8	0.308	1.53	0.472	0.432	3.543	1.092	0.0919734	0.831304	0.150522	0.292275	0.344956	0.917158	0.570584	0.983386	0.753747	0.845437	0.974391	0.989897	178.2	54.9	116.5	50.3	85.03	116.36	109		27769.9	115439		57347.6		145460	10919.6	41866.1
FALSE	High	Master Protein	AT2G35490.1	Plastid-lipid associated protein PAP / fibrillin family protein	0.001	18.242	14	5	35	5	376	40.5	4.55	17.79	5	0.728	1.991	1.45	0.726	2.744	1.999	0.659084	0.504284	0.709912	0.743589	0.346207	0.360362	0.967054	0.968094	0.990119	0.996424	0.974391	0.906196	154.1	112.3	77.4	56.2	25.48	35.07	76.64		142992	177367	127046	94890.4	26286.7	198398	65362.7	179418
FALSE	High	Master Protein	AT1G29900.1	carbamoyl phosphate synthetase B	0	106.274	24	26	153	26	1187	129.9	5.73	78.77	26	1.041	2.384	2.483	0.968	2.463	2.565	0.845926	0.32752	0.257743	0.810887	0.34685	0.187343	0.99247	0.956921	0.860884	0.996424	0.974391	0.804082	139.5	145.3	58.5	56.6	45.22	8.03	128.09		233350	390073	252373	350475	16247.7	769195	143824	292793
FALSE	High	Master Protein	AT3G10530.1	Transducin/WD40 repeat-like superfamily protein	0.001	17.334	17	8	34	8	536	60.2	9.52	17.5	8	0.583	0.662	0.386	1.268	0.522	0.304	0.334183	0.216725	0.033829	0.955172	0.34861	0.0358232	0.879799	0.885884	0.401834	0.999803	0.974391	0.439189	79.8	46.5	120.6	153	34.1	28.75	73.78		245437	129303	106512	87625.8	322915	198826	399385	307960
FALSE	High	Master Protein	AT5G16750.1	Transducin family protein / WD-40 repeat family protein	0.001	19.117	12	9	20	9	876	96.6	6	7.5	9	0.779	1.766	1.376	2.862	0.617	0.481	0.852501	0.485747	0.367005	0.124708	0.350576	0.408121	0.99249	0.968094	0.933005	0.629426	0.974391	0.94522	100.9	78.6	57.1	163.5	60.67	56.38	101.3		20243.2	61877.3	8052.94	45884.2	38054.1	8634.19	77026.7	36007.5
FALSE	High	Master Protein	AT5G60160.1	Zn-dependent exopeptidases superfamily protein	0.001	20.268	12	5	22	5	477	52.4	6.77	9.19	5	0.75	1.235	0.926	0.446	2.772	2.078	0.788831	0.875666	0.859018	0.384848	0.350776	0.339517	0.984162	0.990598	0.996251	0.923177	0.974391	0.886	137	102.7	110.9	49.4	69.7	82.19	108.57		69403.6	176014	34473.4	169642	20969	333596	39620.9	87083.5
FALSE	High	Master Protein	AT3G09500.1	Ribosomal L29 family protein	0	67.928	50	11	180	5	123	14.3	10.92	113.96	11	0.589	2.46	1.45	1.084	2.27	1.338	0.322216	0.301458	0.880914	0.678111	0.351452	0.612898	0.873835	0.949907	0.996251	0.995769	0.974391	0.968073	164.2	96.7	66.7	72.3	23.7	82.68	84.65		2.89239e+06	1.77683e+06	2.21859e+06	720734	310470	2.48599e+06	1.1725e+06	3.6292e+06
FALSE	High	Master Protein	AT1G24510.1	TCP-1/cpn60 chaperonin family protein	0	44.74	20	11	111	11	535	59.3	5.66	60.67	11	0.777	2.297	1.786	1.014	2.266	1.761	0.678828	0.360079	0.576317	0.780954	0.354213	0.402772	0.969766	0.968094	0.963466	0.996424	0.974391	0.942927	150.7	117.1	65.6	66.5	6.45	13.79	71.27		499043	471079	290562	437973	81490.2	496737	251273	626170
FALSE	High	Master Protein	AT5G48540.1	receptor-like protein kinase-related family protein	0	58.398	38	11	137	11	263	29	8.57	71.57	11	1.986	0.944	1.874	2.243	0.421	0.836	0.124395	0.534229	0.513425	0.554724	0.354994	0.827666	0.644247	0.968094	0.955276	0.974419	0.974391	0.988687	62.3	123.7	66	148	23.02	46.72	23.82		1.1227e+06	1.34353e+06	1.4711e+06	3.62253e+06	1.03706e+06	1.48401e+06	3.42702e+06	1.4087e+06
FALSE	High	Master Protein	AT3G13460.1	evolutionarily conserved C-terminal region 2	0.001	24.809	15	8	65	6	667	72.4	5.96	28.24	8	0.307	1.881	0.577	0.726	2.589	0.794	0.0159757	0.568834	0.257226	0.534358	0.35504	0.731588	0.239682	0.968094	0.860249	0.970175	0.974391	0.969639	179.8	55.1	95.6	69.4	49.36	44.82	65.46		179191	319967	41337.8	107432	51861.3	283972	108588	224838
FALSE	High	Master Protein	AT5G60990.1	DEA(D/H)-box RNA helicase family protein	0.002	10.51	13	6	31	6	456	51.1	8.94	14.42	6	0.527	1.459	0.769	2.463	0.592	0.312	0.456705	0.838294	0.852114	0.229344	0.355444	0.0929783	0.921685	0.985719	0.996251	0.802714	0.974391	0.633405	102.5	54	70.3	173.1	59.05	43.74	119.06		138203	47269.6	47775.4	28339	129365	12849	163074	173409
FALSE	High	Master Protein	AT3G06650.1	ATP-citrate lyase B-1	0	104.745	39	19	211	6	608	65.8	7.81	91.94	19	0.672	1.97	1.324	0.764	2.579	1.734	0.501145	0.516108	0.902193	0.606117	0.355955	0.511211	0.925213	0.968094	0.996251	0.984864	0.974391	0.968073	155.8	104.7	79.1	60.4	26	15.83	114.15		199841	249776	142904	141470	24908.5	469428	101730	250749
FALSE	High	Master Protein	AT5G39590.1	TLD-domain containing nucleolar protein	0.001	15.338	11	5	16	5	542	59.9	5.57	6.62	5	0.437	1.464	0.64	0.478	3.063	1.34	0.324694	0.891028	0.337632	0.252569	0.35597	0.729949	0.873835	0.990598	0.921819	0.816148	0.974391	0.969639	163.5	71.5	111.6	53.4	47.58	59.19	103.39		54792.8	95089.2	14814.9	45417.8		169090	27674.7	68750.7
FALSE	High	Master Protein	AT4G25080.1	magnesium-protoporphyrin IX methyltransferase	0.001	21.466	21	6	25	6	312	33.8	7.87	12.34	6	0.395	1.41	0.556	0.334	4.225	1.667	0.350839	0.927595	0.389161	0.217513	0.356323	0.704	0.886317	0.991157	0.933657	0.78807	0.974391	0.968073	170.9	67.4	121.2	40.5	54.27	78.89	94.43		26799.2	65388.7	24873.7			100991		42408.5
FALSE	High	Master Protein	AT3G54210.1	Ribosomal protein L17 family protein	0.001	38.445	25	6	102	6	211	23.5	11.39	54.9	6	0.847	1.944	1.646	0.863	2.251	1.907	0.813982	0.53103	0.689529	0.466092	0.356342	0.293406	0.990198	0.968094	0.986759	0.945321	0.974391	0.875144	142.6	120.8	73.3	63.3	13.92	62.15	66.86		2.93119e+06	2.07284e+06	2.84474e+06	1.37305e+06	510121	2.86512e+06	1.28581e+06	3.67788e+06
FALSE	High	Master Protein	AT1G06230.1	global transcription factor group E4	0.002	11.072	7	6	29	6	766	84	5.36	11.96	6	1.626	1.392	2.263	2.512	0.554	0.901	0.186634	0.921327	0.281741	0.200877	0.35691	0.736573	0.776186	0.991157	0.881839	0.764886	0.974391	0.9707	77.7	126.3	55.8	140.2	60.45	6.28	82.24		150843	40810.8	117268	158847	82199.6	32307.8	187938	189269
FALSE	High	Master Protein	AT3G16640.1	translationally controlled tumor protein	0.001	22.517	21	5	59	5	168	18.9	4.64	34.31	5	0.603	1.609	0.971	0.715	2.251	1.358	0.346925	0.764032	0.524774	0.345987	0.357348	0.640708	0.8837	0.971871	0.957621	0.892355	0.974391	0.968073	149.9	90.4	93.1	66.6	69.49	41.18	100.82		427440	1.07984e+06	258265	583080	113183	1.39398e+06	354366	536326
FALSE	High	Master Protein	AT4G34980.1	subtilisin-like serine protease 2	0	169.96	35	21	605	21	764	81	9.35	309.18	21	2.315	1.215	2.812	2.874	0.423	0.979	0.0635106	0.852739	0.147255	0.350654	0.357596	0.979965	0.483516	0.987613	0.753747	0.897528	0.974391	0.994178	61.5	142.4	50.6	145.5	107.78	3.43	117.14		6.02031e+06	700355	3.94469e+06	5.13222e+06	3.70879e+06	700220	5.70378e+06	7.55393e+06
FALSE	High	Master Protein	AT5G09300.1	Thiamin diphosphate-binding fold (THDP-binding) superfamily protein	0.001	26.097	15	6	63	5	472	53.2	6.99	34.77	6	0.474	8.2	3.885	3.587	2.286	1.083	0.148809	0.00185123	0.0599676	0.0579988	0.357983	0.968977	0.700329	0.0683272	0.537875	0.445758	0.974391	0.993242	196.7	93.2	24	86.1	13.65	44.69	112.67		430580	450293	246010	158490	7452.41	208307	223976	540266
FALSE	High	Master Protein	AT4G25730.1	FtsJ-like methyltransferase family protein	0.001	20.83	9	7	44	7	821	92.2	8.79	21.15	7	0.81	0.489	0.396	0.813	0.601	0.487	0.849205	0.078638	0.0224177	0.526815	0.358953	0.197242	0.99249	0.684897	0.337205	0.970175	0.974391	0.80491	72.5	58.7	148.3	120.5	69.66	38.64	107.09		284162	77811	140250	92177.5	569336	158129	294764	356550
FALSE	High	Master Protein	AT5G67400.1	root hair specific 19	0.001	30.964	25	8	67	6	329	35.9	9.35	26.16	8	1.236	0.968	1.196	1.761	0.55	0.679	0.451895	0.563215	0.972654	0.500127	0.358977	0.464169	0.920301	0.968094	0.996251	0.960974	0.974391	0.968073	78.6	97.1	81.2	143	110.53	110.48	60.92		34018	259517	31289.4	363754	107819	81906.4	209193	46341.7
FALSE	High	Master Protein	AT4G00660.1	RNAhelicase-like 8	0	44.587	26	11	80	6	505	57.7	8.15	30.86	11	1.149	1.245	1.43	1.982	0.628	0.722	0.457341	0.943721	0.384219	0.275771	0.360712	0.718682	0.921685	0.991157	0.933029	0.827744	0.974391	0.968073	88	101.1	70.7	140.1	79.66	67.84	14.36		70986.5	11568.2	57387.6	15687.7	15760.2	40707.4	65118.4	89069.6
FALSE	High	Master Protein	AT1G33140.1	Ribosomal protein L6 family	0	163	68	16	437	11	194	22	9.45	221.88	16	0.56	2.052	1.148	0.919	2.233	1.25	0.272468	0.471679	0.758424	0.519988	0.36085	0.688186	0.844726	0.968094	0.996251	0.970162	0.974391	0.968073	160.3	89.7	78.2	71.8	16.77	43.46	47.67		8.49055e+06	5.7644e+06	4.57269e+06	3.00316e+06	1.61421e+06	6.54658e+06	3.67801e+06	1.06534e+07
FALSE	High	Master Protein	AT1G04690.1	potassium channel beta subunit 1	0.001	33.064	25	8	70	8	328	36.5	7.42	35.24	8	0.93	2.09	1.944	0.82	2.55	2.372	0.967475	0.452138	0.516046	0.662579	0.362058	0.265907	0.999347	0.968094	0.956709	0.995324	0.974391	0.868882	142.8	132.8	68.3	56	49.07	2.41	109.09		195087	346706	209194	250610	21548.6	468184	119753	244784
FALSE	High	Master Protein	AT2G01250.1	Ribosomal protein L30/L7 family protein	0	103.752	56	21	350	10	242	28.2	9.94	199.7	21	0.617	2.001	1.234	0.899	2.227	1.373	0.370732	0.498592	0.868432	0.500612	0.362647	0.584994	0.89702	0.968094	0.996251	0.960974	0.974391	0.968073	155.9	96.2	77.9	70	5.83	39.66	84.89		2.2483e+06	2.10377e+06	1.52129e+06	1.05971e+06	365181	2.93948e+06	1.14694e+06	2.82103e+06
FALSE	High	Master Protein	AT3G21540.1	transducin family protein / WD-40 repeat family protein	0.001	18.835	7	6	24	6	955	106	7.28	10.56	6	1.212	1.452	1.759	2.328	0.624	0.756	0.444457	0.823056	0.35022	0.24301	0.362798	0.650349	0.919966	0.982192	0.923985	0.814336	0.974391	0.968073	88.8	107.6	61.2	142.4	23.33	94.97	47.04		76264.3	47160.7	143428	32542.4	40380.4	33852.1	116181	98545.6
FALSE	High	Master Protein	AT5G10360.1	Ribosomal protein S6e	0	140.896	39	15	387	6	249	28.1	10.83	218.38	15	0.824	1.396	1.151	3.271	0.427	0.352	0.770662	0.956212	0.762346	0.265948	0.363195	0.121782	0.983446	0.99603	0.996251	0.822136	0.974391	0.692357	81.9	67.5	58.7	191.9	48.03	79.87	4.25		3.41379e+06	1.45008e+06	2.95715e+06	1.01951e+06	1.10404e+06	2.09038e+06	6.12075e+06	4.28341e+06
FALSE	High	Master Protein	AT1G26630.1	Eukaryotic translation initiation factor 5A-1 (eIF-5A 1) protein	0	42.054	50	8	94	5	159	17.1	5.94	53.35	8	0.606	2.095	1.269	0.943	2.222	1.346	0.351091	0.449492	0.911958	0.546748	0.363798	0.628912	0.886317	0.968094	0.996251	0.970175	0.974391	0.968073	157.9	95.7	75.4	71.1	43	11.57	83.84		869509	1.40383e+06	524254	765574	174718	1.40973e+06	583806	1.09101e+06
FALSE	High	Master Protein	AT3G16810.1	pumilio 24	0.001	13.115	9	5	17	5	641	71.6	9.07	6.29	5	0.462	1.056	0.488	1.677	0.63	0.291	0.565685	0.812673	0.555528	0.425139	0.364094	0.188567	0.943578	0.980945	0.963466	0.936933	0.974391	0.80491	100.1	46.2	94.8	158.9	53.45	59.49	50.96		63397.7	20174.1	24307.9	8708.39	36702.6	22695.5	73701.8	79547.6
FALSE	High	Master Protein	AT1G56450.1	20S proteasome beta subunit G1	0.001	27.953	26	5	24	5	246	27.6	6.55	7.17	5	0.371	3.723	1.382	1.399	2.661	0.988	0.0803039	0.0802632	0.945849	0.83266	0.365193	0.974162	0.534546	0.694474	0.996251	0.996424	0.974391	0.993416	198.4	73.7	53.3	74.6	31.22	71.06	133.15		119147	165838	78307.5	28583.4		298584	59486.6	154157
FALSE	High	Master Protein	AT5G19820.1	ARM repeat superfamily protein	0	51.244	13	13	60	13	1116	123.7	4.87	28.44	13	0.307	2.371	0.729	0.902	2.629	0.808	0.0332868	0.3323	0.228375	0.618483	0.365915	0.831411	0.343255	0.956921	0.827232	0.984864	0.974391	0.988687	189.6	58.3	80	72.1	100.08	76.9	130.75		69897.3	367523	22027.6	91117.6		471801	73181.1	91627.3
FALSE	High	Master Protein	AT1G50480.1	10-formyltetrahydrofolate synthetase	0	125.357	36	21	205	21	634	67.8	6.71	91.47	21	0.887	1.644	1.459	0.745	2.206	1.957	0.889404	0.735908	0.871344	0.437786	0.366292	0.295833	0.993807	0.971871	0.996251	0.937771	0.974391	0.875144	135.7	120.3	82.5	61.5	37.49	4.13	115.44		463000	686761	437947	512007	73330.2	1.45783e+06	300152	580945
FALSE	High	Master Protein	AT2G43030.1	Ribosomal protein L3 family protein	0	82.609	53	14	250	14	271	29.3	10.43	135.24	14	1.033	1.642	1.696	0.742	2.212	2.285	0.858915	0.737769	0.647015	0.348329	0.366574	0.183883	0.99249	0.971871	0.980054	0.894118	0.974391	0.801593	129.3	133.5	78.7	58.5	8.75	22.09	89.16		3.88999e+06	3.79395e+06	3.95004e+06	3.57328e+06	748942	6.64409e+06	2.03968e+06	4.88093e+06
FALSE	High	Master Protein	AT1G72370.1	40s ribosomal protein SA	0	75.648	39	9	182	9	298	32.3	5.15	93.27	9	0.567	2.023	1.147	0.916	2.209	1.252	0.284428	0.48689	0.756625	0.517058	0.367198	0.68585	0.85565	0.968094	0.996251	0.969216	0.974391	0.968073	159.1	90.2	78.7	72	27.69	4.65	86.85		2.79963e+06	3.58675e+06	1.57841e+06	1.83192e+06	515006	4.33099e+06	1.68424e+06	3.51281e+06
FALSE	High	Master Protein	AT5G62390.1	BCL-2-associated athanogene 7	0	314.774	39	25	1158	24	446	51.5	9.26	643.24	25	1.188	1.373	1.632	0.622	2.208	2.624	0.639385	0.978837	0.702356	0.237014	0.367453	0.123177	0.961319	0.99661	0.988768	0.81105	0.974391	0.695432	118.7	141.1	86.4	53.8	88.8	59.79	80.93		1.38089e+07	5.20525e+07	1.72508e+07	5.27076e+07	6.84545e+06	5.05887e+07	1.42559e+07	1.73266e+07
FALSE	High	Master Protein	AT2G32910.1	DCD (Development and Cell Death) domain protein	0.001	32.764	20	11	62	11	691	78.3	8.81	18.74	11	0.679	2.118	1.439	3.764	0.563	0.382	0.705474	0.417207	0.489298	0.0605812	0.369031	0.151126	0.971539	0.968094	0.950762	0.456669	0.974391	0.756591	101.8	69.2	48.1	180.9	64.4	75.28	125.43		173558	55961.8	103054	32278.2	127767	5069.62	205642	217770
FALSE	High	Master Protein	AT5G42270.1	FtsH extracellular protease family	0	94.828	34	17	178	6	704	75.2	5.49	68.01	17	1.267	1.629	2.063	0.65	2.506	3.175	0.547413	0.748057	0.391562	0.360411	0.369633	0.0923751	0.938605	0.971871	0.936266	0.904065	0.974391	0.633405	122	154.5	74.9	48.7	27.28	31.18	107.4		237746	302765	230925	448138	33912.5	602091	125689	298309
FALSE	High	Master Protein	AT4G05160.1	AMP-dependent synthetase and ligase family protein	0.001	36.8	23	11	61	11	544	59.8	8.46	22.99	11	0.841	1.086	0.913	0.453	2.396	2.015	0.801778	0.705033	0.449438	0.142788	0.371034	0.331399	0.984162	0.971871	0.949215	0.673069	0.974391	0.880519	125.8	105.8	115.8	52.5	39.8	8.25	74.62		276377	435530	266238	293618	117545	786215	170063	355672
FALSE	High	Master Protein	AT2G28950.1	expansin A6	0	39.735	26	6	145	5	257	27.8	9.67	91.83	6	3.216	1.299	4.178	3	0.433	1.393	0.0111124	0.944681	0.0260231	0.320717	0.371658	0.57034	0.193917	0.991258	0.356482	0.875261	0.974391	0.968073	54.8	176.3	42.2	126.6	17.17	50.85	73.23		1.66377e+06	1.12305e+06	2.56512e+06	6.74909e+06	1.255e+06	801545	3.70646e+06	2.08759e+06
FALSE	High	Master Protein	AT3G02560.2	Ribosomal protein S7e family protein	0	52.851	44	9	126	6	191	22.2	9.77	78.9	9	0.542	2.08	1.127	0.949	2.192	1.188	0.244202	0.457372	0.730641	0.549355	0.371792	0.746782	0.829224	0.968094	0.996251	0.971062	0.974391	0.9718	161.4	87.4	77.6	73.6	9.94	42.32	33.62		1.97068e+06	1.47492e+06	1.06941e+06	708041	428912	1.41209e+06	906542	2.4727e+06
FALSE	High	Master Protein	AT4G34870.1	rotamase cyclophilin 5	0	47.615	55	8	122	6	172	18.4	8.69	56.3	8	0.668	3.649	2.438	1.67	2.185	1.46	0.466144	0.0864115	0.246172	0.706734	0.373088	0.566136	0.921685	0.704104	0.848571	0.996424	0.974391	0.968073	166.7	111.4	45.7	76.3	20.58	20.76	129.14		556123	642364	393639	362971	23456.4	1.03925e+06	321212	697789
FALSE	High	Master Protein	AT2G38230.1	pyridoxine biosynthesis 1.1	0	71.844	39	13	148	8	309	32.8	6	73.95	13	0.712	2.97	2.115	1.368	2.171	1.546	0.551076	0.1742	0.37308	0.916585	0.373423	0.50334	0.938605	0.835326	0.933005	0.999803	0.974391	0.968073	159.4	113.5	53.7	73.4	27.09	33.38	127.85		504282	640356	437635	335266	24376.4	1.15224e+06	307294	632742
FALSE	High	Master Protein	AT4G25630.1	fibrillarin 2	0	114.025	56	19	432	5	320	33.6	10.08	205.92	19	0.377	0.867	0.327	1.99	0.436	0.164	0.0553269	0.442605	0.00575605	0.670667	0.375425	0.00648305	0.446366	0.968094	0.154409	0.995324	0.974391	0.190003	82.9	31.3	95.6	190.2	108.76	113.17	133.74		1.10811e+06	124660	358079	45392.8	1.72461e+06	95850	1.00139e+06	1.39039e+06
FALSE	High	Master Protein	AT3G61530.1	Phosphoenolpyruvate carboxylase family protein	0.001	31.399	22	6	23	5	354	37.3	7.3	11.21	6	7.543	0.855	6.452	1.416	0.604	4.558	5.94e-06	0.513125	0.00516326	0.54639	0.375762	0.0254479	0.00111128	0.968094	0.146367	0.970175	0.974391	0.373797	35.2	265.4	41.1	58.2	75.87	66.39	131.29		94774	21709.4	187493	660036	4650.03	400334	85445.6	122787
FALSE	High	Master Protein	AT1G51805.1	Leucine-rich repeat protein kinase family protein	0.001	23.259	6	6	28	5	884	98	5.6	17.68	6	1.203	2.412	2.901	0.871	2.77	3.332	0.470101	0.283414	0.120096	0.786046	0.376025	0.131859	0.923286	0.933247	0.696373	0.996424	0.974391	0.711435	134.3	161.5	55.7	48.5	78.21	84.82	73.57		40409.8	161196	43377.3	231106	9411.31	81094.8	27286.5	67566.4
FALSE	High	Master Protein	AT3G01190.1	Peroxidase superfamily protein	0.001	20.795	16	5	24	5	321	34.9	8.95	13.01	5	0.638	1.116	0.712	1.732	0.644	0.411	0.866665	0.87694	0.869401	0.391889	0.380167	0.307103	0.992974	0.990598	0.996251	0.931115	0.974391	0.875144	97.9	62.5	87.7	152	88.1	80.32	95.94		20462.2	87962.9	7761.78	58504.4	62855.3	19701.5	79271.6	29756.5
FALSE	High	Master Protein	AT5G20250.4	Raffinose synthase family protein	0	52.994	18	14	64	14	844	94.2	7.37	30.53	14	1.746	1.204	2.102	2.016	0.597	1.043	0.151808	0.840695	0.429304	0.448972	0.381658	0.939292	0.702598	0.985719	0.949215	0.943886	0.974391	0.990592	76.2	133	63.3	127.6	39.49	71.89	115.1		99752.5	159077	334513	135155	22591.1	450906	252956	130525
FALSE	High	Master Protein	ATCG01060.1	iron-sulfur cluster binding;electron carriers;4 iron, 4 sulfur cluster binding	0.001	31.798	73	6	73	6	81	9	7.08	34.91	6	1.692	1.205	2.039	2.734	0.441	0.746	0.228902	0.842172	0.412936	0.387454	0.382382	0.694771	0.813537	0.985719	0.94673	0.927306	0.974391	0.968073	69.1	116.9	57.3	156.7	54.88	58.74	2.89		880486	329800	1.21438e+06	621701	305416	590279	1.44512e+06	1.10478e+06
FALSE	High	Master Protein	AT2G17630.1	Pyridoxal phosphate (PLP)-dependent transferases superfamily protein	0.001	36.311	26	9	47	5	422	46.6	8.06	22.96	9	2.594	1.248	3.238	1.624	0.769	1.994	0.0333028	0.958439	0.0840441	0.450802	0.382693	0.413472	0.343255	0.996188	0.60224	0.945321	0.974391	0.94522	70.2	182.2	56.3	91.4	67.52	35.69	121.85			33955.8	27875.5	72168.4		83470.6	32601.8	17490.7
FALSE	High	Master Protein	AT2G36390.1	starch branching enzyme 2.1	0.001	25.892	9	8	25	8	858	97.6	5.62	12.98	8	0.544	1.942	1.056	0.731	2.658	1.445	0.458145	0.492509	0.723359	0.959578	0.383004	0.641022	0.921685	0.968094	0.994525	0.999803	0.974391	0.968073	164.3	89.3	84.6	61.8	36.78	62.15	121.58		77829.4	114201	69861.1	27109.8	3235.21	238936	41653.4	97655.7
FALSE	High	Master Protein	AT3G01420.1	Peroxidase superfamily protein	0.001	11.558	8	5	22	5	639	73.1	6.29	8.95	5	4.892	0.327	1.599	0.49	0.667	3.262	0.000434125	0.0219691	0.621733	0.42744	0.383733	0.112785	0.0202953	0.347165	0.97264	0.936933	0.974391	0.675144	38.3	187.2	117.1	57.4	72.55	91.19	71.57			43142.7	48227.7	299521	94767.4	55896.2	41203.7	20704.1
FALSE	High	Master Protein	AT3G13300.1	Transducin/WD40 repeat-like superfamily protein	0	72.138	18	19	70	19	1344	145.6	6.1	26.87	19	0.389	2.246	0.874	0.92	2.441	0.95	0.0580984	0.380887	0.755989	0.834498	0.385516	0.888643	0.460914	0.968094	0.996251	0.996424	0.974391	0.989813	178.3	69.4	79.4	73	15.96	24.17	83.99		265066	182056	57848.6	95873.8	32020.7	261910	105670	332588
FALSE	High	Master Protein	AT5G19690.1	staurosporin and temperature sensitive 3-like A	0.001	24.901	13	8	54	8	779	86.1	9	20.51	8	0.595	0.897	0.534	1.483	0.605	0.36	0.436849	0.477994	0.200642	0.759555	0.385642	0.0909728	0.917369	0.968094	0.817765	0.996424	0.974391	0.633405	91.7	54.6	102.2	151.6	48.61	70.69	66.39		205212	85044.2	116698	45938.8	166075	112502	258437	257488
FALSE	High	Master Protein	AT3G11710.1	lysyl-tRNA synthetase 1	0	103.946	35	22	226	22	626	70.8	6.24	123.8	22	1.1	0.976	1.073	2.199	0.444	0.488	0.758303	0.572585	0.659736	0.573141	0.386123	0.296091	0.983446	0.968094	0.98403	0.975906	0.974391	0.875144	74.4	81.8	76.2	167.6	22.21	11.61	25.28		774292	915762	725166	1.05963e+06	695196	973848	2.22859e+06	971535
FALSE	High	Master Protein	AT3G22330.1	putative mitochondrial RNA helicase 2	0.001	22.427	19	11	88	9	616	65.3	9.29	32.41	11	0.444	1.921	0.853	0.771	2.493	1.106	0.112563	0.544291	0.575596	0.545373	0.386207	0.977489	0.624342	0.968094	0.963466	0.970175	0.974391	0.994178	169.1	75	88	67.8	48.01	43.91	109.35		402311	170939	136423	88970.2	256610	59448.6	123539	504795
FALSE	High	Master Protein	AT3G05530.1	regulatory particle triple-A ATPase 5A	0.001	27.62	23	7	59	6	424	47.5	5.03	23.19	7	0.406	2.411	0.979	0.937	2.571	1.044	0.118746	0.318152	0.924294	0.943651	0.386431	0.920558	0.639205	0.956921	0.996251	0.999803	0.974391	0.989897	181	73.5	75.1	70.4	19.85	64.9	103.33		131990	150860	80000.5	31460.5	10984.4	200595	57619.9	165613
FALSE	High	Master Protein	AT5G13650.2	elongation factor family protein	0	58.778	28	13	94	13	676	74.4	7.25	35.39	13	0.545	2.287	1.247	1.022	2.238	1.22	0.249637	0.364292	0.896449	0.8155	0.386632	0.881366	0.833057	0.968094	0.996251	0.996424	0.974391	0.989813	164.6	89.8	72	73.6	65.21	13.82	107.37		262482	613185	168637	254281	43636.2	641013	210525	329347
FALSE	High	Master Protein	AT4G34200.1	D-3-phosphoglycerate dehydrogenase	0	55.065	22	12	129	9	603	63.3	6.58	70.36	12	0.834	1.633	1.361	0.763	2.14	1.784	0.788298	0.744867	0.978941	0.47776	0.388623	0.372333	0.984162	0.971871	0.996251	0.950983	0.974391	0.91717	137.3	114.5	84.1	64.2	41.27	5.17	89.29		395395	621431	338701	451697	97015.9	863270	271963	496118
FALSE	High	Master Protein	AT5G54440.1	CLUB	0.001	24.771	9	10	44	10	1259	140.6	6.19	16.11	10	0.839	1.977	1.659	0.755	2.619	2.198	0.992725	0.510359	0.459779	0.860045	0.389965	0.306696	0.999347	0.968094	0.949587	0.996424	0.974391	0.875144	146.7	123.1	74.2	56	29.18	10.51	54.6		87839.7	114848	64503.3	95429.8	22788	107493	40086.1	114686
FALSE	High	Master Protein	AT2G36850.1	glucan synthase-like 8	0.001	16.8	4	6	19	5	1904	218.2	8.16	7.18	6	0.372	0.84	0.313	0.907	0.927	0.345	0.398425	0.550224	0.248903	0.703079	0.390373	0.141749	0.911278	0.968094	0.851305	0.996424	0.974391	0.739816	109.8	40.9	130.7	118.5	37.06	33.1	56.89		17767.3	31299.5	4007.45		9202.34	63538.7	23183	26650.6
FALSE	High	Master Protein	AT1G11750.2	CLP protease proteolytic subunit 6	0.001	27.479	25	5	46	5	289	31.3	9.28	18.53	5	0.978	2.19	2.143	0.942	2.326	2.276	0.948352	0.404889	0.410497	0.762399	0.391496	0.26161	0.999347	0.968094	0.946448	0.996424	0.974391	0.86573	139.6	136.6	63.7	60	74.29	23.56	126.19		170474	491399	207679	360302	17460.8	763971	148576	222709
FALSE	High	Master Protein	AT3G57020.1	Calcium-dependent phosphotriesterase superfamily protein	0.001	23.04	19	6	45	6	370	41.4	7.01	20.67	6	0.653	3.216	2.101	1.382	2.327	1.52	0.446256	0.134594	0.383297	0.714513	0.392906	0.66667	0.919966	0.802642	0.933029	0.996424	0.974391	0.968073	167.1	109.1	52	71.8	59.53	9.81	126.46		198804	420320	149756	213301	8764.27	514136	145859	249447
FALSE	High	Master Protein	AT4G20850.1	tripeptidyl peptidase ii	0	147.658	27	33	183	33	1380	152.3	6.07	95.22	33	1.035	1.768	1.831	0.744	2.378	2.462	0.855173	0.64323	0.587815	0.514975	0.393656	0.236356	0.99249	0.971871	0.966057	0.969216	0.974391	0.850239	132.4	137.1	74.9	55.7	54.09	17.69	117.46		191069	368532	206018	328382	23135.9	666648	131054	239742
FALSE	High	Master Protein	AT3G19450.1	GroES-like zinc-binding alcohol dehydrogenase family protein	0.001	29.382	23	7	71	6	365	39.1	5.55	35.92	7	0.736	4.58	3.371	1.977	2.316	1.704	0.597804	0.0351261	0.0711187	0.679119	0.394071	0.501357	0.953427	0.450977	0.567444	0.995769	0.974391	0.968073	167.6	123.4	36.6	72.4	66.14	31.29	136.24		225325	548116	172983	345400		768510	180299	289490
FALSE	High	Master Protein	AT2G04842.1	threonyl-tRNA synthetase, putative / threonine--tRNA ligase, putative	0	44.145	18	10	59	10	650	74.7	6.93	30.07	10	0.901	1.514	1.364	0.6	2.522	2.273	0.960863	0.845906	0.811412	0.537763	0.394689	0.296988	0.999347	0.985719	0.996251	0.970175	0.974391	0.875144	135.2	121.8	89.3	53.6	58.73	76.48	106.69		98899.8	206248	58883.7	243787	19902.4	340943	65030.5	124094
FALSE	High	Master Protein	AT5G42650.1	allene oxide synthase	0	66.168	33	17	74	17	518	58.2	8.66	43.06	17	1.432	1.865	2.671	0.731	2.55	3.652	0.316141	0.578937	0.177529	0.356868	0.39803	0.084246	0.873751	0.969541	0.796842	0.902166	0.974391	0.614467	119	170.5	63.8	46.7	88.28	31.3	136.92		76001.1	283084	142622	277251		835835	67541.8	95361.6
FALSE	High	Master Protein	AT3G50670.1	U1 small nuclear ribonucleoprotein-70K	0	53.941	35	17	145	17	427	50.4	9.39	58.81	17	1.309	1.05	1.374	2.32	0.452	0.592	0.502984	0.661614	0.964205	0.523677	0.398039	0.455005	0.925213	0.971871	0.996251	0.970175	0.974391	0.968073	73.1	95.7	69.6	161.6	65.21	36.79	104.59		736814	234165	603297	439015	687531	206947	1.07804e+06	924510
FALSE	High	Master Protein	AT3G43300.1	HOPM interactor 7	0	56.679	11	15	43	15	1758	194.9	5.58	19.67	15	0.487	1.108	0.54	0.385	2.88	1.404	0.425832	0.808599	0.520647	0.433845	0.398222	0.694132	0.91362	0.980174	0.957453	0.936987	0.974391	0.968073	146.1	71.2	131.9	50.7	61.55	9.66	105.13		46731.5	102331	24392.9	34358.3	7570.89	219925	18845	58635.9
FALSE	High	Master Protein	AT5G56350.1	Pyruvate kinase family protein	0	43.284	24	10	94	7	498	54.4	6.86	43.69	10	0.565	4.285	2.419	1.76	2.435	1.375	0.290656	0.046373	0.191833	0.370361	0.399259	0.727324	0.863275	0.518552	0.810325	0.911844	0.974391	0.969048	181.1	102.2	42.3	74.4	45.32	2.51	126.89		144773	242376	88568.5	109491	5693.1	253896	90327	181652
FALSE	High	Master Protein	AT5G63420.1	RNA-metabolising metallo-beta-lactamase family protein	0	135.611	34	29	338	29	911	100.5	8.22	166.86	29	1.094	1.622	1.775	0.782	2.074	2.27	0.766248	0.753508	0.584359	0.423509	0.404294	0.185984	0.983446	0.971871	0.963836	0.936933	0.974391	0.801593	125.3	137.1	77.2	60.4	28.45	21.48	13.64		668368	865963	607359	1.0224e+06	286234	698377	430701	838627
FALSE	High	Master Protein	AT1G70770.1	Protein of unknown function DUF2359, transmembrane	0	69.769	32	17	203	17	610	66.8	8.88	123.06	17	0.758	0.874	0.663	1.911	0.458	0.347	0.641541	0.451279	0.166327	0.712115	0.405236	0.116753	0.961319	0.968094	0.780436	0.996424	0.974391	0.683544	78.6	59.6	89.9	171.8	34.88	15.11	32.62		615667	320577	318852	318890	431988	542961	1.13967e+06	772501
FALSE	High	Master Protein	AT1G66430.1	pfkB-like carbohydrate kinase family protein	0.001	22.911	18	6	17	6	384	41.4	5.77	8.1	6	0.965	0.655	0.632	0.224	2.917	2.815	0.673547	0.210043	0.367328	0.0570689	0.405948	0.33314	0.969766	0.884656	0.933005	0.445758	0.974391	0.880656	104.3	100.6	159.3	35.8	110.87	5.52	106.34			76118.1	11627.8	28004.4		156599		13424.4
FALSE	High	Master Protein	AT5G67030.1	zeaxanthin epoxidase (ZEP) (ABA1)	0	84.54	29	19	160	19	667	73.8	7.03	83.88	19	0.538	9.894	5.319	4.79	2.066	1.111	0.237733	0.000587141	0.00694453	0.0681299	0.407833	0.818253	0.825088	0.0344325	0.175241	0.484352	0.974391	0.988687	188.4	101.3	19	91.2	34.11	49.21	136.78		1.5611e+06	822307	360218	922955	6198.29	1.19782e+06	644049	1.95878e+06
FALSE	High	Master Protein	AT1G04420.1	NAD(P)-linked oxidoreductase superfamily protein	0.002	10.679	14	5	6	5	412	46.4	8.53	2.86	5	0.518	1.914	0.992	0.529	3.615	1.874	0.546778	0.42093	0.755723	0.82681	0.407953	0.556772	0.938605	0.968094	0.996251	0.996424	0.974391	0.968073	172.6	89.5	90.2	47.7	92.1	114.59	71.24			46092.8		34649.6		23892.6		14177.6
FALSE	High	Master Protein	AT5G24690.1	Protein of unknown function (DUF3411)	0.001	25.294	21	9	63	9	521	56.8	9.01	19.56	9	0.705	1.391	0.981	0.583	2.388	1.684	0.570317	0.961163	0.651048	0.272598	0.408355	0.528118	0.945891	0.9965	0.982002	0.82425	0.974391	0.968073	140.7	99.2	101.1	58.9	112.11	90.26	72.39		749708	74670.4	301968	77107.9	201232	130633	113154	940689
FALSE	High	Master Protein	AT3G04120.1	glyceraldehyde-3-phosphate dehydrogenase C subunit 1	0	159.786	62	19	426	19	338	36.9	7.12	222.44	19	0.637	3.029	1.929	1.468	2.062	1.314	0.407657	0.163766	0.477518	0.995867	0.408803	0.632654	0.911278	0.831786	0.950114	0.999803	0.974391	0.968073	163.1	103.9	53.9	79.1	14.01	22.02	122.55		4.855e+06	5.10332e+06	3.15393e+06	2.85597e+06	295433	8.30966e+06	2.83388e+06	6.09176e+06
FALSE	High	Master Protein	AT1G76010.1	Alba DNA/RNA-binding protein	0	67.608	40	12	284	11	350	37.4	9.77	143.95	12	2.537	0.375	0.952	0.815	0.461	1.168	0.0407187	0.0267855	0.500048	0.418558	0.409027	0.765825	0.379365	0.38839	0.951249	0.936933	0.974391	0.975682	47.8	121.2	127.3	103.7	90.44	0.12	81.91		1.08479e+07	2.05499e+06	1.01774e+07	1.26351e+07	1.63853e+07	8.77938e+06	1.20386e+07	1.36113e+07
FALSE	High	Master Protein	AT3G06810.1	acyl-CoA dehydrogenase-related	0	43.983	16	11	63	11	824	91.7	8.32	33.28	11	1.041	0.696	0.724	0.286	2.433	2.531	0.769809	0.251368	0.223684	0.0307934	0.409369	0.250725	0.983446	0.917425	0.825177	0.351111	0.974391	0.862154	102.9	107.1	147.8	42.3	41.65	52.53	90.21		149054	241248	114920	310781	87112	792218	92606.8	191453
FALSE	High	Master Protein	AT3G49470.1	nascent polypeptide-associated complex subunit alpha-like protein 2	0.001	25.905	30	5	18	5	217	23.7	4.49	7.41	5	1.026	2.679	2.75	3.99	0.671	0.689	0.640267	0.230586	0.12645	0.0524427	0.411107	0.592309	0.961319	0.900172	0.719413	0.427956	0.974391	0.968073	102.9	105.6	38.4	153.2	38.72	42.41	72.81		50098.1	83115.3	34667	94562.3		60280.5	113027	69010
FALSE	High	Master Protein	AT4G21150.3	ribophorin II (RPN2) family protein	0.001	22.924	12	7	20	7	691	74.6	7.53	9.17	7	0.461	1.604	0.739	0.595	2.695	1.242	0.394068	0.696857	0.914917	0.827574	0.411527	0.828292	0.911278	0.971871	0.996251	0.996424	0.974391	0.988687	162.9	75.1	101.6	60.4	82.22	6.02	121.93		36561.9	121009	22158.3	24722.1	5015.81	207706	26848.3	46644.3
FALSE	High	Master Protein	AT4G19710.2	aspartate kinase-homoserine dehydrogenase ii	0	56.011	19	16	64	13	916	100.2	7.49	34.16	16	5.509	1.623	8.939	0.646	2.513	13.841	0.000253443	0.753166	0.000201202	0.676278	0.412386	4.06e-05	0.0150799	0.971871	0.0158379	0.995324	0.974391	0.00627944	53.2	292.9	32.8	21.2	35.37	135.98	89.55		106021	149317	80387.3	5.26471e+06	18230	214998	56872.5	133029
FALSE	High	Master Protein	AT4G30140.1	GDSL-like Lipase/Acylhydrolase superfamily protein	0.001	24.755	21	6	61	6	348	37.4	6.33	32.31	6	1.371	0.663	0.909	1.24	0.535	0.733	0.431519	0.218094	0.444114	0.893682	0.412785	0.600806	0.91362	0.88751	0.949215	0.998592	0.974391	0.968073	69.6	95.4	104.9	130.1	8.49	0.95	39.91		200774	195095	229201	287922	150165	539340	434766	251919
FALSE	High	Master Protein	AT3G11940.2	ribosomal protein 5A	0	98.925	42	13	274	13	207	22.9	9.63	148.09	13	0.526	1.681	0.884	0.821	2.048	1.077	0.219881	0.707176	0.412049	0.424189	0.413091	0.862938	0.797969	0.971871	0.946491	0.936933	0.974391	0.988751	153.3	80.6	91.2	74.9	50.31	13.09	66.24		3.60673e+06	6.53926e+06	2.38241e+06	2.45258e+06	1.16871e+06	6.48997e+06	2.78389e+06	4.52551e+06
FALSE	High	Master Protein	AT2G46280.1	TGF-beta receptor interacting protein 1	0	38.726	39	10	67	10	328	36.4	6.99	33.65	10	0.596	1.603	0.955	0.775	2.069	1.233	0.333586	0.769106	0.503882	0.491535	0.413528	0.816871	0.879043	0.971871	0.951922	0.958617	0.974391	0.988687	148	88.2	92.3	71.5	56.55	20.17	87.31		340101	683529	211587	349488	98357.1	835893	273611	426738
FALSE	High	Master Protein	AT1G15290.1	Tetratricopeptide repeat (TPR)-like superfamily protein	0.001	33.634	6	9	69	7	1608	177.5	7.01	31.47	9	1.018	1.041	1.06	1.581	0.659	0.671	0.597226	0.752471	0.813054	0.452956	0.414966	0.645779	0.953005	0.971871	0.996251	0.945321	0.974391	0.968073	89	90.6	85.4	135	8.39	27.58	29.96		46808.5	44403.7	49252	41579.8	24311.6	71411.6	85955.6	62495.6
FALSE	High	Master Protein	AT3G53110.1	P-loop containing nucleoside triphosphate hydrolases superfamily protein	0.001	34.636	23	8	34	8	496	55.3	5.29	11.05	8	0.685	1.853	1.269	0.731	2.534	1.735	0.702523	0.586737	0.926241	0.432425	0.415139	0.453003	0.971539	0.970627	0.996251	0.936987	0.974391	0.968073	152.7	104.6	82.4	60.3	82.16	24.13	124.48		55059.8	178970	48650.5	85109.2		286939	45998.9	69085.7
FALSE	High	Master Protein	AT1G47600.1	beta glucosidase 34	0	63.85	28	15	139	6	511	57.5	8.12	74.11	15	0.908	0.759	0.689	1.218	0.623	0.566	0.948331	0.318154	0.310283	0.982625	0.417153	0.282918	0.999347	0.956921	0.90447	0.999803	0.974391	0.870965	82.8	75.2	109.1	132.9	111	111.61	11.24		54222.5	387700	36959.5	404364	139103	238496	273252	68035.1
FALSE	High	Master Protein	AT1G79150.1	binding	0	41.319	16	13	84	13	830	94.8	8.65	44.6	13	0.628	1.034	0.649	1.954	0.529	0.332	0.409696	0.642595	0.258029	0.592432	0.417404	0.0643432	0.911278	0.971871	0.861295	0.984381	0.974391	0.548681	89.2	56	86.3	168.5	3.2	42.55	67.76		216061	194787	78803.7	185154	224801	159176	455205	271100
FALSE	High	Master Protein	AT1G29670.1	GDSL-like Lipase/Acylhydrolase superfamily protein	0	44.356	36	9	67	9	363	39.8	8.54	30.31	9	1.352	0.854	1.155	0.362	2.362	3.192	0.461338	0.427426	0.767128	0.0708122	0.417587	0.117036	0.921685	0.968094	0.996251	0.493988	0.974391	0.684388	101.4	137	118.7	42.9	35.61	25.51	16.27		179425	268831	214407	382750	193347	315620	102706	233981
FALSE	High	Master Protein	AT4G24550.2	Clathrin adaptor complexes medium subunit family protein	0.001	22.376	18	7	23	7	451	50.9	8	8.23	7	0.712	1.311	0.933	0.506	2.59	1.843	0.843249	0.990433	0.978678	0.478643	0.417977	0.475895	0.99247	0.999675	0.996251	0.95172	0.974391	0.968073	139.8	99.5	106.7	54	76.69	33.31	77.72		43268.2	135167	30446.8	69983.2	16674.7	151749	33873.5	58412.4
FALSE	High	Master Protein	AT3G52200.2	Dihydrolipoamide acetyltransferase, long form protein	0.001	22.444	11	7	30	7	713	77.8	6.21	15.43	7	0.486	2.067	1.005	3.131	0.66	0.321	0.440083	0.331283	0.744235	0.103913	0.41828	0.176782	0.918924	0.956921	0.996251	0.584032	0.974391	0.795277	114.8	55.8	55.5	173.9	53.88	92.52	85.17		34495.8	66324.8	45430.5		3172.54	57732.2	84211.4	45479.3
FALSE	High	Master Protein	AT3G02360.1	6-phosphogluconate dehydrogenase family protein	0	67.552	34	16	139	13	486	53.5	7.42	76.76	16	0.822	0.709	0.583	0.317	2.236	1.838	0.766617	0.264912	0.101948	0.0553833	0.418667	0.472012	0.983446	0.920081	0.651308	0.439626	0.974391	0.968073	108.7	89.4	153.3	48.6	43.66	11.98	51.92		229306	374049	222926	233138	188862	820295	148746	287720
FALSE	High	Master Protein	AT3G61220.2	NAD(P)-binding Rossmann-fold superfamily protein	0.001	14.816	20	5	17	5	303	33.6	5.62	5.97	5	0.587	1.447	0.85	0.58	2.494	1.465	0.495942	0.906793	0.821398	0.591432	0.419744	0.601327	0.925213	0.991157	0.996251	0.984252	0.974391	0.968073	149.3	87.7	103.1	59.9	71.19	75.39	103.75		64483.9	172833	27799.7	120035	17705.7	254959	47944.5	83141.7
FALSE	High	Master Protein	AT1G09430.1	ATP-citrate lyase A-3	0	43.147	23	10	96	6	424	46.9	5.26	53.37	10	0.948	1.242	1.177	0.557	2.23	2.114	0.99921	0.882511	0.802417	0.2546	0.420514	0.302964	0.999668	0.990598	0.996251	0.817105	0.974391	0.875144	124.9	118.4	100.6	56	32.79	10.39	62.38		265501	366880	270786	289693	101919	545613	164357	333135
FALSE	High	Master Protein	AT3G28200.1	Peroxidase superfamily protein	0.002	7.937	18	5	20	5	316	35.3	9.06	8.54	5	1.178	0.532	0.627	0.776	0.686	0.808	0.471692	0.107236	0.324601	0.603602	0.421012	0.714096	0.924136	0.759239	0.9145	0.984864	0.974391	0.968073	72.5	85.5	136.3	105.7	80.12	69.43	22.66		33232.1	111262	36895.5	133940	93595.3	136216	107876	44830.8
FALSE	High	Master Protein	AT5G38530.1	tryptophan synthase beta type 2	0.001	15.267	13	5	12	5	506	55.7	7.24	4.95	5	0.727	1.105	0.804	0.399	2.771	2.015	0.887954	0.806062	0.857067	0.406495	0.42179	0.410227	0.993807	0.979148	0.996251	0.936933	0.974391	0.94522	133.6	97.2	120.9	48.2	75	14.63	97.29		38305.1	107528	35772.9	54571.2	11366.5	182610	20532.1	48063
FALSE	High	Master Protein	AT4G38690.1	PLC-like phosphodiesterases superfamily protein	0.001	14.823	19	5	21	5	318	36.3	8.12	7.58	5	1.377	1.216	1.675	1.764	0.689	0.949	0.315723	0.936213	0.417359	0.398053	0.421795	0.896818	0.873751	0.991157	0.949147	0.936933	0.974391	0.989813	86	118.5	70.7	124.8	40.5	13.99	110.56		87893.2	39720.8	74812.4	72998.1	8208.42	192952	103503	110283
FALSE	High	Master Protein	AT4G09320.1	Nucleoside diphosphate kinase family protein	0	45.237	33	6	86	6	169	18.8	8.27	42.98	6	0.567	2.323	1.318	1.134	2.049	1.163	0.285237	0.349943	0.970979	0.811114	0.421898	0.829643	0.85565	0.966982	0.996251	0.996424	0.974391	0.988687	160.9	91.3	69.3	78.5	21.91	5.47	114.08		667465	786005	336148	450192	68562.9	1.28815e+06	415071	837495
FALSE	High	Master Protein	AT1G07670.1	endomembrane-type CA-ATPase 4	0.001	31.627	12	9	26	9	1061	116.1	5.21	8.23	9	0.372	2.183	0.812	0.642	3.403	1.266	0.347446	0.28794	0.865613	0.997109	0.422317	0.955797	0.8837	0.936434	0.996251	0.999803	0.974391	0.990592	188.3	70	86.3	55.3	82.64	51.08	130.06		21131.2	85172		18162.2	2259.14	142270	12088.1	32542.4
FALSE	High	Master Protein	AT5G02960.1	Ribosomal protein S12/S23 family protein	0	42.562	30	6	100	6	142	15.7	10.37	51	6	0.659	2.074	1.366	4.407	0.471	0.31	0.44873	0.460345	0.972888	0.12741	0.422693	0.0815479	0.919966	0.968094	0.996251	0.635708	0.974391	0.602427	93.8	61.8	45.2	199.2	63.03	104.92	0.65		2.965e+06	979460	2.48035e+06	455515	555045	1.10574e+06	4.25207e+06	3.7203e+06
FALSE	High	Master Protein	AT4G21280.1	photosystem II subunit QA	0	55.154	46	8	68	7	223	23.8	9.64	29.51	8	1.805	0.552	0.996	0.859	0.643	1.16	0.131651	0.121591	0.560748	0.589404	0.423183	0.923333	0.665373	0.790407	0.963466	0.984252	0.974391	0.989897	64.8	117	117.4	100.8	78.18	9.71	112.27		77358.8	231445	191667	272606	55242.2	966758	244422	97065.2
FALSE	High	Master Protein	AT5G64100.1	Peroxidase superfamily protein	0	75.163	47	15	252	15	331	35.7	9.29	144.22	15	1.744	0.579	1.009	1.229	0.471	0.822	0.205165	0.142556	0.57558	0.809226	0.423356	0.80763	0.796588	0.802642	0.963466	0.996424	0.974391	0.988241	60.7	105.8	104.8	128.8	20.39	26.74	57.19		899155	1.03571e+06	1.18192e+06	2.14795e+06	1.72148e+06	1.46783e+06	2.40536e+06	1.12821e+06
FALSE	High	Master Protein	AT5G14520.1	pescadillo-related	0.001	15.8	9	5	23	5	590	67.9	8.66	11.69	5	0.322	2.338	0.752	0.962	2.43	0.781	0.0475207	0.344519	0.785876	0.917168	0.423724	0.799526	0.411761	0.961304	0.996251	0.999803	0.974391	0.988186	185.1	59.5	79.2	76.2	2.65	17.39	59.05		144883	129600	41108.4	40277.9	61479.3	33575	66226	181791
FALSE	High	Master Protein	AT2G41560.1	autoinhibited Ca(2+)-ATPase, isoform 4	0	51.405	15	14	88	13	1030	112.7	6.07	48.68	14	0.865	1.754	1.518	0.864	2.029	1.756	0.848651	0.65326	0.810149	0.504075	0.424719	0.370045	0.99249	0.971871	0.996251	0.96311	0.974391	0.915876	136.6	118.2	77.9	67.3	28.12	18.97	82.69		622443	802498	595132	563136	138666	1.06384e+06	408918	781003
FALSE	High	Master Protein	AT3G63170.1	Chalcone-flavanone isomerase family protein	0.001	22.54	20	6	37	6	279	30.4	7.49	21.61	6	0.671	1.743	1.17	0.734	2.375	1.594	0.510307	0.661308	0.987378	0.683577	0.424999	0.568285	0.927831	0.971871	0.99717	0.996424	0.974391	0.968073	150	100.7	86.1	63.2	55.72	3.74	105.08		119900	247726	102016	121238	24469.5	355422	87006.6	156834
FALSE	High	Master Protein	AT1G79990.1	structural molecules	0	61.017	14	14	141	6	1135	128.6	5.08	72.04	14	0.45	1.573	0.707	0.662	2.376	1.069	0.190371	0.794417	0.616389	0.67143	0.425769	0.895938	0.77813	0.975717	0.97264	0.995324	0.974391	0.989813	159.6	71.8	101.5	67.2	3.11	18.94	62.24		135052	121603	40149.1	69506.8	30808.9	176649	60739	169456
FALSE	High	Master Protein	AT1G23190.1	Phosphoglucomutase/phosphomannomutase family protein	0	88.559	40	19	155	12	583	63.1	6.3	74.86	19	0.744	2.681	1.995	1.249	2.146	1.597	0.613813	0.237256	0.480477	0.929486	0.42647	0.557347	0.957095	0.906735	0.950762	0.999803	0.974391	0.968073	154.9	115.2	57.8	72.1	47.23	52.26	114.24		269565	465202	330214	188424	21952.3	539564	193727	338234
FALSE	High	Master Protein	AT4G20830.1	FAD-binding Berberine family protein	0.001	38.125	22	13	85	11	570	63.5	9.58	40.08	13	1.552	0.88	1.366	1.411	0.624	0.968	0.224213	0.458042	0.932039	0.816246	0.426734	0.828946	0.806858	0.968094	0.996251	0.996424	0.974391	0.988687	75.6	117.3	85.9	121.2	15.5	8.7	22.87		117705	126381	151308	212118	79137.3	220506	229546	147689
FALSE	High	Master Protein	AT1G07110.1	fructose-2,6-bisphosphatase	0	80.882	29	17	144	17	744	82.5	6.29	67.77	17	0.641	1.619	1.038	0.808	2.005	1.286	0.416023	0.756163	0.614056	0.527178	0.429936	0.741251	0.912615	0.971871	0.97264	0.970175	0.974391	0.9718	145	93	89.6	72.3	30.49	4.34	71.32		423139	565009	258633	340841	116570	711225	286397	530930
FALSE	High	Master Protein	AT1G60170.1	pre-mRNA processing ribonucleoprotein binding region-containing protein	0.002	10.303	12	5	19	5	485	52.6	5.78	9.79	5	0.296	2.142	0.633	0.856	2.501	0.74	0.0849473	0.394023	0.742724	0.923764	0.43036	0.71479	0.548264	0.968094	0.996251	0.999803	0.974391	0.968073	185	54.7	86.4	74	0.69	31.03	8.26		91302.4	85372.3	15459	29316.5	21416.3	53494.4	41107.5	123123
FALSE	High	Master Protein	AT5G41670.1	6-phosphogluconate dehydrogenase family protein	0	85.014	33	14	125	6	487	53.3	5.8	67.22	14	0.925	1.709	1.581	0.724	2.361	2.184	0.968227	0.686213	0.700212	0.583378	0.432105	0.315817	0.999347	0.971871	0.988768	0.984252	0.974391	0.875144	136.3	126.1	79.8	57.8	83.04	1.05	119.59		107196	355092	154647	188841	18750.9	533570	97046	134503
FALSE	High	Master Protein	AT3G20050.1	T-complex protein 1 alpha subunit	0	62.201	32	15	112	15	545	59.2	6.3	57.61	15	0.546	1.296	0.707	0.644	2.012	1.098	0.250296	0.941646	0.208723	0.317727	0.433719	0.993784	0.833682	0.991157	0.823666	0.874476	0.974391	0.99745	142.1	77.6	109.6	70.6	10.19	55.63	57.39		470814	468650	330313	178244	158379	753359	266257	590749
FALSE	High	Master Protein	AT1G55150.1	DEA(D/H)-box RNA helicase family protein	0.001	35.407	19	9	103	5	501	55.5	9.07	41.45	9	1.165	0.61	0.711	0.869	0.702	0.818	0.492295	0.212615	0.706471	0.991826	0.434661	0.839649	0.925213	0.884741	0.988768	0.999803	0.974391	0.988687	76.5	89.2	125.3	109	88.8	91.68	45.78			50550.9	55852.3		20497.6	80664.5	43546.7	16826.4
FALSE	High	Master Protein	AT2G06850.1	xyloglucan endotransglucosylase/hydrolase 4	0	62.165	44	13	258	11	296	34.3	8.91	143.66	13	0.819	0.843	0.69	0.426	1.979	1.621	0.760484	0.413997	0.191975	0.0879945	0.435028	0.422883	0.983446	0.968094	0.810325	0.541719	0.974391	0.956246	113.9	93.3	135.2	57.6	5.08	14.32	48.86		1.65369e+06	1.32599e+06	1.1417e+06	1.15481e+06	1.69345e+06	1.65639e+06	878519	2.07495e+06
FALSE	High	Master Protein	AT4G37800.1	xyloglucan endotransglucosylase/hydrolase 7	0.001	27.056	24	6	37	6	293	33.7	7.4	18.1	6	0.534	3.216	1.716	5.132	0.627	0.334	0.266046	0.13455	0.428142	0.0309982	0.435188	0.0586636	0.841204	0.802642	0.949215	0.351111	0.974391	0.525152	116.3	62	36.2	185.5	6.73	66.11	71.86		187154	146598	124745	56107.5	16250.5	121900	310346	234829
FALSE	High	Master Protein	AT1G03630.1	protochlorophyllide oxidoreductase C	0	50.639	20	9	127	6	401	43.9	9.11	79.5	9	0.829	2.219	1.84	1.078	2.059	1.707	0.779734	0.392434	0.540212	0.882945	0.435204	0.446099	0.983544	0.968094	0.962634	0.997107	0.974391	0.968073	144.6	119.9	65.2	70.3	40.07	13.98	113.14		331926	512168	320988	326250	38062	753504	235167	416480
FALSE	High	Master Protein	AT1G09770.1	cell division cycle 5	0.001	38.14	17	14	68	14	844	95.7	6.77	34.35	14	0.884	0.637	0.563	1.194	0.534	0.472	0.883841	0.193168	0.0881934	0.787158	0.435338	0.217466	0.993807	0.863477	0.622666	0.996424	0.974391	0.811546	75.1	66.4	117.9	140.7	53.9	66.5	52.51		441073	170291	343212	153288	427351	393932	603181	553432
FALSE	High	Master Protein	AT5G09880.1	Splicing factor, CC1-like	0.001	32.207	17	8	69	8	527	59.3	6.67	30.53	8	1.164	0.634	0.737	0.992	0.639	0.743	0.566875	0.19031	0.299497	0.730105	0.435532	0.53085	0.944671	0.859243	0.89442	0.996424	0.974391	0.968073	75.4	87.7	118.9	118	67.42	32.93	27.01		262412	80122.1	181892	140289	186660	254923	266538	329259
FALSE	High	Master Protein	AT3G09840.1	cell division cycle 48	0	133.083	37	29	276	29	809	89.3	5.25	135.05	29	0.571	2.086	1.19	1.057	1.974	1.126	0.290671	0.454174	0.813035	0.673715	0.436864	0.844113	0.863275	0.968094	0.996251	0.995324	0.974391	0.988687	156.4	89.3	75	79.3	31.54	10.51	95.21		799168	1.08393e+06	486481	519578	132557	1.36482e+06	553735	1.00275e+06
FALSE	High	Master Protein	AT2G20580.1	26S proteasome regulatory subunit S2 1A	0	64.84	20	17	92	17	891	98.1	5.1	52.01	17	0.669	1.835	1.228	0.847	2.166	1.449	0.467843	0.598006	0.880472	0.590422	0.439586	0.720459	0.922497	0.971871	0.996251	0.984252	0.974391	0.968073	149.5	100	81.5	69	60.9	17.03	118.72		222232	481089	164797	260171	33048	815303	177283	278844
FALSE	High	Master Protein	AT5G20490.1	Myosin family protein with Dil domain	0	52.128	13	18	68	13	1545	174.9	8.25	28.86	18	1.212	0.883	1.069	1.246	0.708	0.858	0.403939	0.564662	0.823552	0.671183	0.440037	0.859802	0.911278	0.968094	0.996251	0.995324	0.974391	0.988751	84.1	101.9	95.3	118.7	93.89	30.35	76.09		11482.5	98069.7	39221	76843	15629.1	135235	80242.1	29399.1
FALSE	High	Master Protein	AT3G22890.1	ATP sulfurylase 1	0.001	35.868	21	10	70	6	463	51.4	6.81	41.61	10	0.618	1.656	1.024	0.713	2.322	1.435	0.393467	0.726189	0.832057	0.654875	0.440277	0.67662	0.911278	0.971871	0.996251	0.993884	0.974391	0.968073	150.8	93.2	91	64.9	62.34	6.54	95.16		117453	264184	95857.3	110284	29320.9	327203	83212.8	149305
FALSE	High	Master Protein	AT1G04410.1	Lactate/malate dehydrogenase family protein	0	85.45	56	15	190	8	332	35.5	6.55	84.11	15	0.75	3.14	2.354	1.6	1.963	1.471	0.624644	0.145692	0.271074	0.901699	0.440409	0.514169	0.959377	0.802642	0.870901	0.998844	0.974391	0.968073	155.2	116.3	49.4	79.1	61.44	15.86	134.4		912709	1.99469e+06	768398	1.19306e+06	42898.3	3.63972e+06	807143	1.14521e+06
FALSE	High	Master Protein	AT4G30190.1	H(+)-ATPase 2	0	143.178	33	30	235	7	948	104.3	6.99	117.76	30	0.682	1.294	0.882	0.576	2.245	1.531	0.520449	0.939049	0.502906	0.227698	0.441252	0.615916	0.927831	0.991157	0.95144	0.800061	0.974391	0.968073	137.9	94	106.6	61.4	12.85	40.15	75.92		234160	242070	184756	127721	67910.5	453064	124496	293810
FALSE	High	Master Protein	AT1G43170.3	ribosomal protein 1	0	215.437	54	28	750	19	389	44.5	10.17	440.45	28	0.644	1.893	1.219	0.966	1.96	1.262	0.420751	0.561573	0.849298	0.565814	0.441382	0.676992	0.91362	0.968094	0.996251	0.974419	0.974391	0.968073	149.1	96	78.8	76.1	17.88	24.03	75.4		1.1063e+07	1.22909e+07	7580332	6.6665e+06	2.28561e+06	1.50922e+07	6.9859e+06	1.38811e+07
FALSE	High	Master Protein	AT3G62010.1	unknown protein; LOCATED IN: cellular_component unknown; EXPRESSED IN: 23 plant structures; EXPRESSED DURING: 15 growth stages; Has 553 Blast hits to 216 proteins in 93 species: Archae - 0; Bacteria - 124; Metazoa - 193; Fungi - 58; Plants - 108; Viruses - 0; Other Eukaryotes - 70 (source: NCBI BLink).	0.001	31.965	8	10	25	10	1254	141.5	7.02	10.89	10	0.335	1.898	0.636	0.669	2.838	0.95	0.196277	0.540828	0.572496	0.722555	0.441567	0.941467	0.783854	0.968094	0.963466	0.996424	0.974391	0.990592	180.7	60.5	95.2	63.7	69.17	35.67	89.51		31390.5	86218.4		24849.5		79099.8	21456.9	43073.3
FALSE	High	Master Protein	AT4G13940.1	S-adenosyl-L-homocysteine hydrolase	0	160.624	46	24	505	9	485	53.3	5.97	319.4	24	0.635	2.335	1.484	1.193	1.957	1.244	0.404812	0.345393	0.844739	0.778206	0.442333	0.693817	0.911278	0.961304	0.996251	0.996424	0.974391	0.968073	155.4	98.7	66.5	79.4	46.64	8.58	119.08		4.57405e+06	7.81949e+06	3.04062e+06	4.25577e+06	504190	1.18204e+07	3.58811e+06	5.73924e+06
FALSE	High	Master Protein	AT3G06400.3	chromatin-remodeling protein 11	0	55.643	14	15	115	14	1057	122.5	5.95	61.12	15	1.27	1.435	1.822	2.398	0.598	0.76	0.466776	0.918884	0.58817	0.35271	0.443491	0.572403	0.921685	0.991157	0.966057	0.897978	0.974391	0.968073	86.2	109.5	60.1	144.1	4.27	19.01	28.93		191879	155625	213667	202076	65807.2	200363	339149	240758
FALSE	High	Master Protein	AT2G24270.4	aldehyde dehydrogenase 11A3	0	73.586	35	15	146	15	503	53.8	6.64	67.57	15	0.808	2.817	2.276	1.425	1.977	1.597	0.738772	0.20504	0.291892	0.800725	0.444008	0.488734	0.978055	0.876276	0.89038	0.996424	0.974391	0.968073	149.9	121.1	53.2	75.8	46.38	19.65	134.47		345268	587855	269097	441193	10867.5	1.36168e+06	267623	433222
FALSE	High	Master Protein	AT3G13750.1	beta galactosidase 1	0	125.486	28	19	245	17	847	93.6	8.53	112.79	19	4.044	0.533	2.154	1.094	0.487	1.968	0.00256454	0.107509	0.354111	0.688135	0.444604	0.27144	0.0776181	0.759239	0.926308	0.996424	0.974391	0.868882	44.6	180.2	83.7	91.6	22.42	13.36	53.56		402836	485358	1.39351e+06	2.08768e+06	377501	1.68452e+06	1.07483e+06	513335
FALSE	High	Master Protein	AT2G07698.1	ATPase, F1 complex, alpha subunit protein	0	82.635	23	16	225	15	777	85.9	5.57	127.12	16	0.86	1.662	1.429	0.852	1.95	1.677	0.83844	0.72202	0.903059	0.455189	0.444843	0.393698	0.99247	0.971871	0.996251	0.945321	0.974391	0.935695	134.5	115.6	80.9	69	49.2	1.85	108.98		1.19719e+06	2.1321e+06	1.15292e+06	1.46691e+06	232643	3.61067e+06	962218	1.50216e+06
FALSE	High	Master Protein	AT3G20370.1	TRAF-like family protein	0	54.019	30	10	110	10	379	43.4	6.58	48.16	10	0.805	0.952	0.766	1.952	0.487	0.392	0.732237	0.543625	0.270444	0.689896	0.445389	0.16735	0.977435	0.968094	0.870266	0.996424	0.974391	0.781231	81.5	65.6	85.7	167.2	28.75	21.55	45.74		536001	305776	322932	294405	400049	411182	975324	672542
FALSE	High	Master Protein	AT3G57890.2	Tubulin binding cofactor C domain-containing protein	0.001	16.81	10	5	12	5	609	67	5.76	4.91	5	0.411	1.676	0.689	0.561	2.989	1.228	0.377937	0.575503	0.924552	0.864027	0.44562	0.941843	0.900717	0.968094	0.996251	0.996424	0.974391	0.990592	170.8	70.2	101.9	57.1	96.95	12.32	125.73		22082.1	130613	16239.5	11756.4	3101.7	202249	17288.3	35487.9
FALSE	High	Master Protein	AT5G63800.1	Glycosyl hydrolase family 35 protein	0.001	33.718	14	10	55	9	718	79.7	8.84	27.88	10	2.226	0.279	0.621	0.407	0.686	1.526	0.038663	0.00641185	0.134133	0.118279	0.446091	0.66875	0.371448	0.162025	0.737031	0.619546	0.974391	0.968073	48.4	107.7	173.3	70.6	54.76	60.37	3.14		55059.2	113686	91922.2	301259	200467	385576	139434	73136.7
FALSE	High	Master Protein	AT5G66680.1	dolichyl-diphosphooligosaccharide-protein glycosyltransferase 48kDa subunit family protein	0.001	36.376	26	10	74	10	437	48.7	6.34	28.23	10	0.625	1.675	1.047	0.753	2.226	1.391	0.3963	0.711606	0.735651	0.454675	0.44683	0.747108	0.911278	0.971871	0.996251	0.945321	0.974391	0.9718	149.8	93.6	89.4	67.3	14.82	11.01	57.51		255228	271410	129327	187350	68602	326976	134763	320244
FALSE	High	Master Protein	AT5G58140.1	phototropin 2	0	67.767	20	15	96	14	915	102.4	7.42	43.81	15	0.86	2.328	2.003	1.03	2.262	1.945	0.896667	0.348017	0.429707	0.961967	0.446959	0.443813	0.993807	0.962334	0.949215	0.999803	0.974391	0.968073	146.4	125.9	62.9	64.7	46.76	2.14	107.68		162824	278877	158195	190223	22643.1	336136	110637	204301
FALSE	High	Master Protein	AT2G04270.1	RNAse E/G-like	0.001	19.348	6	6	21	6	996	110.8	5.88	10.02	6	0.293	6.721	1.969	2.788	2.41	0.706	0.0677539	0.00506018	0.153237	0.07209	0.447039	0.679961	0.496454	0.13936	0.756007	0.496768	0.974391	0.968073	215.4	63.1	32.1	89.4	16.58	87.69	26		93106	101527	44823.4	9833.45	6262.9	5752.25	42715.9	116824
FALSE	High	Master Protein	AT5G14670.1	ADP-ribosylation factor A1B	0	52.798	46	7	119	7	188	21.5	6.95	65.59	7	0.724	1.666	1.207	0.858	1.942	1.407	0.574797	0.718821	0.833578	0.460349	0.447268	0.559724	0.948989	0.971871	0.996251	0.945321	0.974391	0.968073	140.9	102	84.6	72.5	40.09	0.2	98.05		1.28453e+06	1.98252e+06	981264	1.21973e+06	274070	3.04271e+06	964656	1.61175e+06
FALSE	High	Master Protein	AT1G54340.1	isocitrate dehydrogenase	0	66.515	31	12	116	6	416	47.2	7.71	67.15	12	1.964	0.827	1.625	0.225	3.669	7.207	0.0974447	0.395694	0.618954	0.0579986	0.447351	0.0188168	0.58149	0.968094	0.97264	0.445758	0.974391	0.342381	90	176.7	108.8	24.5	87.16	48.57	124.65			42953.4	27347	71942.7		159281		16118.3
FALSE	High	Master Protein	AT5G13030.1	unknown protein; FUNCTIONS IN: molecular_function unknown; INVOLVED IN: biological_process unknown; LOCATED IN: chloroplast; EXPRESSED IN: 23 plant structures; EXPRESSED DURING: 13 growth stages; CONTAINS InterPro DOMAIN/s: Uncharacterised protein family UPF0061 (InterPro:IPR003846); Has 5046 Blast hits to 4997 proteins in 1211 species: Archae - 8; Bacteria - 2327; Metazoa - 120; Fungi - 134; Pla…	0	40.471	19	11	39	11	633	71.1	6.7	14.72	11	1.495	1.432	2.14	0.577	2.482	3.709	0.239139	0.847695	0.263197	0.751999	0.448005	0.0980893	0.825088	0.986433	0.863756	0.996424	0.974391	0.646919	111.2	166.3	77.7	44.8	39.26	56.94	119.79		61075.8	90141.3	62524.5	181976	3340.03	247302	33928.4	76634.2
FALSE	High	Master Protein	AT1G14380.1	IQ-domain 28	0.001	26.384	14	7	47	7	664	72.8	9.32	16.76	7	1.008	0.944	0.951	1.589	0.594	0.599	0.823576	0.533976	0.563671	0.772195	0.448324	0.317369	0.990198	0.968094	0.963466	0.996424	0.974391	0.875144	84.2	84.9	89.2	141.7	67.25	59.95	105.85		327797	100397	244511	122614	340780	98576.8	358694	411300
FALSE	High	Master Protein	AT4G00230.1	xylem serine peptidase 1	0	100.826	28	19	180	19	749	80.3	9.36	86.87	19	1.545	1.257	1.943	2.428	0.518	0.8	0.309928	0.89926	0.469093	0.483236	0.448349	0.776272	0.872278	0.991157	0.950114	0.952474	0.974391	0.980586	75.9	117.3	60.4	146.5	96.88	102.47	2.1		160807	741200	181291	1.4071e+06	187424	365817	782924	201771
FALSE	High	Master Protein	AT5G17380.1	Thiamine pyrophosphate dependent pyruvate decarboxylase family protein	0.001	30.102	22	10	36	10	572	61.4	6.05	16.35	10	0.789	1.326	1.046	0.59	2.249	1.774	0.744786	0.973048	0.75507	0.330467	0.449885	0.468013	0.982045	0.99661	0.996251	0.881539	0.974391	0.968073	133.9	105.6	101	59.5	57.97	9.28	101.7		139023	286227	125273	173635	36543.8	503013	104133	174438
FALSE	High	Master Protein	ATCG00750.1	ribosomal protein S11	0	42.677	55	8	142	8	138	15	12.25	75.21	8	1.165	1.027	1.197	2.093	0.491	0.572	0.668862	0.63465	0.821197	0.620424	0.449919	0.423105	0.969009	0.971871	0.996251	0.984864	0.974391	0.956246	77.3	90	75.2	157.5	33.92	56.73	5.76		3.40177e+06	1.7969e+06	3.74612e+06	1.98458e+06	1.6855e+06	3.12343e+06	5.91552e+06	4.26834e+06
FALSE	High	Master Protein	AT5G08650.1	Small GTP-binding protein	0	40.596	19	11	56	11	681	75.4	6.68	27.56	11	0.981	1.102	1.081	1.674	0.658	0.646	0.837255	0.723626	0.816443	0.615078	0.449935	0.399252	0.99247	0.971871	0.996251	0.984864	0.974391	0.941147	90.8	89	82.4	137.9	3.9	22.31	19.76		158722	144506	148041	129168	80262.5	213801	270088	199154
FALSE	High	Master Protein	AT1G30580.1	GTP binding	0	51.705	32	12	141	12	394	44.4	6.81	69.48	12	0.616	2.314	1.426	1.194	1.938	1.195	0.370244	0.353727	0.893248	0.92466	0.450834	0.811226	0.896668	0.968094	0.996251	0.999803	0.974391	0.988687	156	96.2	67.4	80.5	44.02	6.32	114.33		407351	668242	285979	324142	45567.4	936616	316062	511120
FALSE	High	Master Protein	AT5G39570.1	FUNCTIONS IN: molecular_function unknown; INVOLVED IN: biological_process unknown; LOCATED IN: cytosol, nucleus; EXPRESSED IN: 25 plant structures; EXPRESSED DURING: 14 growth stages; BEST Arabidopsis thaliana protein match is: glycine-rich protein (TAIR:AT3G29075.1); Has 30201 Blast hits to 17322 proteins in 780 species: Archae - 12; Bacteria - 1396; Metazoa - 17338; Fungi - 3422; Plants - 5037;…	0	62.893	39	9	150	9	381	43.5	4.78	55.25	9	0.934	2.701	2.523	1.398	1.932	1.804	0.974287	0.23208	0.216264	0.950125	0.450835	0.334118	0.999347	0.900987	0.825177	0.999803	0.974391	0.88085	141.8	132.4	52.5	73.4	2.06	30.85	50.39		1.26436e+06	1.12159e+06	1.18026e+06	938970	430228	410500	723752	1.58644e+06
FALSE	High	Master Protein	AT3G59990.4	methionine aminopeptidase 2B	0.001	18.484	18	7	38	7	439	49	5.69	20.46	7	1.264	1.533	1.937	2.706	0.566	0.716	0.525184	0.828824	0.512585	0.316902	0.454125	0.573157	0.931822	0.982857	0.955276	0.874476	0.974391	0.968073	85.4	108	55.7	150.8	13.17	22.36	37.9		195698	203242	182727	311547	66460.9	231478	413469	245550
FALSE	High	Master Protein	AT3G49910.1	Translation protein SH3-like family protein	0	97.476	42	11	380	9	146	16.9	10.78	184.55	11	0.819	1.538	1.259	3.113	0.494	0.404	0.759648	0.824596	0.899164	0.296461	0.454174	0.182351	0.983446	0.982192	0.996251	0.845437	0.974391	0.801593	89	72.9	57.9	180.2	52.08	92.45	30.62		1.59509e+07	6.34529e+06	1.53039e+07	3.97234e+06	5.48121e+06	7.09757e+06	2.3917e+07	2.00143e+07
FALSE	High	Master Protein	AT3G62330.1	Zinc knuckle (CCHC-type) family protein	0.001	35.848	28	13	58	13	479	55.9	8.66	28.96	13	0.798	2.153	1.718	4.358	0.494	0.394	0.719161	0.42199	0.613032	0.131243	0.454215	0.169719	0.973094	0.968094	0.97264	0.647441	0.974391	0.786967	93.3	74.4	43.3	188.9	61.53	58.09	74.74		743052	252045	454270	232185	242786	146186	1.02875e+06	932337
FALSE	High	Master Protein	AT2G27020.1	20S proteasome alpha subunit G1	0.001	35.777	37	8	67	8	249	27.4	6.32	29.7	8	0.755	2.471	1.865	1.248	1.98	1.494	0.634721	0.297965	0.494851	0.950522	0.458248	0.585671	0.961319	0.945675	0.950762	0.999803	0.974391	0.968073	150.1	113.3	60.8	75.8	22.46	2.73	110.94		388353	460968	276818	330118	35335.5	666147	250941	487282
FALSE	High	Master Protein	AT1G04080.3	Tetratricopeptide repeat (TPR)-like superfamily protein	0.001	28.162	10	8	17	8	823	91.1	4.98	9	8	0.786	0.613	0.482	0.863	0.711	0.558	0.858959	0.212757	0.346067	0.896715	0.458588	0.512405	0.99249	0.884741	0.922728	0.998592	0.974391	0.968073	82.9	65.1	135.2	116.7	103.65	67.96	46.63		10546.9	111035	49894.1	11105.7	34100.5	145826	77590.6	24922.4
FALSE	High	Master Protein	AT3G53580.1	diaminopimelate epimerase family protein	0.001	20.045	14	5	20	5	362	39	5.68	10.37	5	0.812	2.466	2.003	1.036	2.38	1.933	0.958777	0.299609	0.43436	0.831462	0.458982	0.372571	0.999347	0.948072	0.949215	0.996424	0.974391	0.91717	151.6	123.2	61.5	63.7	63.84	44.03	135.48		63651.9	145093	47645.9	106487		359762	40497	79866.5
FALSE	High	Master Protein	AT2G09990.1	Ribosomal protein S5 domain 2-like superfamily protein	0	48.996	64	10	255	8	146	16.6	10.2	150.43	10	0.605	1.892	1.144	0.993	1.905	1.152	0.348964	0.562111	0.75283	0.592145	0.460104	0.782668	0.885259	0.968094	0.996251	0.984381	0.974391	0.983714	150.5	91	79.5	79	20.01	6.68	51.49		2.31497e+06	2.65221e+06	1.33535e+06	1.50582e+06	601210	2.59315e+06	1.52709e+06	2.90469e+06
FALSE	High	Master Protein	AT4G02510.1	translocon at the outer envelope membrane of chloroplasts 159	0	84.851	17	21	213	21	1503	160.7	4.55	103.78	21	0.905	1.279	1.157	0.671	1.905	1.724	0.922479	0.922823	0.770594	0.281531	0.460261	0.370275	0.996505	0.991157	0.996251	0.834714	0.974391	0.915876	124.5	112.7	97.4	65.4	35.28	8.08	37.22		3.74547e+06	1.93838e+06	2.19569e+06	2.42727e+06	1.85483e+06	2.17543e+06	1.66097e+06	4.69959e+06
FALSE	High	Master Protein	AT3G62910.1	Peptide chain release factor 1	0.001	16.172	14	5	20	5	422	47.5	7.69	11.55	5	0.983	1.857	1.824	0.727	2.553	2.508	0.716759	0.504632	0.294354	0.966399	0.460603	0.267234	0.972512	0.968094	0.890492	0.999803	0.974391	0.868882	137.3	134.9	74	53.8	62.16	20.26	96.84		46762.8	109630	49882.6	88147	4155.9	115446	33329.1	62152.9
FALSE	High	Master Protein	AT3G14990.1	Class I glutamine amidotransferase-like superfamily protein	0	47.875	24	8	112	8	392	41.8	5.41	45.88	8	0.56	3.924	2.197	2.062	1.903	1.066	0.273111	0.0657905	0.334276	0.63511	0.46096	0.875963	0.844726	0.626791	0.919235	0.989294	0.974391	0.989813	170.9	95.7	43.6	89.8	39	23.47	117.89		1.44406e+06	2.19176e+06	1.0015e+06	887971	91818.2	2.03479e+06	1.09782e+06	1.81192e+06
FALSE	High	Master Protein	AT1G48350.1	Ribosomal L18p/L5e family protein	0.001	31.96	39	6	59	6	170	18.7	9.91	33.61	6	0.952	2.222	2.116	1.051	2.114	2.012	0.993917	0.391	0.407301	0.846173	0.462223	0.343055	0.999347	0.968094	0.945053	0.996424	0.974391	0.889951	139.1	132.4	62.6	65.8	64.88	4.37	110.59		199705	463759	238833	314891	29663.4	529203	169073	250578
FALSE	High	Master Protein	AT5G53530.1	vacuolar protein sorting 26A	0.001	20.481	24	7	50	7	302	35.1	7.9	28.45	7	0.807	2.102	1.696	0.826	2.543	2.052	0.994172	0.401238	0.349809	0.827539	0.462472	0.402805	0.999347	0.968094	0.923985	0.996424	0.974391	0.942927	149.5	120.6	71.1	58.8	18.9	15.22	84.29		74579.3	84083.8	59531.7	60451.2	9679.45	93033	26287.9	93577.7
FALSE	High	Master Protein	AT3G18060.1	transducin family protein / WD-40 repeat family protein	0	49.805	23	13	53	13	609	66	5.96	29.63	13	0.934	3.619	3.38	1.63	2.22	2.074	0.974398	0.0890712	0.099171	0.49937	0.464556	0.377443	0.999347	0.715123	0.645096	0.960974	0.974391	0.922994	150.3	140.4	41.5	67.7	29.29	0.27	132.59		220255	288904	199928	248765	2311.41	524860	133399	276362
FALSE	High	Master Protein	ATCG00790.1	ribosomal protein L16	0	57.623	49	6	129	6	135	15.3	11.62	66.55	6	1.415	1.487	2.104	2.963	0.502	0.71	0.40568	0.869849	0.378678	0.329271	0.464921	0.639838	0.911278	0.989753	0.933029	0.881539	0.974391	0.968073	78.7	111.4	53	156.9	62.35	57.8	17.85		3.19148e+06	1.06709e+06	3.42628e+06	1.78257e+06	947194	1.47041e+06	4.31724e+06	4.00448e+06
FALSE	High	Master Protein	AT4G39850.3	peroxisomal ABC transporter 1	0.001	14.603	3	5	8	5	1352	151	8.92	4.28	5	0.578	0.756	0.437	0.734	1.03	0.595	0.828365	0.399406	0.364103	0.925732	0.465716	0.342803	0.992358	0.968094	0.933005	0.999803	0.974391	0.889951	103.3	59.7	136.7	100.3	0.78	15.64	99.64		5927.35					65563.4	8464.38	20526.4
FALSE	High	Master Protein	AT1G02150.1	Tetratricopeptide repeat (TPR)-like superfamily protein	0.001	21.478	11	5	41	5	524	59.8	8.07	17.43	5	1.209	1.047	1.266	1.501	0.698	0.844	0.499423	0.658511	0.897052	0.645233	0.466054	0.747456	0.925213	0.971871	0.996251	0.991096	0.974391	0.9718	87	105.2	83.1	124.7	22.33	4.24	44.41		88659.3	105032	102246	119349	44762.1	172410	162431	111244
FALSE	High	Master Protein	AT3G06530.2	ARM repeat superfamily protein	0.002	8.636	3	6	16	6	2199	246.2	7.28	5.01	6	0.551	1.713	0.944	2	0.857	0.472	0.777797	0.496755	0.695457	0.17797	0.466852	0.38094	0.983446	0.968094	0.98837	0.725236	0.974391	0.927632	121.1	66.7	70.7	141.4	19.42	8.67	0.25		26690.2	26573.4		11264.2	7063.93	13806.6	41194.7	36500.7
FALSE	High	Master Protein	AT3G45140.1	lipoxygenase 2	0	134.462	30	26	195	26	896	102	5.62	99.44	26	1.674	1.781	2.982	0.863	2.064	3.455	0.237316	0.634506	0.117748	0.62511	0.467317	0.0505324	0.825088	0.971871	0.688886	0.984976	0.974391	0.491176	107.5	180	60.4	52.1	62.76	18.99	120.55		229396	513055	426622	692854	33318.5	922547	195174	287833
FALSE	High	Master Protein	AT1G71695.1	Peroxidase superfamily protein	0	43.467	28	8	140	8	358	39.5	8.28	65.01	8	1.383	0.604	0.836	1.199	0.504	0.697	0.432937	0.164056	0.352247	0.783302	0.467743	0.619549	0.913687	0.831786	0.923985	0.996424	0.974391	0.968073	66.4	91.9	109.9	131.8	49.74	54.51	43.28		304181	546452	319282	892091	622224	664722	949799	381668
FALSE	High	Master Protein	AT3G16470.1	Mannose-binding lectin superfamily protein	0.001	28.044	26	6	40	6	451	48.5	5.26	11.31	6	0.81	0.868	0.703	0.375	2.314	1.875	0.846523	0.44336	0.328455	0.0815479	0.468496	0.428736	0.99247	0.968094	0.917128	0.526654	0.974391	0.960306	117.8	95.5	135.8	50.9	10.07	3.65	82.19		154258	153286	108699	127954	61310.9	465413	78026.3	193554
FALSE	High	Master Protein	AT5G08280.1	hydroxymethylbilane synthase	0.001	38.126	24	9	54	9	382	41	8.47	27.18	9	0.529	0.947	0.501	0.407	2.328	1.233	0.342568	0.5378	0.215335	0.229471	0.469095	0.76278	0.880356	0.968094	0.825177	0.802714	0.974391	0.975682	132.7	70.2	140.1	57	68.45	29.87	108.13		73214.5	186413	38295.5	81862.7	28623.7	462873	58227.8	94383.4
FALSE	High	Master Protein	AT1G01090.1	pyruvate dehydrogenase E1 alpha	0.001	37.225	25	11	74	11	428	47.1	7.49	36.9	11	0.611	3.437	2.1	1.713	2.006	1.226	0.360456	0.107136	0.406448	0.524127	0.469219	0.889891	0.890952	0.759239	0.944605	0.970175	0.974391	0.989813	166.6	101.8	48.5	83.1	16.33	8.06	122.93		335143	364167	192157	212482	11122	519441	204465	420517
FALSE	High	Master Protein	AT4G39960.1	Molecular chaperone Hsp40/DnaJ family protein	0	47.733	29	12	103	7	447	48	9.06	45.1	12	0.82	0.903	0.741	1.556	0.58	0.476	0.762213	0.485255	0.235852	0.899366	0.470513	0.225454	0.983446	0.968094	0.834919	0.998844	0.974391	0.824713	86	70.5	95.3	148.2	44.75	68.05	71.42		401538	179639	316421	137366	348682	230568	543400	503825
FALSE	High	Master Protein	AT5G08610.1	P-loop containing nucleoside triphosphate hydrolases superfamily protein	0	46.846	32	22	176	22	850	94.1	9.47	72.81	22	1.251	1.186	1.483	0.634	1.87	2.339	0.565136	0.820204	0.845727	0.247786	0.472701	0.172319	0.943576	0.982192	0.996251	0.816148	0.974391	0.793772	110.2	137.9	93	58.9	27.43	50.86	40.64		766865	978784	632250	1.66399e+06	365484	1.32743e+06	544010	962216
FALSE	High	Master Protein	AT1G01510.1	NAD(P)-binding Rossmann-fold superfamily protein	0.001	20.044	18	10	42	10	636	70.1	6.6	15.07	10	1.523	0.656	0.999	1.015	0.646	0.985	0.205341	0.211253	0.68285	0.8012	0.472861	0.838079	0.796588	0.884741	0.986189	0.996424	0.974391	0.988687	71.5	108.9	109	110.6	68.44	37.02	26.42		67738.5	163368	104349	223793	90467.5	256614	193688	84994.1
FALSE	High	Master Protein	AT1G07820.2	Histone superfamily protein	0	75.71	53	8	421	8	103	11.4	11.47	232.34	8	1.323	0.776	1.026	1.527	0.508	0.672	0.489329	0.33678	0.597218	0.95291	0.47307	0.580261	0.925213	0.957879	0.972277	0.999803	0.974391	0.968073	71.7	94.8	92.4	141.1	61.07	23.93	94.25		3.2555e+07	1.11301e+07	2.53926e+07	2.23641e+07	36878997	1.48429e+07	4.3998e+07	4.0848e+07
FALSE	High	Master Protein	AT3G07030.1	Alba DNA/RNA-binding protein	0	50.123	26	8	98	8	405	42.5	9.16	48.28	8	3.151	0.989	3.117	1.947	0.508	1.601	0.0125305	0.588994	0.0986708	0.692717	0.473177	0.434217	0.207626	0.971871	0.64325	0.996424	0.974391	0.965363	56.1	176.8	56.7	110.4	76.94	35.6	125.92		892373	227031	932336	1.9331e+06	1.27021e+06	144145	1.04021e+06	1.1197e+06
FALSE	High	Master Protein	AT5G14430.1	S-adenosyl-L-methionine-dependent methyltransferases superfamily protein	0.001	22.781	11	7	50	6	612	69.8	8.85	23.42	7	0.642	0.829	0.532	1.166	0.711	0.456	0.777513	0.454462	0.418793	0.794505	0.474424	0.361275	0.983446	0.968094	0.949147	0.996424	0.974391	0.907401	94	60.3	113.4	132.2	25.62	39.17	15.22		70715.3	45157	43329.2	25772.1	41609	99325.1	94765.6	97021.2
FALSE	High	Master Protein	AT2G42740.1	ribosomal protein large subunit 16A	0	53.358	49	8	214	8	182	20.8	9.92	136.93	8	0.606	1.909	1.158	1.025	1.864	1.13	0.352021	0.551506	0.770753	0.62238	0.475049	0.80554	0.886317	0.968094	0.996251	0.984864	0.974391	0.988241	150	90.9	78.6	80.5	7.38	33.4	31.89		1.23922e+07	9.61887e+06	7.15982e+06	5.48355e+06	3.05633e+06	9.72369e+06	6.87924e+06	1.5549e+07
FALSE	High	Master Protein	AT4G27500.1	proton pump interactor 1	0.001	27.516	20	10	52	10	612	68.8	9.03	19.58	10	0.609	0.927	0.564	1.59	0.583	0.355	0.37173	0.514142	0.156516	0.787312	0.475412	0.0610124	0.898191	0.968094	0.759397	0.996424	0.974391	0.532032	90.8	55.3	98	155.8	5.23	11.66	43.17		218028	202299	118076	121995	208759	223407	415850	273568
FALSE	High	Master Protein	AT5G19550.1	aspartate aminotransferase 2	0	64.805	40	16	135	12	405	44.2	7.28	68.17	16	0.837	1.113	0.931	0.59	1.888	1.579	0.794127	0.736175	0.472478	0.22497	0.475878	0.482063	0.984162	0.971871	0.950114	0.795827	0.974391	0.968073	122.5	102.5	110.1	64.9	65.15	46.19	108		318996	744349	246950	603050	107761	1.61699e+06	303110	400257
FALSE	High	Master Protein	AT5G49030.3	tRNA synthetase class I (I, L, M and V) family protein	0.001	32.849	9	11	58	11	1279	143.3	8.43	26.17	11	1.163	3.06	3.559	1.379	2.219	2.581	0.58797	0.158481	0.0559355	0.878507	0.476283	0.244161	0.949701	0.831786	0.523056	0.996424	0.974391	0.852152	136	158.2	44.5	61.3	46.31	13.39	127.85		135033	229647	158397	237375		346554	93189.5	169432
FALSE	High	Master Protein	AT1G20010.1	tubulin beta-5 chain	0	132.285	44	19	472	5	449	50.3	4.77	258.44	19	0.857	1.733	1.485	0.932	1.86	1.594	0.832987	0.668524	0.843492	0.532841	0.476391	0.438162	0.99247	0.971871	0.996251	0.970175	0.974391	0.968073	134.6	115.4	77.7	72.4	37.43	0.38	103.74		1.05993e+06	1.5706e+06	942746	1.16216e+06	196242	2.56713e+06	814574	1.32994e+06
FALSE	High	Master Protein	AT3G13920.1	eukaryotic translation initiation factor 4A1	0	173.631	51	24	557	5	412	46.7	5.68	308.22	24	0.661	1.096	0.724	0.589	1.859	1.229	0.452652	0.715968	0.225836	0.208809	0.476736	0.707503	0.920301	0.971871	0.825177	0.775876	0.974391	0.968073	128.5	85	117.3	69.2	32.79	2.82	44.08		1.83721e+06	2.53853e+06	1.18978e+06	1.53463e+06	959993	3.67806e+06	1.36411e+06	2.30522e+06
FALSE	High	Master Protein	AT5G12040.1	Nitrilase/cyanide hydratase and apolipoprotein N-acyltransferase family protein	0.001	26.006	18	5	38	5	369	40.3	8.56	14.82	5	0.83	3.102	2.574	1.38	2.248	1.865	0.854131	0.151573	0.250072	0.832022	0.476763	0.435789	0.99249	0.814332	0.853645	0.996424	0.974391	0.965749	154	127.8	49.7	68.5	25.21	21.97	119.6		153024	189048	140347	127166		256360	88847.5	192005
FALSE	High	Master Protein	AT4G09040.1	RNA-binding (RRM/RBD/RNP motifs) family protein	0.001	22.263	22	6	50	6	304	34	7.59	21.62	6	0.686	1.744	1.197	0.813	2.146	1.472	0.510002	0.660274	0.896289	0.544192	0.477087	0.700797	0.927831	0.971871	0.996251	0.970175	0.974391	0.968073	146.8	100.7	84.1	68.4	33.66	6.93	93.16		220690	308959	159989	179773	44910.9	446129	140517	276909
FALSE	High	Master Protein	AT4G26900.1	HIS HF	0	91.841	40	20	156	20	592	64.2	6.76	77.05	20	1.545	2.038	3.15	0.948	2.149	3.321	0.310146	0.478543	0.0945696	0.782956	0.477384	0.0598411	0.872278	0.968094	0.637932	0.996424	0.974391	0.526548	114.3	176.5	56	53.2	80.75	35.6	125.84		143827	453804	259507	538056	20343.6	701696	139565	180466
FALSE	High	Master Protein	AT5G27380.1	glutathione synthetase 2	0	40.446	21	9	27	9	539	60.2	6.49	11.02	9	0.537	2.149	1.155	0.931	2.308	1.24	0.411877	0.424004	0.80767	0.70106	0.477837	0.78023	0.911278	0.968094	0.996251	0.996424	0.974391	0.982724	164.2	88.2	76.4	71.1	68.45	20.36	129.61		64999.8	161082	54050.4	45888.5		308331	43900.8	81557.8
FALSE	High	Master Protein	AT1G09020.1	homolog of yeast sucrose nonfermenting 4	0.001	19.255	15	7	30	7	487	53.4	6.68	11.48	7	0.477	1.967	0.938	0.864	2.276	1.086	0.301925	0.516659	0.962444	0.970957	0.478179	0.896927	0.867221	0.968094	0.996251	0.999803	0.974391	0.989813	164.9	78.7	83.9	72.5	27.05	23.12	76.39		90666.1	115067	48861.2	43543.2	19080.1	128491	52701.9	113762
FALSE	High	Master Protein	AT2G47390.1	Prolyl oligopeptidase family protein	0	48.446	13	11	56	11	961	106.2	6.42	28.79	11	0.937	3.929	3.681	1.734	2.266	2.124	0.880402	0.0654452	0.042328	0.632536	0.480389	0.338383	0.993807	0.626791	0.458394	0.989294	0.974391	0.885552	151.9	142.4	38.7	67	94.93	46.62	136.9		68202.2	298726	80732.9	198494		385178	73947.4	85576
FALSE	High	Master Protein	AT3G60190.1	DYNAMIN-like 1E	0.001	29.609	13	9	31	5	624	69.8	7.52	13.53	9	0.774	1.545	1.196	0.592	2.612	2.021	0.967003	0.817892	0.965828	0.53226	0.481126	0.403027	0.999347	0.982192	0.996251	0.970175	0.974391	0.942935	142.7	110.4	92.3	54.6	30.58	6.39	101.45		57231	76523.2	42616.6	47502.3		142699	14446.8	71810
FALSE	High	Master Protein	AT5G24850.1	cryptochrome 3	0.001	28.65	17	9	61	9	526	60.3	8.81	31.95	9	0.994	0.926	0.921	1.359	0.682	0.678	0.779036	0.513056	0.619877	0.843033	0.48235	0.455417	0.983544	0.968094	0.97264	0.996424	0.974391	0.968073	88.1	87.6	95.1	129.2	0.83	18.72	6.82		149584	127385	133289	126583	105154	191983	237801	187689
FALSE	High	Master Protein	AT4G07410.1	Transducin family protein / WD-40 repeat family protein	0.001	15.829	7	6	22	6	815	90.2	6.54	9.57	6	0.502	1.836	0.922	2.558	0.718	0.36	0.474246	0.543921	0.966426	0.181098	0.48248	0.221304	0.924136	0.968094	0.996251	0.732076	0.974391	0.816172	116.3	58.4	63.3	162	63.43	87.61	119.17		90676.6	23896.6	45732.9		65077.8		84959	113776
FALSE	High	Master Protein	AT1G24360.1	NAD(P)-binding Rossmann-fold superfamily protein	0.001	35.1	29	8	124	8	319	33.5	9.41	67.99	8	0.552	1.524	0.841	0.827	1.842	1.016	0.259633	0.836412	0.358386	0.430824	0.482985	0.933836	0.840007	0.985719	0.930513	0.936987	0.974391	0.990592	145.4	80.2	95.4	78.9	33.01	54.27	36.75		1.76328e+06	2.44436e+06	649774	1.80847e+06	701883	2.40208e+06	1.32338e+06	2.21246e+06
FALSE	High	Master Protein	AT5G10860.1	Cystathionine beta-synthase (CBS) family protein	0.001	28.027	29	6	33	6	206	22.7	9.01	13.52	6	0.699	1.605	1.123	0.699	2.296	1.606	0.742179	0.767214	0.764863	0.394892	0.483	0.528169	0.979594	0.971871	0.996251	0.93317	0.974391	0.968073	145	101.4	90.4	63.2	81.58	28.36	120.1		52272.1	175165	43315	88282.5		288285	45193.3	68447.9
FALSE	High	Master Protein	AT5G26830.1	Threonyl-tRNA synthetase	0	64.069	23	17	98	17	709	80.9	6.98	48.46	17	0.877	1.702	1.493	0.896	1.9	1.666	0.870835	0.691359	0.835564	0.62205	0.484051	0.448963	0.9935	0.971871	0.996251	0.984864	0.974391	0.968073	133.7	117.3	78.6	70.4	47.92	46.67	116.6		318981	556567	223033	548771	50161.6	1.07899e+06	260456	400238
FALSE	High	Master Protein	AT5G03650.1	starch branching enzyme 2.2	0.001	17.509	9	6	32	6	805	92.5	5.86	11.27	6	0.628	2.151	1.351	0.884	2.432	1.528	0.704934	0.422833	0.877515	0.703345	0.484362	0.61589	0.971539	0.968094	0.996251	0.996424	0.974391	0.968073	159.7	100.3	74.3	65.7	38.38	25.49	131.02		55555.7	79429.8	37676.2	33919.8		219109	29627	69707.9
FALSE	High	Master Protein	AT5G64420.1	DNA polymerase V family	0.001	26.114	8	10	34	10	1306	146	5.35	14.49	10	0.558	1.216	0.679	1.692	0.719	0.401	0.516402	0.865935	0.621891	0.501056	0.485342	0.174777	0.927831	0.989708	0.97264	0.960974	0.974391	0.795277	106.1	59.2	87.2	147.5	43.34	34.18	57.67		63571	113492	30328	60641.4	75930.1	57550.2	145508	87743.1
FALSE	High	Master Protein	AT3G62030.2	rotamase CYP 4	0	43.548	23	7	150	7	313	34.3	9.1	80.16	7	1.014	4.731	4.798	2.577	1.836	1.862	0.889095	0.0305397	0.0125093	0.433698	0.485384	0.310526	0.993807	0.420857	0.247093	0.936987	0.974391	0.875144	144.4	146.4	30.5	78.7	55.28	4.09	135.6		1.94221e+06	3.82121e+06	2.41839e+06	2.8288e+06	56106.6	5.37103e+06	1.74263e+06	2.43697e+06
FALSE	High	Master Protein	AT4G24510.1	HXXXD-type acyl-transferase family protein	0.001	21.581	14	5	22	5	421	47.2	5.6	9.94	5	0.247	1.1	0.272	0.34	3.239	0.801	0.129049	0.720949	0.0206258	0.101058	0.485725	0.622463	0.65936	0.971871	0.321835	0.578619	0.974391	0.968073	162.3	40.1	147.5	50.1	118.02	68.77	112.42		10990.4	161699		12218.1		190228	9086.84	21238.5
FALSE	High	Master Protein	AT3G60750.1	Transketolase	0	194.613	40	25	587	19	741	79.9	6.37	311.73	25	1.172	2.006	2.351	1.096	1.83	2.145	0.659913	0.495995	0.272172	0.689577	0.487344	0.21796	0.967054	0.968094	0.872605	0.996424	0.974391	0.811546	124.3	145.7	62	67.9	66.66	38.23	128.9		3.07127e+06	7.36483e+06	3.59185e+06	7.75053e+06	343143	1.48893e+07	3.05091e+06	3.85365e+06
FALSE	High	Master Protein	AT5G50920.1	CLPC homologue 1	0	265.228	46	42	628	16	929	103.4	6.77	324.12	42	0.743	1.559	1.159	0.853	1.829	1.36	0.612393	0.805739	0.773023	0.455351	0.487816	0.595391	0.956464	0.979148	0.996251	0.945321	0.974391	0.968073	136.5	101.4	87.5	74.6	64.13	23.56	106.19		966072	2.21382e+06	781306	1.35554e+06	237815	3.36083e+06	938775	1.21217e+06
FALSE	High	Master Protein	AT5G51280.1	DEAD-box protein abstrakt, putative	0	39.019	22	11	45	11	591	65.8	6.68	17.91	11	0.382	1.436	0.548	2.129	0.675	0.258	0.0934371	0.917119	0.376724	0.300461	0.488738	0.0483049	0.574038	0.991157	0.933029	0.850707	0.974391	0.479048	112.4	42.9	78.2	166.5	7.06	66.18	28.75		153361	118121	73006.1	31556.6	48699.3	147804	235702	192428
FALSE	High	Master Protein	AT2G43610.1	Chitinase family protein	0	69.909	48	12	158	12	281	30	9.39	67.04	12	1.212	0.801	0.97	1.54	0.52	0.63	0.610317	0.365321	0.524092	0.943474	0.489134	0.514817	0.956464	0.968094	0.957621	0.999803	0.974391	0.968073	74.3	90	92.8	142.9	3.86	68.84	102.97		986962	805199	535197	1.93782e+06	1.88683e+06	596837	2.01281e+06	1.23838e+06
FALSE	High	Master Protein	AT1G78060.1	Glycosyl hydrolase family protein	0	42.687	19	12	91	12	767	83.8	8.03	40.32	12	1.418	0.909	1.289	1.345	0.676	0.958	0.310361	0.492379	0.996186	0.868531	0.489502	0.798345	0.872278	0.968094	0.997321	0.996424	0.974391	0.988186	80	113.5	88.1	118.4	51.46	71.54	20.14		206421	82464.7	275383	110408	111711	162142	227323	259005
FALSE	High	Master Protein	AT5G65620.1	Zincin-like metalloproteases family protein	0	58.938	18	14	67	6	791	88.7	6.28	36.18	14	0.47	1.072	0.504	0.479	2.237	1.052	0.208838	0.687648	0.17747	0.25795	0.489552	0.935964	0.796588	0.971871	0.796842	0.818499	0.974391	0.990592	140.3	66	131	62.7	108.56	20.78	102.11		51252.8	372297	49099.8	75024.5	31751.3	456515	76313.7	71257.8
FALSE	High	Master Protein	AT4G26300.1	Arginyl-tRNA synthetase, class Ic	0.001	38	17	10	71	5	642	72.3	7.17	39.79	10	0.59	1.628	0.96	0.772	2.11	1.244	0.338431	0.748806	0.667188	0.525042	0.489781	0.841649	0.880356	0.971871	0.986189	0.970175	0.974391	0.988687	149.4	88.1	91.7	70.8	42.06	15.71	114.71		190344	302857	132639	131887	32018.6	617386	133624	238832
FALSE	High	Master Protein	AT2G30110.1	ubiquitin-activating enzyme 1	0	53.753	15	14	68	11	1080	120.2	5.27	35.78	14	1.224	2.007	2.457	0.935	2.148	2.629	0.516755	0.495117	0.274051	0.95243	0.491206	0.228769	0.927831	0.968094	0.875436	0.999803	0.974391	0.831933	125.5	153.6	62.5	58.4	72.93	47.27	122.16		106422	288501	129154	320804	13464.1	437679	96042.9	134241
FALSE	High	Master Protein	AT2G36880.1	methionine adenosyltransferase 3	0	85.81	49	15	222	11	390	42.5	6.18	115.2	15	0.427	2.25	0.961	1.237	1.818	0.777	0.097021	0.379382	0.511336	0.816787	0.491903	0.723408	0.58149	0.968094	0.955276	0.996424	0.974391	0.968127	165.2	70.5	73.4	90.8	64.29	16.72	86.03		732066	1.68212e+06	357824	562403	163656	1.35104e+06	716561	918553
FALSE	High	Master Protein	AT2G41790.1	Insulinase (Peptidase family M16) family protein	0	71.512	15	15	99	15	970	110.9	6.04	53.02	15	0.216	1.543	0.333	0.715	2.159	0.466	0.00105311	0.819719	0.0419844	0.63264	0.492359	0.273245	0.0424162	0.982192	0.455609	0.989294	0.974391	0.868882	171.9	37.1	111.4	79.6	58.9	109.48	129.15		120827	252728	89828.8		11696.6	718874	95055	151606
FALSE	High	Master Protein	AT5G04280.1	RNA-binding (RRM/RBD/RNP motifs) family protein with retrovirus zinc finger-like domain	0	49.524	34	11	137	11	310	33.5	9	74.73	11	1.217	2.838	3.454	5.424	0.523	0.637	0.604168	0.200393	0.0639143	0.0680718	0.493567	0.525157	0.955138	0.871949	0.54119	0.484352	0.974391	0.968073	89.3	108.6	31.5	170.6	54.45	66.96	96.41		640524	245034	685759	303735	215719	82079.2	889029	803691
FALSE	High	Master Protein	AT3G14310.1	pectin methylesterase 3	0	86.279	23	12	260	12	592	64.2	8.87	134.33	12	1.556	0.894	1.391	1.706	0.524	0.815	0.303356	0.474238	0.945523	0.831803	0.494309	0.798164	0.868178	0.968094	0.996251	0.996424	0.974391	0.988186	71.6	111.5	80.2	136.7	3.6	27.91	10.76		1.48743e+06	1.21868e+06	2.18514e+06	1.81108e+06	1.09553e+06	1.88656e+06	3.03102e+06	1.87538e+06
FALSE	High	Master Protein	AT4G33680.1	Pyridoxal phosphate (PLP)-dependent transferases superfamily protein	0.001	17.315	15	5	18	5	461	50.4	7.34	4.87	5	0.572	1.957	1.118	0.797	2.454	1.402	0.599911	0.523552	0.936809	0.679545	0.494748	0.699801	0.954982	0.968094	0.996251	0.995769	0.974391	0.968073	160.6	91.8	82.1	65.5	47.08	36.03	121.85		47152.2	90076.6	22230.5	50060		171973	25420.6	65652
FALSE	High	Master Protein	AT3G18190.1	TCP-1/cpn60 chaperonin family protein	0	52.369	27	11	81	11	536	57.7	7.68	39.09	11	0.814	1.023	0.833	0.553	1.849	1.505	0.750549	0.629472	0.348545	0.201186	0.497267	0.533219	0.983446	0.971871	0.923985	0.764886	0.974391	0.968073	120	97.7	117.3	64.9	52.3	19.43	74.92		330807	619606	272889	445980	162670	1.07912e+06	287471	415077
FALSE	High	Master Protein	AT3G54400.1	Eukaryotic aspartyl protease family protein	0	48.728	21	9	162	9	425	45.4	9.09	89.55	9	1.344	0.872	1.172	0.484	1.804	2.424	0.468739	0.448787	0.789822	0.125933	0.49746	0.155637	0.922807	0.968094	0.996251	0.632829	0.974391	0.762483	98.9	132.9	113.4	54.8	16.13	23.75	12.22		1.36237e+06	1.47603e+06	1.36755e+06	2.37922e+06	1.19177e+06	2.01488e+06	923018	1.70942e+06
FALSE	High	Master Protein	AT3G46780.1	plastid transcriptionally active 16	0	95.879	46	18	199	18	510	54.3	8.91	88.07	18	1.703	0.856	1.458	1.473	0.581	0.99	0.223449	0.429198	0.872372	0.981645	0.497592	0.994638	0.806326	0.968094	0.996251	0.999803	0.974391	0.99745	71.5	121.8	83.6	123.1	37.1	6.3	72.11		242046	356901	445030	504542	131551	814817	593941	303705
FALSE	High	Master Protein	AT1G78380.1	glutathione S-transferase TAU 19	0.001	33.994	30	8	77	6	219	25.6	6.04	44.92	8	0.731	4.958	3.625	2.653	1.869	1.367	0.588513	0.0248322	0.0514496	0.410533	0.498211	0.697611	0.949701	0.375595	0.50909	0.936933	0.974391	0.968073	162.1	118.5	32.7	86.7	43.42	7.61	138.67		316434	514271	264687	294568		1.1099e+06	253468	397043
FALSE	High	Master Protein	AT5G26280.1	TRAF-like family protein	0	101.202	52	16	201	14	350	39.4	8.54	93.63	16	0.898	0.998	0.897	1.894	0.527	0.474	0.909719	0.60005	0.428322	0.721241	0.498682	0.275346	0.994009	0.971871	0.949215	0.996424	0.974391	0.868882	83.4	74.9	83.5	158.2	26.96	0.86	53.58		1.97007e+06	1.15385e+06	1.14443e+06	1.43573e+06	1.51267e+06	1.37002e+06	3.35779e+06	2.47192e+06
FALSE	High	Master Protein	AT2G20280.1	Zinc finger C-x8-C-x5-C-x3-H type family protein	0.001	13.285	13	5	25	5	371	42.4	5.05	10.8	5	0.784	1.927	1.511	2.648	0.728	0.571	0.976953	0.487514	0.432972	0.168267	0.499304	0.420677	0.999347	0.968094	0.949215	0.720809	0.974391	0.956158	108.8	85.3	56.4	149.5	3.44	40.77	11.31		76369.6	69082.2	65140.7	44606.8	17115.3	55196.9	117188	95823.9
FALSE	High	Master Protein	AT5G20890.1	TCP-1/cpn60 chaperonin family protein	0	47.424	23	12	47	12	527	57.3	5.87	19.83	12	0.32	3.453	1.107	1.571	2.198	0.704	0.040646	0.105448	0.817803	0.665874	0.499367	0.700829	0.379363	0.756188	0.996251	0.995324	0.974391	0.968073	193.7	62.1	56.1	88.1	23.46	95.73	125.6		143888	173287	98026.8	12006		253941	84350.3	180542
FALSE	High	Master Protein	AT1G32990.1	plastid ribosomal protein l11	0	46.567	50	10	109	10	222	23.1	9.66	51.74	10	0.806	1.738	1.402	0.967	1.798	1.45	0.735683	0.664563	0.932954	0.566963	0.499778	0.528958	0.977435	0.971871	0.996251	0.974419	0.974391	0.968073	136.2	109.8	78.3	75.7	8.55	33.52	69.98		918595	893382	790872	604581	203658	1.21176e+06	591611	1.1526e+06
FALSE	High	Master Protein	AT3G62120.2	Class II aaRS and biotin synthetases superfamily protein	0	118.24	45	23	266	23	530	60.7	6.4	118.18	23	0.896	2.259	2.024	4.278	0.528	0.473	0.905748	0.37542	0.420914	0.137955	0.499871	0.274865	0.993807	0.968094	0.949215	0.660805	0.974391	0.868882	94.5	84.7	41.8	179	22.36	13.19	20.01		688767	816396	627299	644815	193511	517336	1.6672e+06	864223
FALSE	High	Master Protein	AT1G19880.1	Regulator of chromosome condensation (RCC1) family protein	0	72.327	24	13	221	13	538	57.8	7.64	104.44	13	1.207	1.138	1.374	2.153	0.528	0.638	0.615597	0.765169	0.964483	0.592983	0.500128	0.526974	0.957559	0.971871	0.996251	0.984458	0.974391	0.968073	80.3	97	70.6	152.1	63.9	38.11	105.46		1.30782e+06	425465	1.00956e+06	720067	1.15496e+06	338246	1.65786e+06	1.64098e+06
FALSE	High	Master Protein	AT4G39080.1	vacuolar proton ATPase A3	0	87.404	29	20	118	10	821	92.8	5.94	57.17	20	1.158	2.622	3.036	1.26	2.081	2.41	0.677941	0.252947	0.166205	0.803383	0.501092	0.241228	0.969766	0.917425	0.780436	0.996424	0.974391	0.852018	132.4	153.4	50.5	63.6	84.35	50.56	136.02		128951	439503	161263	422357	3353.52	880099	134338	161800
FALSE	High	Master Protein	AT4G33760.1	tRNA synthetase class II (D, K and N) family protein	0.001	28.561	13	8	31	8	664	74.5	7.18	13.7	8	0.781	2.229	1.741	0.998	2.235	1.745	0.878696	0.366859	0.34073	0.737207	0.502828	0.476801	0.993807	0.968094	0.922185	0.996424	0.974391	0.968073	149.4	116.7	67	66.9	89.96	9.5	113.27		49682.9	204104	73642	75544.1	3323.63	184764	47566.5	66111
FALSE	High	Master Protein	AT2G47730.1	glutathione S-transferase phi 8	0	49.88	39	9	119	8	263	29.2	8.5	62.55	9	0.802	1.246	0.999	0.695	1.791	1.437	0.727785	0.886963	0.562273	0.303901	0.50313	0.569463	0.97725	0.990598	0.963466	0.858295	0.974391	0.968073	126.4	101.5	101.5	70.6	79.19	42.52	111.48		417045	1.27382e+06	364597	840413	135348	2.29883e+06	477795	523283
FALSE	High	Master Protein	AT1G78900.1	vacuolar ATP synthase subunit A	0	150.842	46	24	362	24	623	68.8	5.24	190.11	24	0.941	2.319	2.183	1.297	1.788	1.683	0.987502	0.351719	0.340747	0.867553	0.503582	0.390206	0.999347	0.966982	0.922185	0.996424	0.974391	0.933462	136.4	128.4	58.8	76.3	42.98	6.38	119.6		1.14807e+06	1.85304e+06	1.11589e+06	1.51384e+06	122277	2.94065e+06	957720	1.44053e+06
FALSE	High	Master Protein	AT4G29130.1	hexokinase 1	0.001	24.003	17	6	27	5	496	53.7	6.1	7.41	6	0.232	1.63	0.379	0.666	2.448	0.568	0.0409451	0.747329	0.0692901	0.561553	0.504262	0.517687	0.380121	0.971871	0.561312	0.974419	0.974391	0.968073	177.4	41.2	108.9	72.5	60.98	103.73	112.53		38967.6	94185.1	27632.2			157287	29156.7	54507.7
FALSE	High	Master Protein	AT4G30160.2	villin 4	0.001	36.343	10	10	63	8	983	110.4	6.29	29.33	10	0.824	1.82	1.5	0.859	2.118	1.746	0.905963	0.608316	0.568113	0.962775	0.504543	0.479717	0.993807	0.971871	0.963466	0.999803	0.974391	0.968073	140.6	115.8	77.2	66.4	62.64	29.5	116.98		80169.9	189182	109665	79591.6	12865.6	305914	68966.8	106361
FALSE	High	Master Protein	AT3G01910.1	sulfite oxidase	0	39.992	30	10	81	10	393	43.3	8.68	39.89	10	1.485	3.009	4.468	1.589	1.894	2.812	0.351228	0.167167	0.0183941	0.575363	0.505047	0.105306	0.886317	0.835085	0.306875	0.976581	0.974391	0.661903	119.6	177.6	39.7	63.1	45.2	52.37	137.08		277173	463200	306673	827121	6384.31	1.2898e+06	222151	347779
FALSE	High	Master Protein	AT2G01600.1	ENTH/ANTH/VHS superfamily protein	0.001	16.398	9	6	22	6	571	63.6	5.27	10.68	6	0.803	0.894	0.718	1.212	0.738	0.592	0.922682	0.545215	0.71389	0.749944	0.50587	0.542571	0.996505	0.968094	0.991065	0.996424	0.974391	0.968073	93.6	75.1	104.6	126.8	22.63	1.45	18.93		51399.3	54969.6	36025.1	47430.8	34870.5	96942.8	89200.8	64492.8
FALSE	High	Master Protein	AT3G59920.1	RAB GDP dissociation inhibitor 2	0	42.789	24	10	94	6	444	49.5	5.74	46.27	10	0.708	2.276	1.612	1.106	2.058	1.458	0.575598	0.368532	0.658236	0.986366	0.505889	0.703914	0.948989	0.968094	0.98403	0.999803	0.974391	0.968073	151.9	107.6	66.7	73.8	73.86	11.48	132.19		141920	389649	130530	190375	10151.8	760373	134156	178072
FALSE	High	Master Protein	AT3G15190.1	chloroplast 30S ribosomal protein S20, putative	0	53.673	18	7	126	7	202	21.8	10.13	73.13	7	1.163	1.365	1.588	2.559	0.533	0.62	0.671045	0.987698	0.742773	0.439451	0.506628	0.499283	0.969766	0.998818	0.996251	0.938691	0.974391	0.968073	83.8	97.5	61.4	157.2	13.26	19.9	26.18		2.77905e+06	1984067	2.67623e+06	2.49862e+06	959269	2.80513e+06	5.17071e+06	3.48699e+06
FALSE	High	Master Protein	AT3G20330.1	PYRIMIDINE B	0.001	18.933	13	5	12	5	390	43.1	6.6	6.94	5	0.624	1.752	1.092	0.708	2.475	1.543	0.756407	0.655168	0.935568	0.679013	0.507187	0.620101	0.983446	0.971871	0.996251	0.995769	0.974391	0.968073	153.9	96	87.9	62.2	56.44	8.67	109.4		39479.6	79195.8	22743	39070.2		120766	26527.6	49536.7
FALSE	High	Master Protein	AT1G08450.1	calreticulin 3	0.001	36.306	24	9	111	9	424	49.8	6.13	65.19	9	1.395	0.507	0.708	0.864	0.587	0.819	0.422442	0.0903317	0.209032	0.466683	0.508523	0.755855	0.91362	0.715123	0.823666	0.945321	0.974391	0.972884	65.9	91.9	129.9	112.2	14.51	12.12	6.65		365735	256486	395845	413170	387194	855270	612476	458902
FALSE	High	Master Protein	AT1G77030.1	hydrolases, acting on acid anhydrides, in phosphorus-containing anhydrides;ATP-dependent helicases;nucleic acid binding;ATP binding;RNA binding;helicases	0.001	31.985	14	13	75	13	845	93.4	9.91	36.99	13	0.634	0.802	0.509	1.092	0.734	0.466	0.612169	0.366171	0.27858	0.957582	0.510064	0.234524	0.956464	0.968094	0.881839	0.999803	0.974391	0.847882	94.2	59.8	117.6	128.4	91.15	100.75	129.1		237211	41287.3	134761	22611.3	402389	26204.4	160086	297638
FALSE	High	Master Protein	AT5G28850.2	Calcium-binding EF-hand family protein	0.001	17.897	10	6	17	5	536	61.9	5.16	10.35	6	0.622	0.699	0.435	0.309	2.263	1.407	0.668942	0.254509	0.224122	0.145945	0.510795	0.668765	0.969009	0.917425	0.825177	0.67485	0.974391	0.968073	114.5	71.2	163.7	50.6	78.26	126.6	72.42		44882.1	134494	5450.53	210043	36832.7	258936	40304.9	56315.3
FALSE	High	Master Protein	AT5G19990.1	regulatory particle triple-A ATPase 6A	0	42.412	32	11	86	10	419	47.2	8.88	42.99	11	0.709	2.04	1.448	1.055	1.934	1.372	0.545959	0.477541	0.901716	0.852161	0.510915	0.737487	0.938605	0.968094	0.996251	0.996424	0.974391	0.9707	147.2	104.5	72.2	76.1	35.77	15.15	96.43		280162	404874	226226	226145	47780.4	513042	204472	351530
FALSE	High	Master Protein	AT1G48570.1	zinc finger (Ran-binding) family protein	0.002	6.674	13	5	22	5	455	51.8	8.47	6.81	5	0.157	2.262	0.355	1.068	2.117	0.332	0.000423105	0.374455	0.157565	0.900535	0.51153	0.185195	0.0201939	0.968094	0.763785	0.998844	0.974391	0.801593	193.1	30.3	85.4	91.2	31.78	81.17	27.23		227826	124263	43157.4	14479.9	60784.8	82747.7	93318.1	285862
FALSE	High	Master Protein	AT3G24170.3	glutathione-disulfide reductase	0.001	36.648	19	8	67	8	499	53.8	6.8	35.96	8	0.909	2.518	2.29	1.356	1.857	1.689	0.930222	0.28287	0.296169	0.846752	0.511604	0.447025	0.997842	0.933116	0.890492	0.996424	0.974391	0.968073	140.6	127.9	55.8	75.7	42.47	30.79	131.24		307846	492945	241419	465776	18228.5	1.08199e+06	246349	386266
FALSE	High	Master Protein	AT5G09440.1	EXORDIUM like 4	0	63.272	35	10	277	8	278	29.5	9.48	165.22	10	3.338	1.167	3.896	2.173	0.537	1.793	0.00886988	0.798904	0.0367216	0.584397	0.511697	0.338992	0.171491	0.975717	0.420107	0.984252	0.974391	0.885859	56.7	189.2	48.6	105.5	43.46	13.22	80.26		1.94968e+06	890048	3.40453e+06	5.08993e+06	1.44476e+06	801452	2.88003e+06	2.44634e+06
FALSE	High	Master Protein	AT4G00570.1	NAD-dependent malic enzyme 2	0	39.112	21	11	37	11	607	66.6	7.06	16.6	11	0.602	2.494	1.501	0.971	2.567	1.545	0.701515	0.290422	0.68638	0.962094	0.511894	0.629575	0.971539	0.939819	0.986189	0.999803	0.974391	0.968073	167.2	100.6	67	65.1	49.13	13.9	130.67		39735.3	81130.6	26027.1	40365.8		165855	17941.2	57224
FALSE	High	Master Protein	AT4G15760.1	monooxygenase 1	0.001	18.545	13	5	29	5	422	46.9	9.2	15.49	5	1.082	1.186	1.283	1.716	0.691	0.748	0.704086	0.820549	0.966554	0.643324	0.512099	0.54675	0.971539	0.982192	0.996251	0.989831	0.974391	0.968073	91.5	99	77.2	132.4	13.46	11.72	80.24		171474	183712	180288	189247	51243.1	389881	306404	221649
FALSE	High	Master Protein	AT1G30690.2	Sec14p-like phosphatidylinositol transfer family protein	0	50.414	29	12	64	12	540	61.2	4.92	24.52	12	0.891	2.594	2.311	1.233	2.104	1.875	0.896598	0.260669	0.334706	0.855504	0.512847	0.460551	0.993807	0.920081	0.919235	0.996424	0.974747	0.968073	145.4	129.5	56	69.1	19.68	5.33	118.48		236988	274205	183790	250398	16099.8	450448	142380	301751
FALSE	High	Master Protein	AT1G70070.1	DEAD/DEAH box helicase, putative	0	50.675	15	15	82	15	1171	132.4	5.39	31.64	15	0.922	1.515	1.396	0.844	1.796	1.655	0.952416	0.844485	0.938944	0.480867	0.513515	0.418011	0.999347	0.985719	0.996251	0.952221	0.974947	0.952787	127.5	117.5	84.1	71	14.92	42.09	22.76		678179	722123	403463	923884	263986	734400	457518	850938
FALSE	High	Master Protein	AT5G57110.2	autoinhibited Ca2+ -ATPase, isoform 8	0	44.758	12	11	82	10	1074	116.1	7.83	37.7	11	0.806	1.208	0.973	0.588	2.054	1.655	0.786764	0.844982	0.613811	0.246276	0.514411	0.57333	0.984162	0.985719	0.97264	0.815963	0.975714	0.968073	128.2	103.3	106.1	62.4	39.64	5.47	77.01		173770	266363	153173	175706	65031.4	443439	122960	218036
FALSE	High	Master Protein	AT4G26600.1	S-adenosyl-L-methionine-dependent methyltransferases superfamily protein	0.001	19.926	12	7	57	5	671	75.5	5.99	29.51	7	0.75	1.111	0.833	1.622	0.685	0.514	0.791162	0.734125	0.734908	0.56069	0.514656	0.298237	0.984162	0.971871	0.996251	0.974419	0.975714	0.875144	97.3	73	87.6	142.1	52.57	19.79	99.52		174388	68411	80429.9	73556.5	157208	43924.6	187789	218812
FALSE	High	Master Protein	AT1G53750.1	regulatory particle triple-A 1A	0	78.459	49	19	185	19	426	47.8	6.65	96.39	19	0.626	3.53	2.21	1.987	1.776	1.112	0.387532	0.0974961	0.342489	0.502401	0.515096	0.904685	0.908184	0.735121	0.922185	0.961011	0.975714	0.989813	161.8	101.3	45.8	91.1	47.34	6.54	108.39		373735	646075	273941	309518	30832.5	517487	324849	468940
FALSE	High	Master Protein	AT1G63660.1	GMP synthase (glutamine-hydrolyzing), putative / glutamine amidotransferase, putative	0.001	28.145	14	7	54	7	534	59.3	6.54	22.88	7	0.518	2.216	1.149	1.012	2.19	1.135	0.272474	0.393764	0.83119	0.864992	0.516513	0.917034	0.844726	0.968094	0.996251	0.996424	0.975714	0.989897	164.9	85.5	74.4	75.3	70.66	14.55	125.8		90361	233367	57734.4	87968.7	7881.79	366363	77872.4	113380
FALSE	High	Master Protein	AT5G43960.1	Nuclear transport factor 2 (NTF2) family protein with RNA binding (RRM-RBD-RNP motifs) domain	0.001	18.157	12	5	60	5	450	50.1	5.01	37.21	5	0.589	2.16	1.272	1.124	1.922	1.132	0.321595	0.418496	0.977686	0.936913	0.518035	0.995436	0.873835	0.968094	0.996251	0.999803	0.975714	0.99745	155.5	91.6	72	80.9	17.52	33.34	13.51		385921	259219	201389	154364	108328	179812	193272	484230
FALSE	High	Master Protein	AT4G29060.1	elongation factor Ts family protein	0	110.417	28	24	196	24	953	103.7	5.01	90.21	24	1.104	2.244	2.477	1.273	1.762	1.946	0.75204	0.381872	0.229783	0.901918	0.518432	0.292586	0.983446	0.968094	0.828795	0.998844	0.976092	0.875144	128.3	141.7	57.2	72.8	31.97	2.34	87.14		609330	831666	679423	814717	103951	879971	474318	764551
FALSE	High	Master Protein	ATMG00510.1	NADH dehydrogenase subunit 7	0	41.623	20	7	108	7	394	44.5	7.81	60.14	7	1.131	2.063	2.334	1.181	1.747	1.977	0.713959	0.465889	0.278498	0.76688	0.520003	0.268647	0.971971	0.968094	0.881839	0.996424	0.97714	0.868882	125.5	141.9	60.8	71.8	34.39	4.71	90		1.34165e+06	1.89893e+06	1.48502e+06	1.9674e+06	245230	2.21879e+06	1.07263e+06	1.68343e+06
FALSE	High	Master Protein	AT2G30200.1	catalytics;transferases;[acyl-carrier-protein] S-malonyltransferases;binding	0.001	23.556	17	6	31	6	393	41.5	8.56	16.92	6	1.176	1.352	1.59	0.639	2.117	2.49	0.52022	0.999907	0.64615	0.594969	0.521105	0.241801	0.927831	0.999907	0.980054	0.984864	0.97714	0.852152	118.1	138.9	87.3	55.8	101.87	55.91	125.58		58012.7	307432	87904.2	251421	9855.07	547977	71554.6	72790.9
FALSE	High	Master Protein	AT3G49720.1	unknown protein; FUNCTIONS IN: molecular_function unknown; INVOLVED IN: biological_process unknown; LOCATED IN: chloroplast thylakoid membrane, Golgi apparatus, plasma membrane, membrane; EXPRESSED IN: 25 plant structures; EXPRESSED DURING: 15 growth stages; BEST Arabidopsis thaliana protein match is: unknown protein (TAIR:AT5G65810.1); Has 64 Blast hits to 64 proteins in 11 species: Archae - 0; …	0	69.772	47	11	216	10	261	28.5	9.28	86.36	11	0.614	1.218	0.748	0.7	1.741	1.069	0.365639	0.856228	0.250692	0.307826	0.522715	0.872439	0.893368	0.987613	0.855206	0.864256	0.97714	0.989813	132.9	81.6	109.1	76.4	12.54	4.58	3.17		1.71052e+06	1.76068e+06	935672	1.08702e+06	979798	1.8835e+06	1.17064e+06	2.14625e+06
FALSE	High	Master Protein	AT2G22125.1	binding	0.001	33.431	5	10	23	10	2150	230.6	5.33	10.2	10	0.735	2.219	1.632	1.017	2.182	1.604	0.813645	0.383582	0.405086	0.828526	0.522735	0.529314	0.990198	0.968094	0.944605	0.996424	0.97714	0.968073	151.3	111.2	68.2	69.3	56.48	32.21	118.69		67887.8	136278	47692.5	93979	6101.24	198180	51758.7	85181.5
FALSE	High	Master Protein	AT4G34110.1	poly(A) binding protein 2	0	42.083	19	10	69	9	629	68.6	8.21	31.86	10	0.906	1.464	1.326	0.69	2.123	1.923	0.984757	0.890933	0.874929	0.603513	0.523896	0.407085	0.999347	0.990598	0.996251	0.984864	0.97714	0.94522	130.7	118.4	89.3	61.6	25.45	13.7	106.93		143267	177613	111465	167798	24715.8	395132	88241.4	179763
FALSE	High	Master Protein	AT5G43900.3	myosin 2	0.001	27.893	6	9	57	5	1565	176.8	7.84	19.72	9	0.991	0.905	0.897	1.075	0.842	0.835	0.624988	0.604629	0.882094	0.707845	0.52423	0.865459	0.959377	0.971871	0.996251	0.996424	0.97714	0.988751	93.4	92.5	103.2	110.9	3.16	24.27	11.03		35818.5	32273	34060.4	29850.1	23350.4	41043	47390.5	44942.9
FALSE	High	Master Protein	AT1G64790.2	ILITYHIA	0	137.321	16	37	173	37	2696	293.9	6.89	79.9	37	0.953	1.144	1.09	0.658	1.737	1.656	0.991628	0.77206	0.682662	0.269756	0.524274	0.404401	0.999347	0.971871	0.986189	0.822136	0.97714	0.944364	117.5	112	102.8	67.7	57.08	25.18	47.3		2.82493e+06	5.72811e+06	2.72345e+06	4.83804e+06	1.66999e+06	6.73219e+06	2.7194e+06	3.54455e+06
FALSE	High	Master Protein	ATCG00170.1	DNA-directed RNA polymerase family protein	0	170.954	32	42	413	42	1376	156.3	9.36	233.78	42	0.808	13.108	10.588	7.549	1.736	1.403	0.738402	8.73e-05	5.13e-05	0.0232944	0.524463	0.562774	0.978055	0.00822037	0.00587967	0.287828	0.97714	0.968073	162.6	131.3	12.4	93.6	83.12	37	19.71		7.24118e+06	2.40449e+07	6.93554e+06	1.46879e+07	588386	1.56622e+06	8.92576e+06	9.09211e+06
FALSE	High	Master Protein	AT1G55670.1	photosystem I subunit G	0.001	27.785	22	5	80	5	160	17.1	9.57	51.19	5	1.14	1.575	1.796	0.907	1.736	1.979	0.702062	0.792304	0.568769	0.509038	0.524644	0.267843	0.971539	0.975717	0.963466	0.965623	0.97714	0.868882	119.4	136.1	75.8	68.8	19.41	26.85	122.19		1.25321e+06	1.4233e+06	1.56887e+06	1.32103e+06	153979	4.24276e+06	903335	1.57246e+06
FALSE	High	Master Protein	AT5G07350.2	TUDOR-SN protein 1	0	138.309	35	33	264	19	1007	110	7.5	124.76	33	1.339	0.858	1.149	0.441	1.947	2.607	0.473365	0.431952	0.759686	0.14136	0.525092	0.146744	0.924136	0.968094	0.996251	0.66783	0.97714	0.750074	99.6	133.3	116	51.1	53.02	108.13	100.2		215418	408268	123318	1.14564e+06	95962.4	1.13101e+06	177138	270293
FALSE	High	Master Protein	AT1G52100.1	Mannose-binding lectin superfamily protein	0	92.926	42	17	213	17	437	47.6	7.62	95.22	17	0.611	1.096	0.669	2	0.548	0.335	0.359696	0.71651	0.171978	0.66532	0.525985	0.104173	0.890689	0.971871	0.791299	0.995324	0.97714	0.6599	92	56.2	83.9	167.9	7.94	28.79	35.75		553850	533973	229672	430177	257611	868419	1.16539e+06	694938
FALSE	High	Master Protein	AT3G50590.1	Transducin/WD40 repeat-like superfamily protein	0.001	29.271	5	8	39	8	1614	176.2	8.32	17.97	8	0.519	0.748	0.388	0.989	0.756	0.392	0.438361	0.306386	0.128539	0.822283	0.526075	0.170737	0.917369	0.952683	0.727377	0.996424	0.97714	0.788863	95.8	49.7	128	126.6	39.34	103.72	37.9		130038	62617.9	101977	13327	61936.1	215702	140820	163164
FALSE	High	Master Protein	AT4G12390.1	pectin methylesterase inhibitor 1	0.001	27.421	26	6	54	6	206	23.1	9.7	27.83	6	1.712	0.803	1.376	1.286	0.625	1.07	0.21928	0.368292	0.962374	0.906706	0.526131	0.915278	0.797969	0.968094	0.996251	0.999803	0.97714	0.989897	72	123.2	89.6	115.2	7.67	11.71	2.96		293688	227012	408424	428817	220633	425439	485305	368502
FALSE	High	Master Protein	AT3G15010.1	RNA-binding (RRM/RBD/RNP motifs) family protein	0.001	18.906	13	5	27	5	404	41.8	8.41	13.28	5	0.636	1.372	0.872	0.682	2.012	1.279	0.442638	0.979982	0.579861	0.416253	0.526263	0.809467	0.919966	0.99661	0.963466	0.936933	0.97714	0.988241	139.8	88.9	101.9	69.5	38.72	20.88	66.1		157269	234288	90042.9	143549	57063.7	316133	112830	197332
FALSE	High	Master Protein	AT1G15980.1	NDH-dependent cyclic electron flow 1	0.001	27.742	19	8	64	8	461	51	6.93	29.39	8	1.254	0.831	1.042	1.335	0.622	0.78	0.561815	0.400257	0.621198	0.999803	0.526896	0.672056	0.941555	0.968094	0.97264	0.999803	0.97714	0.968073	79	99	95	126.9	16.77	37.7	3.72		269018	182639	310493	222848	180462	351150	418228	337548
FALSE	High	Master Protein	AT2G47470.1	thioredoxin family protein	0.001	12.565	14	5	11	5	361	39.5	6.06	6.09	5	0.574	0.679	0.39	0.282	2.408	1.382	0.640996	0.285088	0.361367	0.326683	0.52847	0.876383	0.961319	0.936132	0.93187	0.881539	0.97714	0.989813	115.6	66.3	170.1	48	107.19	25.98	94.76			74720.2	13109.4		5439.52	136525	6859.09	15300.1
FALSE	High	Master Protein	AT1G42550.1	plastid movement impaired1	0	62.845	24	15	80	15	843	93.8	5.31	24.03	15	1.136	0.928	1.054	0.449	2.067	2.348	0.561709	0.515205	0.803223	0.216072	0.529318	0.275479	0.941555	0.968094	0.996251	0.786316	0.97714	0.868882	108.2	122.9	116.6	52.3	1.42	28.94	30.4		131655	115741	94697.8	181897	111256	144547	70123.1	165193
FALSE	High	Master Protein	AT1G17220.1	Translation initiation factor 2, small GTP-binding protein	0	83.787	21	17	201	17	1026	109.7	7.44	85.43	17	1.152	0.934	1.076	1.696	0.551	0.634	0.686636	0.522973	0.663835	0.838127	0.52999	0.521519	0.970971	0.968094	0.986189	0.996424	0.97714	0.968073	79.4	91.5	85	144.1	7.01	25.51	59.31		613548	478743	636803	548056	609698	501440	1.15498e+06	769843
FALSE	High	Master Protein	AT5G14260.2	Rubisco methyltransferase family protein	0	51.182	26	11	79	11	514	57.5	6.79	30.45	11	1.471	2.695	3.963	1.393	1.934	2.845	0.361614	0.233769	0.0297101	0.742594	0.531306	0.111167	0.890952	0.904649	0.382741	0.996424	0.97714	0.673942	119.1	175.1	44.2	61.6	41.68	3.51	113.59		233139	368743	375858	443325	20352.4	445203	178010	292528
FALSE	High	Master Protein	AT1G68830.1	STT7 homolog STN7	0	73.51	32	20	163	20	562	63.2	9.32	80.91	20	1.752	0.898	1.573	1.555	0.577	1.011	0.201896	0.478771	0.756957	0.932629	0.531433	0.939806	0.793639	0.968094	0.996251	0.999803	0.97714	0.990592	71.4	125.2	79.6	123.8	46.05	55.97	44.17		555807	243606	833073	447001	380751	401148	748623	697393
FALSE	High	Master Protein	AT1G19570.1	dehydroascorbate reductase	0.001	16.902	21	5	20	5	213	23.6	5.91	11.27	5	1.06	1.748	1.853	0.848	2.062	2.186	0.739657	0.657575	0.480949	0.860044	0.531952	0.325455	0.978055	0.971871	0.950762	0.996424	0.97714	0.875591	128.3	136	73.4	62.2	58.11	17.15	129.91		116058	239515	133022	210371	7005.48	625769	94943.8	145623
FALSE	High	Master Protein	AT5G09660.1	peroxisomal NAD-malate dehydrogenase 2	0	117.439	40	13	234	12	354	37.3	7.99	100.15	13	2.073	0.738	1.53	0.43	1.718	3.562	0.104003	0.295708	0.797892	0.0903025	0.532016	0.044283	0.600851	0.944723	0.996251	0.546931	0.97714	0.472702	79.9	165.5	108.2	46.5	41.52	37.42	118.66		708098	1.1172e+06	1.19529e+06	2.54761e+06	239601	5.50458e+06	607777	888479
FALSE	High	Master Protein	AT1G75350.1	Ribosomal protein L31	0.001	31.964	44	6	71	6	144	16	9.8	29.49	6	1.274	1.036	1.319	1.873	0.553	0.704	0.539346	0.644668	0.972392	0.73248	0.532388	0.630961	0.936364	0.971871	0.996251	0.996424	0.97714	0.968073	79.2	100.9	76.5	143.3	9.86	17.01	9.49		408215	404433	390063	615664	246630	567253	863033	512204
FALSE	High	Master Protein	AT4G34670.1	Ribosomal protein S3Ae	0	130.175	63	18	402	9	262	29.8	9.74	211.9	18	0.644	2.078	1.339	1.211	1.716	1.106	0.421616	0.458072	0.995834	0.793689	0.53283	0.830805	0.91362	0.968094	0.997321	0.996424	0.97714	0.988687	147.7	95.2	71.1	86	1.42	44.91	50.86		3.11817e+06	2.74115e+06	2.22609e+06	1.42904e+06	649055	2.771e+06	2.00003e+06	3.91249e+06
FALSE	High	Master Protein	AT3G05970.1	long-chain acyl-CoA synthetase 6	0	63.703	24	15	115	14	701	76.6	7.93	58.59	15	1.16	0.888	1.03	0.441	2.014	2.336	0.675794	0.46726	0.604413	0.152785	0.535639	0.258272	0.969766	0.968094	0.97264	0.683552	0.97714	0.86573	105.8	122.6	119.1	52.5	57.96	63.76	116.02		169873	349659	147855	484157	56042.4	1.18112e+06	135391	213146
FALSE	High	Master Protein	AT2G20140.1	AAA-type ATPase family protein	0	46.842	25	12	115	12	443	49.3	6.1	70.39	12	0.757	1.927	1.459	1.128	1.709	1.293	0.638692	0.540577	0.871191	0.738953	0.53608	0.670382	0.961319	0.968094	0.996251	0.996424	0.97714	0.968073	139.8	105.8	72.5	81.8	24.37	8.7	54.6		761768	929617	575891	631068	195348	886771	578271	955821
FALSE	High	Master Protein	AT2G39260.1	binding;RNA binding	0.001	20.005	5	5	17	5	1181	133.9	5.57	5.19	5	0.38	1.139	0.433	1.471	0.775	0.294	0.334377	0.866419	0.373805	0.51445	0.536179	0.165319	0.879799	0.989708	0.933005	0.969216	0.97714	0.77941	112.7	42.8	99	145.5	22.74	14.48	12.03		67510.3	38681.4	10222.8	18725.9	24464.3	65585.6	80763.6	84707.9
FALSE	High	Master Protein	AT4G31780.2	monogalactosyl diacylglycerol synthase 1	0.002	8.998	9	5	28	5	533	58.5	9.17	13.63	5	0.992	1.297	1.286	1.606	0.808	0.801	0.692049	0.985219	0.650979	0.480941	0.536448	0.698956	0.971539	0.998818	0.982002	0.952221	0.97714	0.968073	100	99.2	77.1	123.8	68.19	71.71	93.74		121664	36626.1	98424.2	39042.4	76833.5	26931.1	97036.6	152656
FALSE	High	Master Protein	AT1G06720.1	P-loop containing nucleoside triphosphate hydrolases superfamily protein	0	58.816	18	21	143	21	1147	131.1	7.85	73.71	21	0.817	0.189	0.154	0.281	0.67	0.548	0.813435	0.000664452	2.17e-05	0.0226408	0.53739	0.265995	0.990198	0.0381193	0.00266333	0.281385	0.97714	0.868882	46.4	38	246.3	69.3	98.72	105.89	35.05		92381.4	478470	54658.4	490087	602548	2.00471e+06	381267	124055
FALSE	High	Master Protein	AT2G42590.3	general regulatory factor 9	0.001	26.274	20	6	75	5	276	30.9	5.03	34.82	6	0.824	1.206	0.994	0.648	1.862	1.534	0.769828	0.843202	0.557508	0.353089	0.538594	0.583553	0.983446	0.985719	0.963466	0.897978	0.97714	0.968073	125.4	103.3	104	67.3	103.41	46.9	114.64		142021	788218	166073	410094	60317.6	1.15933e+06	210984	178199
FALSE	High	Master Protein	AT3G57290.1	eukaryotic translation initiation factor 3E	0.001	38.043	23	10	77	10	441	51.7	5.86	35.8	10	0.65	0.887	0.576	1.2	0.739	0.48	0.530349	0.466537	0.234444	0.994885	0.539021	0.228542	0.933151	0.968094	0.834919	0.999803	0.97714	0.831719	96.9	62.9	109.2	131	80.29	52.56	94.08		74215.7	251442	49570.4	143846	47070.5	483274	225879	100952
FALSE	High	Master Protein	AT3G17020.1	Adenine nucleotide alpha hydrolases-like superfamily protein	0.001	26.306	40	5	39	5	163	17.8	6.92	14.5	5	0.622	1.06	0.659	0.509	2.083	1.296	0.418841	0.673283	0.314194	0.199502	0.539157	0.775473	0.912615	0.971871	0.908477	0.762913	0.97714	0.980408	131.3	81.7	123.9	63.1	28.51	71.91	13.38		226821	129855	159049	64235.2	119737	199123	96762.1	284601
FALSE	High	Master Protein	AT5G15200.1	Ribosomal protein S4	0	68.712	47	12	311	6	198	23	10.17	214.86	12	0.563	1.793	1.01	1.054	1.701	0.958	0.278438	0.626351	0.576052	0.650398	0.539402	0.994088	0.854072	0.971871	0.963466	0.993785	0.97714	0.99745	147.7	83.2	82.4	86.8	10.34	38.19	49.27		9.76232e+06	9.73892e+06	6.1592e+06	4.38797e+06	2.5418e+06	1.05756e+07	6.73108e+06	1.22492e+07
FALSE	High	Master Protein	AT5G19620.1	outer envelope protein of 80 kDa	0.001	21.843	11	8	21	8	732	79.9	8.16	12.66	8	1.865	1.094	2.04	1.36	0.804	1.5	0.120487	0.849764	0.25879	0.556015	0.540305	0.587464	0.641146	0.986961	0.861689	0.974419	0.97714	0.968073	79.6	148.5	72.8	99	52.02	30.08	88.27		26890	62882.6	52943	112372	9447.52	118352	55661.1	42323.6
FALSE	High	Master Protein	AT1G03090.2	methylcrotonyl-CoA carboxylase alpha chain, mitochondrial / 3-methylcrotonyl-CoA carboxylase 1 (MCCA)	0	41.586	20	11	46	11	734	80.4	6.9	23.1	11	1.918	0.623	1.195	0.854	0.73	1.4	0.136839	0.180697	0.819317	0.580357	0.541085	0.66449	0.677837	0.844481	0.996251	0.98112	0.97714	0.968073	67.9	130.2	108.9	93	36.83	18.67	62.91		130994	192351	226688	366439	98093.9	555477	255438	164364
FALSE	High	Master Protein	AT5G67500.2	voltage dependent anion channel 2	0.001	18.934	15	5	37	5	303	32.9	7.58	20.43	5	0.927	1.593	1.477	0.808	1.971	1.827	0.964542	0.777432	0.861243	0.528921	0.542674	0.477364	0.999347	0.972071	0.996251	0.970175	0.97714	0.968073	130.6	121.1	82	66.3	75.52	55.33	106.81		148325	420713	130259	368969	39369.9	567672	148828	186109
FALSE	High	Master Protein	AT1G09590.1	Translation protein SH3-like family protein	0.001	32.259	22	6	137	6	164	18.6	10.46	90.91	6	0.717	2.116	1.518	1.252	1.691	1.213	0.56161	0.439509	0.81	0.829168	0.54385	0.72232	0.941555	0.968094	0.996251	0.996424	0.97714	0.968073	143.8	103.2	68	85.1	29.36	13.06	78.19		5.6577e+06	7.42897e+06	4.33874e+06	4.46855e+06	1.10341e+06	7.71861e+06	4.50282e+06	7.09894e+06
FALSE	High	Master Protein	AT3G22200.2	Pyridoxal phosphate (PLP)-dependent transferases superfamily protein	0	54.769	21	9	71	9	513	56.3	8.25	32.08	9	1.178	1.453	1.712	0.816	1.781	2.098	0.652092	0.901605	0.634288	0.524294	0.543893	0.247549	0.961319	0.991157	0.976806	0.970175	0.97714	0.856605	116.7	137.5	80.3	65.5	56.05	18.73	114.83		270492	539087	334796	541653	56925.4	1.10289e+06	251761	339397
FALSE	High	Master Protein	AT3G06980.1	DEA(D/H)-box RNA helicase family protein	0	43.887	22	14	100	14	781	87.4	7.64	45.31	14	0.558	1.344	0.75	0.707	1.901	1.06	0.269241	0.991619	0.311626	0.433794	0.54447	0.927709	0.84242	0.999675	0.906439	0.936987	0.97714	0.989897	141.5	78.9	105.2	74.4	23.36	16.77	28.61		410602	253460	172294	168276	198072	264229	199278	515198
FALSE	High	Master Protein	AT1G32060.1	phosphoribulokinase	0	93.212	33	13	255	13	395	44.4	6.05	112.54	13	1.514	1.026	1.553	0.608	1.688	2.555	0.330679	0.632738	0.775695	0.224578	0.545138	0.133378	0.875224	0.971871	0.996251	0.794975	0.97714	0.715828	98	148.4	95.5	58.1	30.73	2.94	89.15		860468	1.15302e+06	1.25594e+06	1.62278e+06	310894	2.75701e+06	693027	1.07966e+06
FALSE	High	Master Protein	AT5G01530.1	light harvesting complex photosystem II	0	56.575	31	9	152	5	290	31.1	6.14	73.22	9	1.098	1.099	1.207	1.951	0.563	0.619	0.760447	0.720323	0.834604	0.690381	0.546102	0.496645	0.983446	0.971871	0.996251	0.996424	0.97714	0.968073	83.6	91.8	76.1	148.5	20.33	24.39	39.88		2.6827e+06	1.7305e+06	2.39479e+06	2.09509e+06	986102	3.54029e+06	4.49105e+06	3.36608e+06
FALSE	High	Master Protein	AT1G24180.1	Thiamin diphosphate-binding fold (THDP-binding) superfamily protein	0	39.384	21	10	54	6	393	43.3	7.91	24.54	10	0.573	0.965	0.552	1.323	0.729	0.418	0.484136	0.559376	0.331835	0.802978	0.547303	0.183451	0.925213	0.968094	0.919235	0.996424	0.97714	0.801593	100.5	57.5	104.2	137.8	46.1	70.75	72.75		73808.7	135168	83904.9	32286.1	37278.5	256904	167179	100051
FALSE	High	Master Protein	AT5G30510.1	ribosomal protein S1	0	70.011	34	14	181	14	416	45.1	5.25	91.38	14	0.803	2.393	1.921	1.425	1.68	1.348	0.728394	0.324312	0.482853	0.998407	0.548543	0.614361	0.97725	0.956921	0.950762	0.999803	0.97714	0.968073	142.1	114	59.4	84.6	46.86	16.44	124.73		605082	1.03799e+06	607844	596444	55756.9	1.78772e+06	553970	759221
FALSE	High	Master Protein	AT1G78850.1	D-mannose binding lectin protein with Apple-like carbohydrate-binding domain	0	53.114	32	14	104	14	441	49	7.65	61.19	14	0.877	0.794	0.696	0.46	1.726	1.515	0.871458	0.357	0.197679	0.125644	0.549343	0.526483	0.9935	0.968094	0.814281	0.632829	0.97714	0.968073	107.6	94.4	135.6	62.3	3.04	22.95	9.52		486099	401231	279737	481037	400263	703261	300418	609928
FALSE	High	Master Protein	AT4G14030.1	selenium-binding protein 1	0.001	30.143	20	8	32	5	490	54	5.67	17.42	8	0.461	1.595	0.735	0.739	2.157	0.994	0.346948	0.775869	0.387893	0.480795	0.54979	0.996954	0.8837	0.971871	0.933657	0.952221	0.97714	0.998365	156.8	72.2	98.3	72.7	58.92	0.48	120.44		53524.9	116484	28195.1	34837		241115	37438.9	69854.6
FALSE	High	Master Protein	AT5G19760.1	Mitochondrial substrate carrier family protein	0	43.867	32	8	115	8	298	31.9	9.23	56.38	8	0.897	1.244	1.116	0.721	1.726	1.548	0.906695	0.885634	0.716105	0.421739	0.549983	0.501415	0.993807	0.990598	0.992051	0.936933	0.97714	0.968073	122	109.4	98	70.7	52.96	31.21	82.02		329558	623936	276182	536182	122348	955321	308449	413510
FALSE	High	Master Protein	AT5G14780.1	formate dehydrogenase	0	79.704	41	16	232	16	384	42.4	7.5	133.68	16	1.198	1.233	1.477	0.735	1.676	2.008	0.62713	0.872661	0.852223	0.341672	0.550127	0.25829	0.959852	0.990598	0.996251	0.886726	0.97714	0.86573	110.9	132.9	90	66.2	36.52	13.5	109.56		912167	1.33321e+06	1.02074e+06	1.53225e+06	214284	3.39445e+06	772513	1.14453e+06
FALSE	High	Master Protein	AT1G20560.1	acyl activating enzyme 1	0.001	16.734	10	5	28	5	556	61	7.83	14.23	5	1.522	0.467	0.711	0.457	1.023	1.557	0.24628	0.0885611	0.831667	0.542738	0.551862	0.598588	0.830877	0.712539	0.996251	0.970175	0.978923	0.968073	70.9	108	151.8	69.3	60.55	8.83	109.51			27352.7	33538.9	30525.7	6270.75	197472	27165.6	20825.3
FALSE	High	Master Protein	AT1G03220.1	Eukaryotic aspartyl protease family protein	0	59.137	34	12	156	7	433	45.7	8.66	89.68	12	1.472	0.717	1.054	1.124	0.637	0.938	0.361017	0.272438	0.635176	0.74345	0.552217	0.917975	0.890952	0.92576	0.976806	0.996424	0.979127	0.989897	73.6	108.3	102.7	115.4	63.46	59.22	57.89		187240	423976	225650	682632	171157	821053	519028	234937
FALSE	High	Master Protein	AT1G15820.1	light harvesting complex photosystem II subunit 6	0	53.185	23	8	114	8	258	27.5	7.4	61.68	8	1.172	1.105	1.295	0.662	1.669	1.956	0.660071	0.727054	0.943102	0.272967	0.553154	0.275649	0.967054	0.971871	0.996251	0.82425	0.979415	0.868882	108.8	127.5	98.5	65.2	14.15	24.91	103.79		1.17094e+06	1.2333e+06	1.0021e+06	1.77324e+06	286413	3.75243e+06	845291	1.46922e+06
FALSE	High	Master Protein	AT2G41800.1	Protein of unknown function, DUF642	0	39.702	22	7	92	6	370	40.3	9.11	44.21	7	1.094	0.949	1.038	1.668	0.569	0.622	0.767209	0.54049	0.613144	0.856098	0.553374	0.502143	0.983446	0.968094	0.97264	0.996424	0.979415	0.968073	81.5	89.2	85.9	143.3	58.3	94.12	60.93		310960	643749	186421	1.15067e+06	502578	401954	923402	390174
FALSE	High	Master Protein	AT3G27820.1	monodehydroascorbate reductase 4	0.001	37.338	22	9	40	9	488	53.5	8.22	21.51	9	1.624	0.689	1.118	0.888	0.776	1.26	0.19056	0.243525	0.912556	0.760213	0.554712	0.820955	0.778293	0.912032	0.996251	0.996424	0.979415	0.988687	74.5	121.1	108.3	96.1	95.39	54.73	127.11		35687.7	168460	73457.9	206005	13798.3	680401	121106	47682.5
FALSE	High	Master Protein	AT4G26870.1	Class II aminoacyl-tRNA and biotin synthetases superfamily protein	0	43.195	24	11	88	9	532	60.3	6.62	36.42	11	1.062	1.053	1.119	1.453	0.725	0.77	0.675974	0.665442	0.911116	0.728694	0.554954	0.595717	0.969766	0.971871	0.996251	0.996424	0.979415	0.968073	91.1	96.7	86.5	125.7	30.37	9.26	17.38		96397.8	135928	112665	116970	61908.2	171021	189094	127962
FALSE	High	Master Protein	AT5G19770.1	tubulin alpha-3	0	125.729	45	17	347	5	450	49.6	5.1	177.84	17	0.827	2.38	1.967	1.432	1.662	1.374	0.775058	0.328994	0.453896	0.976691	0.55661	0.584697	0.983446	0.956921	0.949587	0.999803	0.979737	0.968073	140.4	116.1	59	84.5	53.05	6.96	126.07		905928	1.71768e+06	834690	1.14169e+06	81718.4	2.95797e+06	881567	1.1367e+06
FALSE	High	Master Protein	AT3G05420.2	acyl-CoA binding protein 4	0.001	30.421	16	10	27	10	669	73.2	5.3	12.05	10	0.267	0.77	0.206	0.407	1.891	0.506	0.00644952	0.330223	0.00116005	0.110584	0.556703	0.294314	0.140707	0.956921	0.0513925	0.601189	0.979737	0.875144	129.2	34.6	167.9	68.3	88.03	55.6	56.44		131843	489899	35159.2	102763	145726	682189	152539	166002
FALSE	High	Master Protein	AT1G10840.1	translation initiation factor 3 subunit H1	0.001	23.558	23	7	43	7	337	38.3	4.92	18.53	7	0.585	1.595	0.933	2.084	0.765	0.448	0.412498	0.775892	0.878992	0.344265	0.559157	0.225309	0.911278	0.971871	0.996251	0.890229	0.980986	0.824713	113.7	66.5	71.3	148.5	27.56	6.28	48.91		119627	152970	69525	72626.1	35496.6	164463	207524	150101
FALSE	High	Master Protein	AT4G32180.1	pantothenate kinase 2	0.001	17.48	8	6	12	6	901	99.6	5.9	4.15	6	0.385	0.95	0.366	0.411	2.31	0.889	0.310943	0.614716	0.238043	0.346961	0.560862	0.887955	0.872278	0.971871	0.837489	0.892355	0.980986	0.989813	139.3	53.7	146.7	60.3	40.61	51.42	85.34		82709.2	38216.6	22833.2	12532.6	15463.6	163475	29043.8	103779
FALSE	High	Master Protein	AT3G07110.2	Ribosomal protein L13 family protein	0	68.254	54	11	177	5	207	23.6	10.4	91.37	11	0.678	1.99	1.35	1.205	1.652	1.12	0.485502	0.504596	0.992018	0.788416	0.560919	0.815592	0.925213	0.968094	0.99717	0.996424	0.980986	0.988687	143.6	97.4	72.1	86.9	13.62	14.31	47.58		1.8256e+06	1.90832e+06	1.19141e+06	1.20526e+06	442174	1.79909e+06	1.32676e+06	2.29066e+06
FALSE	High	Master Protein	AT5G05210.1	Surfeit locus protein 6	0.001	12.346	14	6	49	6	386	45.1	9.77	27.18	6	0.759	0.822	0.624	1.105	0.744	0.565	0.768876	0.389389	0.288413	0.898133	0.561969	0.355541	0.983446	0.968094	0.887134	0.998592	0.981372	0.899466	92.6	70.3	112.7	124.5	64.49	65.43	134.98		232543	74864.8	140459	56882.7	707394	29933.5	208243	291780
FALSE	High	Master Protein	AT3G03710.1	polyribonucleotide nucleotidyltransferase, putative	0	87.297	26	20	100	20	922	99.5	5.57	46.1	20	0.885	1.954	1.729	0.985	1.983	1.754	0.946071	0.524923	0.552341	0.989592	0.562397	0.484759	0.999347	0.968094	0.963466	0.999803	0.981436	0.968073	137.9	122	70.6	69.5	59.96	5.79	127.76		125873	264234	132630	173584	8603.68	563974	103483	157938
FALSE	High	Master Protein	AT4G10340.1	light harvesting complex of photosystem II 5	0	79.335	58	13	216	13	280	30.1	6.37	104.57	13	1.208	1.242	1.5	0.753	1.648	1.992	0.614524	0.88262	0.827848	0.358889	0.562572	0.263669	0.957559	0.990598	0.996251	0.904065	0.981436	0.868882	110.5	133.5	89	67	43.52	32.06	124.06		2.1581e+06	3.5128e+06	2.24607e+06	4.41599e+06	381274	1.17198e+07	1.96152e+06	2.70785e+06
FALSE	High	Master Protein	AT2G05710.1	aconitase 3	0	63.328	20	16	147	8	990	108.1	7.17	70.06	16	0.679	1.97	1.338	0.98	2.011	1.366	0.548961	0.516052	0.774216	0.983117	0.563238	0.720579	0.938605	0.968094	0.996251	0.999803	0.98169	0.968073	149	101.2	75.7	74.1	41.32	9.65	119.46		131569	206936	102030	110314	12651.4	390296	92755.4	165084
FALSE	High	Master Protein	AT2G36530.1	Enolase	0	104.746	49	16	236	16	444	47.7	5.77	92.98	16	0.649	1.821	1.182	1.107	1.645	1.068	0.429954	0.607408	0.801946	0.69983	0.563963	0.873622	0.91362	0.971871	0.996251	0.996424	0.981825	0.989813	142.6	92.5	78.3	86.7	5.46	15.28	96.55		1.39688e+06	1.30016e+06	828768	826937	216060	2.30376e+06	961880	1.75272e+06
FALSE	High	Master Protein	AT3G08740.1	elongation factor P (EF-P) family protein	0.001	15.551	20	5	23	5	236	26.2	8.4	11.41	5	0.716	1.858	1.332	0.928	2.004	1.436	0.634867	0.583054	0.825748	0.934178	0.56417	0.671325	0.961319	0.969541	0.996251	0.999803	0.981825	0.968073	145.3	104.1	78.2	72.5	23.2	27.38	109.16		143033	184939	75702.9	155097	17778.3	342250	92070.7	193402
FALSE	High	Master Protein	AT5G43940.1	GroES-like zinc-binding dehydrogenase family protein	0	55.532	36	11	167	11	379	40.7	6.95	90.08	11	0.915	2.662	2.436	1.622	1.642	1.502	0.94017	0.242083	0.243006	0.877646	0.565593	0.494161	0.999337	0.912032	0.845951	0.996424	0.981825	0.968073	137.9	126.2	51.8	84	23.26	7.93	126.38		814800	978392	734616	813850	51282.5	1.91306e+06	638667	1.02236e+06
FALSE	High	Master Protein	AT4G02930.1	GTP binding Elongation factor Tu family protein	0	65.911	29	11	109	10	454	49.4	6.7	47.78	11	1.479	2.329	3.445	1.201	1.939	2.869	0.355169	0.347998	0.107513	0.809254	0.565598	0.1515	0.888475	0.962334	0.664647	0.996424	0.981825	0.757192	116.8	172.8	50.2	60.2	61.03	113	128.38		135726	294501	79820.4	932630	7181.19	527906	121066	170301
FALSE	High	Master Protein	AT5G66190.1	ferredoxin-NADP(+)-oxidoreductase 1	0	88.861	40	13	191	11	360	40.3	8.13	79.64	13	1.892	3.354	6.347	5.794	0.579	1.095	0.150873	0.116678	0.00231915	0.057072	0.566258	0.842499	0.700329	0.781325	0.0843123	0.445758	0.98227	0.988687	81.3	153.9	24.3	140.5	2.29	14	106.39		634409	529228	844151	1.27619e+06	43670.7	621081	1.17528e+06	796018
FALSE	High	Master Protein	AT5G49810.1	methionine S-methyltransferase	0	38.74	10	10	36	10	1071	118.6	5.63	17.93	10	0.713	1.582	1.128	0.762	2.076	1.48	0.78338	0.757574	0.767289	0.860186	0.566872	0.582909	0.984162	0.971871	0.996251	0.996424	0.983007	0.968073	141.5	100.9	89.4	68.2	76.56	44.39	115.29		51224.1	165727	40366.5	96299.9	5865.83	260827	50998.8	71808.4
FALSE	High	Master Protein	AT5G47040.1	lon protease 2	0	68.901	18	15	59	15	888	97.8	7.31	29.44	15	2.122	0.577	1.224	0.725	0.796	1.689	0.0560749	0.141158	0.979192	0.582684	0.567878	0.521377	0.450708	0.802642	0.996251	0.983784	0.984423	0.968073	65.5	138.9	113.4	82.2	55.16	42.67	116.45		40147.3	91270.7	86055.6	198850	22843	490346	91921.4	58321.6
FALSE	High	Master Protein	AT5G64460.1	Phosphoglycerate mutase family protein	0.001	15.402	21	5	20	5	282	31.6	6.34	9.7	5	0.681	2.072	1.411	1.05	1.974	1.344	0.613043	0.461001	0.608314	0.83138	0.569185	0.731124	0.956464	0.968094	0.97264	0.996424	0.985375	0.969639	149.8	102	72.3	75.9	71.83	10.56	122.46		76450.3	205051	67780.8	95474.6	8041.94	307090	70365.1	97448.6
FALSE	High	Master Protein	AT4G02570.2	cullin 1	0.001	15.883	9	6	25	6	738	86.2	7.14	10.62	6	0.799	1.654	1.322	0.803	2.06	1.646	0.978336	0.687244	0.610361	0.922689	0.570791	0.492718	0.999347	0.971871	0.97264	0.999803	0.986133	0.968073	138.5	110.6	83.7	67.2	59.89	20.5	94.16		53499.1	126755	50336.4	78429.6	11254.6	154834	49538.9	74755.8
FALSE	High	Master Protein	AT5G10540.1	Zincin-like metalloproteases family protein	0	45.192	18	13	50	5	701	79	5.63	25.1	13	0.797	1.527	1.218	1.287	1.187	0.946	0.783319	0.689668	0.551115	0.462546	0.570949	0.774425	0.984162	0.971871	0.963466	0.945321	0.986133	0.980408	121.4	96.8	79.5	102.3	76.74	23.71	100.73		12035.1	45533.3	12750.6	12066		50495.5	14642.7	21141.7
FALSE	High	Master Protein	AT2G22400.1	S-adenosyl-L-methionine-dependent methyltransferases superfamily protein	0.001	25.044	17	11	49	11	808	89.8	6.06	18.48	11	0.503	1.241	0.624	0.619	2.005	1.008	0.285173	0.88157	0.433873	0.534534	0.572986	0.958264	0.85565	0.990598	0.949215	0.970175	0.987678	0.990592	142.5	71.6	114.8	71.1	19.61	75.07	30.92		117578	133919	96912.1	30134.4	54445	170732	73489.2	147530
FALSE	High	Master Protein	AT3G44880.1	Pheophorbide a oxygenase family protein with Rieske [2Fe-2S] domain	0.001	19.249	11	5	17	5	537	60.7	7.49	6.41	5	1.42	1.27	1.804	0.461	2.757	3.914	0.297747	0.927554	0.28054	0.708438	0.574297	0.103437	0.867221	0.991157	0.881839	0.996424	0.988745	0.6599	112.1	159.1	88.2	40.6	31.41	16.29	118.24		33618.4	53337.5	44759.6	76993.7	1836.87	163232	12015	49438.9
FALSE	High	Master Protein	AT2G19940.2	oxidoreductases, acting on the aldehyde or oxo group of donors, NAD or NADP as acceptor;copper ion binding	0	43.201	25	9	79	9	401	44.1	8.29	38.64	9	1.074	2.534	2.722	1.406	1.802	1.936	0.795406	0.278154	0.195611	0.773677	0.574843	0.332456	0.984162	0.92576	0.814281	0.996424	0.988745	0.880563	132.3	142.1	52.2	73.4	40.71	6.79	121.76		245759	382927	267098	364449	14825.2	598689	199910	308363
FALSE	High	Master Protein	ATCG00280.1	photosystem II reaction center protein C	0	82.633	21	10	296	10	473	51.8	7.2	150.18	10	0.953	1.732	1.651	1.068	1.621	1.545	0.991976	0.669238	0.685729	0.66393	0.574968	0.467004	0.999347	0.971871	0.986189	0.995324	0.988745	0.968073	127.1	121.1	73.4	78.4	11.36	20.42	77.92		8.69568e+06	8.8009e+06	6.12974e+06	1.01619e+07	1.82723e+06	1.2689e+07	6.33651e+06	1.09108e+07
FALSE	High	Master Protein	AT3G19170.1	presequence protease 1	0	79.038	23	20	90	20	1080	120.9	5.68	35.09	20	0.668	3.785	2.529	2.068	1.83	1.223	0.466273	0.0754455	0.241908	0.333286	0.575311	0.895362	0.921685	0.669978	0.844356	0.881539	0.988745	0.989813	161.4	107.8	42.6	88.2	42.75	4.18	126.39		246183	392567	182688	213432	6085.97	470563	194082	308895
FALSE	High	Master Protein	AT3G16400.2	nitrile specifier protein 1	0	91.238	40	17	180	15	470	51.6	5.53	84.73	17	0.721	3.901	2.811	2.404	1.622	1.169	0.56754	0.0672949	0.147506	0.416238	0.576381	0.807082	0.945231	0.633124	0.753747	0.936933	0.988823	0.988241	154.2	111.1	39.5	95.1	76.29	17.57	137.49		430517	1.24372e+06	390472	628133	10002.5	2.1389e+06	523750	541887
FALSE	High	Master Protein	AT5G25980.2	glucoside glucohydrolase 2	0	64.739	26	14	184	13	547	62.7	7.44	92.38	14	2.299	0.391	0.899	0.587	0.666	1.532	0.0655814	0.03211	0.431541	0.206841	0.57747	0.49876	0.490549	0.431239	0.949215	0.774702	0.988823	0.968073	54.4	125	139	81.6	110.36	52.49	106.09		909334	92716	855666	486395	1.34864e+06	387050	522423	1.14098e+06
FALSE	High	Master Protein	AT3G53700.1	Pentatricopeptide repeat (PPR) superfamily protein	0.001	22.3	11	7	15	7	754	84.5	5.4	7.63	7	0.53	2.24	1.186	1.131	1.981	1.049	0.392703	0.383583	0.68712	0.750687	0.577487	0.906022	0.911278	0.968094	0.986189	0.996424	0.988823	0.989813	161.2	85.4	72	81.4	40.1	39.32	75.21		83241.1	128494	34160.4	69959	13390.3	112891	61292.4	104446
FALSE	High	Master Protein	AT1G17290.1	alanine aminotransferas	0	62.897	27	14	131	10	543	59.8	6.43	83.24	14	1.021	1.864	1.903	1.128	1.651	1.687	0.877847	0.579752	0.494103	0.832681	0.577512	0.408727	0.993807	0.969541	0.950762	0.996424	0.988823	0.94522	126.4	129.1	67.9	76.6	66.5	19.81	124.54		311638	745109	363380	597158	43798.9	1.38728e+06	342614	391024
FALSE	High	Master Protein	AT1G05250.1	Peroxidase superfamily protein	0	54.962	42	11	117	11	325	35.6	9.25	65.58	11	1.188	0.791	0.94	1.344	0.588	0.699	0.639114	0.353761	0.483649	0.906707	0.578302	0.622814	0.961319	0.968094	0.950762	0.999803	0.988823	0.968073	77.6	92.2	98.2	132	102.02	113.51	61.79		212537	1.1314e+06	160604	1.85604e+06	666081	524803	978769	266679
FALSE	High	Master Protein	AT4G34030.1	3-methylcrotonyl-CoA carboxylase	0.001	22.004	7	5	22	5	587	64	8.53	10.25	5	1.69	1.517	2.564	0.581	2.611	4.413	0.16704	0.842652	0.226587	0.453993	0.578553	0.0687412	0.733743	0.985719	0.825242	0.945321	0.988823	0.568009	107.2	181.1	70.6	41	88.03	32.03	121.37		19239.4	96876.9	57453.7	112919		162371	20209.2	32828.4
FALSE	High	Master Protein	AT2G38750.1	annexin 4	0.001	17.248	22	7	31	7	319	36.2	7.37	16.31	7	0.664	0.751	0.499	1.038	0.723	0.481	0.484137	0.30966	0.0837963	0.767581	0.578587	0.188785	0.925213	0.952684	0.601281	0.996424	0.988823	0.80491	91.4	60.7	121.6	126.3	36.81	41.37	32.8		280202	141710	152098	103194	225876	283160	323400	351581
FALSE	High	Master Protein	AT1G37130.1	nitrate reductase 2	0	88.896	22	21	156	20	917	102.8	6.54	83.55	21	0.667	1.14	0.76	0.708	1.611	1.074	0.463546	0.768002	0.264416	0.315341	0.579534	0.887715	0.921685	0.971871	0.864444	0.872726	0.988868	0.989813	126.4	84.3	110.9	78.5	19.09	13.09	31.61		748174	845834	410986	613342	373670	1.18392e+06	579715	938764
FALSE	High	Master Protein	AT3G26070.1	Plastid-lipid associated protein PAP / fibrillin family protein	0.001	21.474	24	5	20	5	242	27.1	9.7	10.97	5	1.555	1.922	2.988	0.946	2.032	3.159	0.214245	0.536461	0.115085	0.93113	0.579641	0.126559	0.796588	0.968094	0.686044	0.999803	0.988868	0.702838	112.1	174.3	58.3	55.2	44.29	4.89	112.99		73411.1	120937	128954	142662	8786.9	198289	54459.5	92111.8
FALSE	High	Master Protein	AT1G29940.1	nuclear RNA polymerase A2	0.001	17.682	6	7	37	7	1178	132.3	8.72	15.33	7	0.918	1.258	1.154	1.592	0.79	0.725	0.79547	0.981185	0.719016	0.46135	0.579753	0.699819	0.984162	0.99661	0.99394	0.945321	0.988868	0.968073	100.5	92.2	79.9	127.3	46.34	16.68	24.78		91448.1	38348.1	53053.1	47561.8	33887.2	47123.3	82659.3	114744
FALSE	High	Master Protein	AT5G51820.1	phosphoglucomutase	0.001	36.984	18	9	58	9	623	67.9	5.74	22.15	9	0.888	0.988	0.878	0.432	2.286	2.03	0.815924	0.666832	0.959494	0.399245	0.580559	0.408438	0.990198	0.971871	0.996251	0.936933	0.989728	0.94522	119.8	106.4	121.3	52.4	105.78	68.25	119.42		18125.5	148324	23744.8	96138.5	7391.84	285838	31170.6	31144.5
FALSE	High	Master Protein	AT4G04040.1	Phosphofructokinase family protein	0.001	35.19	17	9	48	6	569	62.7	5.6	22.45	9	0.7	1.665	1.166	0.82	2.032	1.422	0.755148	0.704193	0.743051	0.922563	0.580842	0.631276	0.983446	0.971871	0.996251	0.999803	0.989752	0.968073	143.2	100.3	86	70.5	36.67	24.69	118.62		76600	110674	65833.3	57339.7	6901.97	254193	53579.3	96113.1
FALSE	High	Master Protein	AT5G24710.1	Transducin/WD40 repeat-like superfamily protein	0	40.985	10	12	60	12	1377	148	6.73	26.15	12	1.069	0.835	0.892	1.081	0.772	0.826	0.664593	0.404402	0.63381	0.884887	0.584602	0.733649	0.967054	0.968094	0.976806	0.99814	0.992036	0.970298	87.7	93.7	105.1	113.5	15.08	16.77	28.9		101530	109912	108928	106383	69653.7	211995	161755	129221
FALSE	High	Master Protein	AT1G71500.1	Rieske (2Fe-2S) domain-containing protein	0	48.658	42	10	92	10	287	31.7	8.73	40.46	10	0.993	2.596	2.578	1.587	1.636	1.624	0.923919	0.260112	0.200981	0.747485	0.585533	0.45581	0.997246	0.920081	0.818512	0.996424	0.992036	0.968073	133.8	132.9	51.5	81.8	26.77	2.74	115.3		410637	519026	382333	492580	36998.8	753651	331406	515242
FALSE	High	Master Protein	AT1G07890.2	ascorbate peroxidase 1	0	103.457	61	12	180	12	250	27.5	6.13	82.97	12	0.977	2.322	2.269	1.453	1.598	1.562	0.950394	0.3506	0.303672	0.998141	0.585591	0.456714	0.999347	0.966982	0.897449	0.999803	0.992036	0.968073	131.9	128.9	56.8	82.5	56.32	7.29	130.67		657983	1.31729e+06	734703	1.00961e+06	50631.1	2.72646e+06	683910	825597
FALSE	High	Master Protein	AT2G44350.2	Citrate synthase family protein	0.001	35.516	19	8	48	8	474	52.7	6.89	28.2	8	0.819	1.812	1.484	0.959	1.889	1.547	0.813096	0.613532	0.758904	0.841894	0.585973	0.643825	0.990198	0.971871	0.996251	0.996424	0.992036	0.968073	137.9	112.9	76.1	73	60.9	18.68	120.16		137997	298744	123790	200147	16572.7	531371	126230	173151
FALSE	High	Master Protein	ATCG00490.1	ribulose-bisphosphate carboxylases	0	440.12	54	30	2852	26	479	52.9	6.29	1414.7	30	1.042	2.481	2.586	1.557	1.594	1.661	0.844879	0.294521	0.198861	0.931466	0.587775	0.401754	0.99247	0.944723	0.814281	0.999803	0.992299	0.942927	130.2	135.7	52.5	81.7	69.78	24.83	134.19		8.63056e+07	2.19228e+08	102059446	1.80379e+08	6.03636e+06	462662242	1.01337e+08	1.08291e+08
FALSE	High	Master Protein	AT2G39460.2	ribosomal protein L23AA	0	107.645	49	13	352	13	154	17.4	10.2	177.42	13	0.825	2.371	1.957	3.978	0.596	0.492	0.772294	0.332124	0.460284	0.16665	0.588193	0.301901	0.983446	0.956921	0.949587	0.716814	0.992299	0.875144	101.9	84.1	43	171	102.23	124.41	26.4		2.63723e+07	3.65545e+06	2.72342e+07	2.16026e+06	3.36263e+06	4.63385e+06	1.93427e+07	3.30904e+07
FALSE	High	Master Protein	AT4G01100.2	adenine nucleotide transporter 1	0.001	16.792	15	5	24	5	366	40	9.52	11.64	5	0.305	1.343	0.41	0.67	2.004	0.611	0.0586396	0.990747	0.225207	0.656415	0.588296	0.593948	0.462405	0.999675	0.825177	0.994011	0.992299	0.968073	157	47.9	116.8	78.3	24.62	0.85	38.57		146333	88696	26826	36324.2	38467.3	151644	62003	183609
FALSE	High	Master Protein	ATCG00120.1	ATP synthase subunit alpha	0	167.365	40	19	588	18	507	55.3	5.25	316.8	19	1.03	2.083	2.146	1.309	1.591	1.639	0.863696	0.455554	0.357973	0.877888	0.588929	0.413115	0.992974	0.968094	0.930513	0.996424	0.992299	0.94522	127.4	131.3	61.2	80.1	47.1	0.56	121.02		5.76924e+06	9.93476e+06	6.60441e+06	8.25142e+06	681175	1.76201e+07	5.58599e+06	7.23889e+06
FALSE	High	Master Protein	AT1G16720.1	high chlorophyll fluorescence phenotype 173	0	133.565	49	25	364	25	598	65.7	9.03	188.87	25	1.186	1.534	1.819	2.57	0.597	0.708	0.641902	0.82804	0.551628	0.435945	0.5891	0.636357	0.961319	0.982857	0.963466	0.937771	0.992299	0.968073	88.6	105.1	57.8	148.5	19.05	12.1	44.96		886802	582650	789893	824668	223188	880592	1.4144e+06	1.11271e+06
FALSE	High	Master Protein	AT2G19870.1	tRNA/rRNA methyltransferase (SpoU) family protein	0.001	14.648	9	5	36	5	589	65.5	8.4	13.49	5	1.176	1.511	1.777	1.846	0.818	0.963	0.491679	0.787515	0.384047	0.378462	0.590939	0.898034	0.925213	0.974333	0.933029	0.915949	0.992299	0.989813	98.5	115.9	65.2	120.4	61.77	49.66	36.71		129077	43062.4	108268	64446	38470.7	44357.1	107626	161958
FALSE	High	Master Protein	AT1G11580.1	methylesterase PCR A	0.001	33.855	15	8	102	8	557	61.6	8.78	42.71	8	0.65	1.656	1.077	2.632	0.629	0.409	0.432585	0.726577	0.672448	0.432145	0.593233	0.15867	0.913681	0.971871	0.986189	0.936987	0.992299	0.76973	104.1	67.7	62.8	165.4	17.88	64.65	17.95		469662	313823	347800	160608	137191	356046	716556	589304
FALSE	High	Master Protein	AT4G26530.2	Aldolase superfamily protein	0	61.554	23	8	103	5	358	38.3	5.81	52.67	8	1.133	4.5	5.099	2.796	1.609	1.824	0.711606	0.0378317	0.00888251	0.370502	0.593877	0.343955	0.971539	0.473166	0.201057	0.911844	0.992299	0.889951	134.4	152.3	29.9	83.5	49.97	0.77	136.93		368910	665251	474642	594749		1.17108e+06	361415	462886
FALSE	High	Master Protein	AT3G12800.1	short-chain dehydrogenase-reductase B	0.001	22.131	26	7	73	7	298	31.8	9.14	39.88	7	0.967	0.946	0.914	0.59	1.602	1.548	0.968776	0.536404	0.45033	0.240493	0.594743	0.498499	0.999347	0.968094	0.949215	0.814336	0.992299	0.968073	109.6	106	115.9	68.4	25.01	14.92	49.31		457789	563938	375581	575347	251046	1.04523e+06	372462	574407
FALSE	High	Master Protein	AT4G25960.1	P-glycoprotein 2	0.001	21.299	6	8	19	8	1273	139.8	8.95	7.59	8	0.287	1.504	0.432	0.618	2.433	0.699	0.197038	0.707623	0.466936	0.912237	0.595053	0.546313	0.784555	0.971871	0.950114	0.999803	0.992299	0.968073	169.3	48.6	112.5	69.6	47.4	6.31	60.81		35624.7	65686.6	9265.06	6341.81	10228.3	71069.1	22878.8	47631.2
FALSE	High	Master Protein	AT4G34830.1	Pentatricopeptide repeat (PPR) superfamily protein	0.001	15.973	5	5	18	5	1089	119.7	7.87	6.9	5	0.696	2.416	1.681	2.821	0.856	0.596	0.998138	0.201965	0.218533	0.0831842	0.595725	0.584919	0.999668	0.873844	0.825177	0.528754	0.992299	0.968073	122	84.9	50.5	142.5	27.28	53.41	32.94		56187.9	27247.8	37758.8	12153.1	8766.75	11763.9	58827.7	70501.2
FALSE	High	Master Protein	AT1G77760.1	nitrate reductase 1	0.001	29.019	12	10	48	9	917	103	6.8	25.62	10	0.667	2.185	1.456	1.284	1.701	1.134	0.463091	0.407299	0.872536	0.916806	0.595924	0.96331	0.921685	0.968094	0.996251	0.999803	0.992299	0.992739	147.5	98.3	67.5	86.7	26.95	9.52	93.83		295092	373984	175983	249615	45973.3	456908	229266	370263
FALSE	High	Master Protein	AT3G24503.1	aldehyde dehydrogenase 2C4	0.001	14.433	12	5	19	5	501	54.3	5.69	7.64	5	0.24	2.178	0.522	1.069	2.038	0.488	0.0385005	0.36501	0.576668	0.626381	0.595948	0.392901	0.370568	0.968094	0.963466	0.986356	0.992299	0.935145	182.7	43.8	83.9	89.6	2.17	69.79	87.48		83910.2	74554.9	23541.9		7230.17	101126	38128.7	105285
FALSE	High	Master Protein	AT5G02500.1	heat shock cognate protein 70-1	0	214.816	48	29	553	9	651	71.3	5.12	269.42	29	0.474	3.417	1.62	2.168	1.576	0.747	0.149129	0.109387	0.713341	0.586612	0.596266	0.696679	0.700329	0.763684	0.991065	0.984252	0.992299	0.968073	166.6	79	48.8	105.7	26.14	19.18	110.85		1.12786e+06	1.4124e+06	583030	550051	86444	1.43441e+06	940270	1.41517e+06
FALSE	High	Master Protein	AT2G35410.1	RNA-binding (RRM/RBD/RNP motifs) family protein	0.001	36.896	35	9	69	9	308	33.8	5.64	42.81	9	0.9	2.368	2.131	1.474	1.606	1.446	0.913381	0.333415	0.365065	0.881827	0.596529	0.561874	0.994651	0.956921	0.933005	0.99674	0.992299	0.968073	135.8	122.3	57.4	84.6	43.21	1.6	121.97		436924	707760	420816	533529	40968.3	1.1683e+06	406513	548225
FALSE	High	Master Protein	AT3G29310.1	calmodulin-binding protein-related	0	110.811	26	17	203	17	551	61.5	6.93	100.45	17	0.896	2.23	1.998	1.417	1.573	1.41	0.905769	0.387874	0.436053	0.964851	0.597589	0.557524	0.993807	0.968094	0.949215	0.999803	0.992299	0.968073	134.2	120.3	60.2	85.3	75.04	36.04	89.15		1.02705e+06	2.88549e+06	1.01066e+06	2.10675e+06	247167	2.19198e+06	1.28471e+06	1.28868e+06
FALSE	High	Master Protein	AT3G03250.1	UDP-GLUCOSE PYROPHOSPHORYLASE 1	0	70.169	32	14	103	7	469	51.7	6.13	52.64	14	0.937	0.621	0.582	0.327	1.898	1.778	0.926564	0.179061	0.147821	0.0506235	0.599332	0.475379	0.997842	0.840074	0.753747	0.421689	0.992299	0.968073	98.2	92	158.1	51.7	92.51	50.83	81.81		80384.8	336920	90744.1	238697	88141.2	698758	97371	102585
FALSE	High	Master Protein	AT1G27400.1	Ribosomal protein L22p/L17e family protein	0	50.27	51	10	176	10	176	19.9	10.11	94.68	10	1.765	1.78	3.142	1.135	1.569	2.769	0.196562	0.635147	0.0955719	0.725342	0.59983	0.104321	0.783854	0.971871	0.637932	0.996424	0.992299	0.6599	100.9	178.1	56.7	64.3	10.8	91.57	56.2		7.02652e+06	5.19481e+06	4.19332e+06	2.42939e+07	1.49843e+06	6.98679e+06	4.52193e+06	8.81645e+06
FALSE	High	Master Protein	AT1G20630.1	catalase 1	0	141.864	36	18	705	5	492	56.7	7.42	342.71	18	1.479	1.14	1.686	0.727	1.569	2.32	0.355662	0.767824	0.655582	0.333424	0.599887	0.176288	0.888475	0.971871	0.98403	0.881539	0.992299	0.795277	100.2	148.1	87.9	63.9	30.48	24.4	94.11		838243	1.11918e+06	1.02311e+06	1.79682e+06	256019	2.56233e+06	724997	1.05178e+06
FALSE	High	Master Protein	AT4G11150.1	vacuolar ATP synthase subunit E1	0.001	32.173	36	9	94	9	230	26	6.4	51.93	9	0.792	1.371	1.086	0.846	1.621	1.284	0.708494	0.98117	0.677687	0.550067	0.600233	0.725348	0.971539	0.99661	0.986189	0.971062	0.992299	0.969048	127.4	101	92.9	78.6	13.84	13.55	91.02		406107	425853	308450	315466	94957.4	880433	301324	509559
FALSE	High	Master Protein	AT2G35840.1	Sucrose-6F-phosphate phosphohydrolase family protein	0	41.932	26	11	79	11	422	47.8	6.6	38.83	11	0.75	1.805	1.355	1.017	1.775	1.332	0.626218	0.618047	0.989107	0.812441	0.600542	0.772339	0.959852	0.971871	0.99717	0.996424	0.992299	0.980063	139.5	104.7	77.3	78.6	39.58	5.48	101.91		244604	374549	200765	230278	45429.8	562478	200231	306915
FALSE	High	Master Protein	AT5G17920.1	Cobalamin-independent synthase family protein	0	162.009	29	23	413	8	765	84.3	6.51	226.5	23	0.72	2.786	2.005	1.778	1.567	1.128	0.565663	0.211895	0.432001	0.787549	0.60065	0.807845	0.943578	0.884741	0.949215	0.996424	0.992299	0.988241	147.2	106	52.8	94	43.27	5.64	117.34		1.05854e+06	1.7163e+06	858189	982170	99220.7	2.14378e+06	1.00991e+06	1.32819e+06
FALSE	High	Master Protein	AT4G16390.1	pentatricopeptide (PPR) repeat-containing protein	0.001	36.933	16	9	56	9	702	78.2	6.23	21.14	9	0.405	1.3	0.527	0.7	1.857	0.753	0.0851579	0.945709	0.204748	0.475643	0.601049	0.644992	0.548446	0.991771	0.822426	0.950221	0.992299	0.968073	147.4	59.8	113.4	79.4	37.26	27.67	61.11		147969	218700	50865.3	93720.1	58574.7	296991	113768	185663
FALSE	High	Master Protein	AT5G36210.1	alpha/beta-Hydrolases superfamily protein	0.001	22.991	10	7	16	7	730	81.3	5.8	7.17	7	0.905	0.544	0.492	0.248	2.192	1.985	0.80058	0.115315	0.256813	0.0788236	0.603011	0.407636	0.984162	0.781325	0.860249	0.516842	0.992299	0.94522	95.2	86.2	175.2	43.4	30.85	46.03	18.56		48661	72799.9	24306.7	84036	88686.1	136935	27812.2	68042.6
FALSE	High	Master Protein	AT3G56860.4	UBP1-associated protein 2A	0.001	16.567	12	5	17	5	478	51.4	5.16	7.66	5	0.681	1.57	1.069	0.786	1.998	1.361	0.780871	0.752507	0.819099	0.907522	0.603471	0.715105	0.984162	0.971871	0.996251	0.999803	0.992299	0.968073	141.9	96.6	90.4	71	48.17	8.87	24.73		60431	105866	43495	60117.3	28324.1	72927.3	45404.6	75825.2
FALSE	High	Master Protein	AT1G43670.1	Inositol monophosphatase family protein	0	43.981	29	10	95	10	341	37.3	5.47	42.23	10	1.19	4.703	5.596	2.789	1.686	2.006	0.637247	0.0313353	0.00512598	0.380328	0.603643	0.27797	0.961319	0.426453	0.146132	0.918222	0.992299	0.868882	133.5	158.9	28.4	79.2	73.96	22.97	137.17		211766	582507	301623	518828		817552	244608	265711
FALSE	High	Master Protein	AT3G27830.1	ribosomal protein L12-A	0.001	24.144	27	6	30	6	191	20.1	5.64	19.79	6	0.966	2.284	2.205	1.229	1.859	1.795	0.886629	0.365354	0.326347	0.765014	0.603807	0.510985	0.993807	0.968094	0.915509	0.996424	0.992299	0.968073	136	131.3	59.5	73.2	87.83	35.84	136.22		99068.1	365163	120504	250777	3180.71	822401	120133	124305
FALSE	High	Master Protein	AT4G37930.1	serine transhydroxymethyltransferase 1	0	171.435	54	26	493	16	517	57.4	8.13	285.77	26	1.479	1.085	1.605	1.782	0.609	0.9	0.35537	0.703493	0.726634	0.784815	0.604333	0.918217	0.888475	0.971871	0.996251	0.996424	0.992299	0.989897	79.3	117.3	73.1	130.3	53.12	32.42	98.84		1.29451e+06	2.45736e+06	1.77631e+06	3.51113e+06	465243	5.278e+06	3.44021e+06	1.62428e+06
FALSE	High	Master Protein	AT3G52930.1	Aldolase superfamily protein	0	130.342	58	19	240	11	358	38.5	6.46	124.52	19	0.701	1.671	1.172	1.072	1.558	1.093	0.53032	0.715256	0.789142	0.667268	0.604944	0.8451	0.933151	0.971871	0.996251	0.995324	0.992299	0.988687	136	95.4	81.4	87.3	6.6	25.47	80.88		1.13589e+06	891476	719997	620042	211347	1.56031e+06	758204	1.42525e+06
FALSE	High	Master Protein	AT1G77590.1	long chain acyl-CoA synthetase 9	0.001	21.795	10	6	23	6	691	76.1	6.98	8.22	6	0.757	0.97	0.735	1.176	0.825	0.625	0.924293	0.579502	0.648545	0.901335	0.605111	0.501499	0.997444	0.969541	0.980054	0.998844	0.992299	0.968073	100	75.7	103.1	121.2	6.54	13.63	72.4		83206	73823.3	41924	71091.2	31838.6	198318	114210	104402
FALSE	High	Master Protein	AT4G25900.1	Galactose mutarotase-like superfamily protein	0.001	24.858	23	6	52	6	318	36.2	9.66	25.46	6	1.642	0.854	1.403	1.096	0.779	1.28	0.143281	0.427355	0.86535	0.940659	0.605142	0.859987	0.690567	0.968094	0.996251	0.999803	0.992299	0.988751	78.5	128.9	91.9	100.7	55.7	23.18	8.71		73493.5	149192	122227	216418	88720.9	157687	159723	94478.2
FALSE	High	Master Protein	AT3G53420.1	plasma membrane intrinsic protein 2A	0	51.928	18	6	191	5	287	30.5	8.4	102.04	6	1.717	0.764	1.312	1.251	0.611	1.049	0.217256	0.324012	0.963302	0.828555	0.607062	0.895235	0.796588	0.956921	0.996251	0.996424	0.992299	0.989813	70.6	121.3	92.4	115.6	32.65	4.41	23.23		1.01659e+06	1.4017e+06	1.68881e+06	2.22806e+06	889839	2.49225e+06	2.29433e+06	1.27556e+06
FALSE	High	Master Protein	AT3G58750.1	citrate synthase 2	0	53.519	25	11	113	7	514	56.6	8.62	57.11	11	1.108	0.911	1.01	0.493	1.846	2.047	0.685608	0.494811	0.625384	0.157073	0.607898	0.387002	0.970971	0.968094	0.97264	0.6921	0.992299	0.932307	106.7	118.3	117.2	57.8	48.98	30.38	91.08		144336	256156	145684	279374	63799.9	613151	122280	181104
FALSE	High	Master Protein	AT3G52840.1	beta-galactosidase 2	0	44.609	16	12	67	7	727	82	8.4	30.51	12	1.419	2.743	3.893	3.479	0.788	1.119	0.327407	0.222005	0.0577917	0.068855	0.608524	0.984089	0.873835	0.893589	0.534725	0.484854	0.992299	0.994733	98.7	140.1	36	125.2	38.72	56.54	81.34		201494	98980.6	260288	138341	16850.2	134023	210320	252823
FALSE	High	Master Protein	AT1G59900.1	pyruvate dehydrogenase complex E1 alpha subunit	0	40.525	25	10	65	6	389	43	7.49	32.36	10	0.911	1.915	1.744	1.054	1.817	1.655	0.945285	0.547855	0.63122	0.897672	0.608696	0.569382	0.999347	0.968094	0.974945	0.998592	0.992299	0.968073	134.1	122.1	70	73.8	31.8	13.6	94.22		205904	280338	204844	209334	33392.5	378890	155249	258356
FALSE	High	Master Protein	AT1G80410.2	tetratricopeptide repeat (TPR)-containing protein	0	177.443	39	34	424	34	911	103.9	7.78	203.98	34	0.447	1.99	0.889	1.286	1.548	0.691	0.11724	0.504634	0.418206	0.858553	0.610328	0.610386	0.636533	0.968094	0.949147	0.996424	0.992299	0.968073	154.1	68.8	77.4	99.6	93.11	8.97	29.19		2.93361e+06	520675	499617	545882	513377	680828	931210	3.68091e+06
FALSE	High	Master Protein	ATCG00900.1	Ribosomal protein S7p/S5e family protein	0	64.815	47	9	223	9	155	17.3	11.28	140.49	9	1.049	1.709	1.792	1.104	1.548	1.623	0.834304	0.68644	0.571559	0.697193	0.610332	0.421868	0.99247	0.971871	0.963466	0.996424	0.992299	0.956235	121.9	127.9	71.4	78.8	1.45	22.33	58.28		4.79341e+06	4.04642e+06	4.60555e+06	4.15134e+06	1.11817e+06	5.40026e+06	3.34163e+06	6.01448e+06
FALSE	High	Master Protein	AT4G22010.1	SKU5 similar 4	0	87.276	37	18	281	16	541	60.4	9.89	128.25	18	2.273	1.012	2.301	1.649	0.614	1.395	0.0691386	0.616614	0.2911	0.86842	0.610635	0.568476	0.501115	0.971871	0.89038	0.996424	0.992299	0.968073	67.9	154.4	67.1	110.6	5.3	59.68	25.95		1.02123e+06	816351	1.12491e+06	3.43049e+06	730154	1.01279e+06	1.7468e+06	1.28138e+06
FALSE	High	Master Protein	AT3G01540.3	DEAD box RNA helicase 1	0	65.991	28	15	237	9	619	67.7	9.76	110.53	15	0.529	1.334	0.705	0.85	1.57	0.83	0.224113	0.981504	0.206745	0.494102	0.612058	0.719974	0.806858	0.99661	0.822426	0.958617	0.992299	0.968073	137.2	72.5	102.8	87.4	29.22	42.21	13.41		661673	374865	304553	200644	275942	458724	372451	830227
FALSE	High	Master Protein	AT3G23450.1	unknown protein; FUNCTIONS IN: molecular_function unknown; INVOLVED IN: biological_process unknown; LOCATED IN: endomembrane system; EXPRESSED IN: 14 plant structures; EXPRESSED DURING: 8 growth stages; Has 694543 Blast hits to 47111 proteins in 2535 species: Archae - 1794; Bacteria - 163056; Metazoa - 258989; Fungi - 49151; Plants - 70496; Viruses - 8919; Other Eukaryotes - 142138 (source: NCBI …	0.001	24.778	60	6	47	6	452	34.8	10.81	28.87	6	0.751	2.8	2.102	4.534	0.617	0.464	0.626962	0.208847	0.379574	0.117845	0.615252	0.26123	0.959852	0.884656	0.933029	0.61925	0.992299	0.86573	107.3	80.6	38.3	173.8	14.5	60.77	50.72		1.5012e+06	1.58911e+06	1.56125e+06	770736	539837	504763	2.93729e+06	1.88362e+06
FALSE	High	Master Protein	AT3G55410.1	2-oxoglutarate dehydrogenase, E1 component	0	99.898	24	23	185	23	1017	115.1	6.93	96.77	23	0.988	1.208	1.194	0.769	1.572	1.554	0.931523	0.845293	0.817825	0.410657	0.615272	0.490028	0.997842	0.985719	0.996251	0.936933	0.992299	0.968073	115.9	114.5	95.9	73.7	9.59	8.87	68.81		530013	523072	471229	515101	172206	1.00255e+06	393310	665028
FALSE	High	Master Protein	AT1G26850.2	S-adenosyl-L-methionine-dependent methyltransferases superfamily protein	0.001	21.883	13	6	20	6	616	69.6	6.96	7.52	6	0.546	2.033	1.11	0.936	2.171	1.186	0.587765	0.481609	0.931069	0.860073	0.615323	0.860671	0.949701	0.968094	0.996251	0.996424	0.992299	0.988751	160.1	87.4	78.7	73.7	42.7	50.75	127.8		46428	74610.2	35869.2	22823.5		174015	22196.7	58255
FALSE	High	Master Protein	AT4G17140.3	pleckstrin homology (PH) domain-containing protein	0.001	32.893	3	11	38	11	4219	470.9	5.99	15.63	11	0.774	3.656	2.828	4.048	0.903	0.699	0.911737	0.0459604	0.0483698	0.0207143	0.61561	0.713231	0.994651	0.518331	0.498247	0.264045	0.992299	0.968073	126.8	98.1	34.7	140.4	35.95	87.43	30.41		53303.4	29175.6	56333.4	14630.5	5056.77	5981.56	50656	72928.6
FALSE	High	Master Protein	AT3G28710.1	ATPase, V0/A0 complex, subunit C/D	0.001	17.258	15	5	19	5	351	40.8	5.16	9.95	5	1.028	1.777	1.826	0.885	2.007	2.063	0.655082	0.574344	0.329032	0.871538	0.616083	0.333202	0.963756	0.968094	0.917128	0.996424	0.992299	0.880656	129.5	133.1	72.9	64.5	62.12	2.22	130.65		46228.5	108032	64476.6	76556.6	4198.35	277749	40024.2	61293
FALSE	High	Master Protein	AT5G04430.2	binding to TOMV RNA 1L (long form)	0	46.432	35	11	57	11	334	36	6.14	31.66	11	0.623	1.525	0.949	0.858	1.777	1.106	0.389983	0.836143	0.607587	0.600192	0.616188	0.966664	0.909896	0.985719	0.97264	0.984864	0.992299	0.992865	140.8	87.6	92.3	79.2	50.2	18.84	90.32		195959	354694	122044	197780	54592.8	497825	174239	245877
FALSE	High	Master Protein	AT1G48900.1	Signal recognition particle, SRP54 subunit protein	0.001	27.182	14	6	38	6	495	54.7	8.92	17.26	6	0.711	1.949	1.386	1.064	1.831	1.302	0.582182	0.527755	0.844495	0.959295	0.616278	0.793986	0.948989	0.968094	0.996251	0.999803	0.992299	0.987912	144.4	102.7	74.1	78.9	13.16	32.74	57.72		209675	217737	102014	202627	47775.5	228541	134749	263087
FALSE	High	Master Protein	AT4G11420.1	eukaryotic translation initiation factor 3A	0	138.53	34	31	348	31	987	114.2	9.17	174.25	31	0.676	1.257	0.85	0.819	1.535	1.038	0.481168	0.899657	0.369562	0.422676	0.616666	0.886292	0.925213	0.991157	0.933005	0.936933	0.992311	0.989813	128.1	86.6	101.9	83.4	12.42	35.23	34.77		1.02638e+06	741525	646703	481849	362955	1.20552e+06	667379	1.28783e+06
FALSE	High	Master Protein	AT1G04110.1	Subtilase family protein	0	41.556	13	9	35	9	775	83.7	9.01	19.6	9	2.584	8.536	22.062	10.723	0.796	2.058	0.0216208	0.00151193	3.22e-06	0.000563515	0.61731	0.32553	0.284877	0.0604544	0.00071315	0.0324423	0.992757	0.875591	80.7	208.5	9.5	101.3	6.84	87.65	119.83		112583	109682	119074	632884		47827.6	166045	144991
FALSE	High	Master Protein	AT4G31180.2	Class II aminoacyl-tRNA and biotin synthetases superfamily protein	0	87.573	38	19	208	17	558	62.9	6.23	103.53	19	0.679	1.523	1.034	0.988	1.542	1.047	0.48649	0.837298	0.607985	0.611807	0.617886	0.940192	0.925213	0.985719	0.97264	0.984864	0.992757	0.990592	134.1	91	88	86.9	59.46	30.12	106.38		487551	1.02956e+06	507602	402276	117584	1.6721e+06	539526	611749
FALSE	High	Master Protein	AT1G74970.1	ribosomal protein S9	0	49.161	37	7	93	7	208	22.6	10.46	47.88	7	0.992	1.704	1.691	1.113	1.532	1.519	0.925893	0.689473	0.651611	0.705283	0.61829	0.482994	0.997822	0.971871	0.982446	0.996424	0.992757	0.968073	123.8	122.8	72.6	80.8	22.95	3.45	80.59		2.56412e+06	3.06542e+06	2.42277e+06	2.85989e+06	578232	4.24742e+06	2.14921e+06	3.2173e+06
FALSE	High	Master Protein	AT3G44340.1	clone eighty-four	0.001	24.37	7	7	27	6	1096	117.6	7.21	11.44	7	0.629	1.045	0.657	0.553	1.891	1.189	0.460404	0.656478	0.335429	0.295308	0.618672	0.870407	0.921685	0.971871	0.919235	0.845437	0.992757	0.989813	128.4	80.8	122.9	67.9	68.97	36.66	98.06		97430.3	243755	63195.1	121485	42170	468256	95710.1	122250
FALSE	High	Master Protein	AT1G54970.1	proline-rich protein 1	0.001	26.327	18	6	41	6	335	36.5	9.69	20.72	6	0.858	1.196	1.027	1.555	0.77	0.661	0.898895	0.832282	0.679792	0.778661	0.619573	0.409694	0.993807	0.983386	0.986189	0.996424	0.992757	0.94522	100.2	86	83.7	130.1	78.04	108.14	59.51		118415	353258	53946.7	506559	179997	147540	312038	148580
FALSE	High	Master Protein	AT1G72160.1	Sec14p-like phosphatidylinositol transfer family protein	0.001	23.454	14	7	24	7	490	56.1	5.3	14.34	7	1.408	1.545	2.175	1.823	0.847	1.193	0.296959	0.811007	0.321938	0.440068	0.621982	0.912522	0.867221	0.980945	0.911922	0.938691	0.992757	0.989897	94.4	133	61.1	111.5	12.87	42.26	106.53		102478	105984	169790	113613	12452.8	243088	144446	128584
FALSE	High	Master Protein	AT3G17390.1	S-adenosylmethionine synthetase family protein	0	104.311	46	14	234	7	393	42.8	5.81	125.58	14	0.92	1.153	1.061	0.757	1.524	1.402	0.949436	0.782581	0.643401	0.362066	0.622449	0.563518	0.999347	0.972717	0.980054	0.904129	0.992757	0.968073	116.2	106.9	100.8	76.2	39.16	26.7	45.61		6.08981e+06	9.2657e+06	4.85387e+06	8.8165e+06	3.13339e+06	1.23068e+07	5.78934e+06	7.64112e+06
FALSE	High	Master Protein	AT1G68010.1	hydroxypyruvate reductase	0	200.056	65	24	518	24	386	42.2	7.15	290.88	24	1.824	2.648	4.83	1.741	1.521	2.774	0.173931	0.245706	0.0120616	0.809868	0.623656	0.103669	0.747702	0.914441	0.242797	0.996424	0.992757	0.6599	103.7	189.1	39.1	68.1	68.03	53.3	136.84		2.27273e+06	5.58861e+06	3.71774e+06	1.0182e+07	112432	1.41733e+07	2.75098e+06	2.85168e+06
FALSE	High	Master Protein	AT5G56680.1	Class II aminoacyl-tRNA and biotin synthetases superfamily protein	0	49.058	24	12	78	11	572	63.7	5.58	33.87	12	0.673	1.175	0.791	0.684	1.719	1.157	0.487003	0.808098	0.358169	0.415809	0.623721	0.97662	0.925213	0.980126	0.930513	0.936933	0.992757	0.993877	128.8	86.7	109.6	74.9	18.25	12.05	17.74		329098	218732	167188	174684	132024	350104	183263	412932
FALSE	High	Master Protein	AT5G64050.1	glutamate tRNA synthetase	0.001	21.189	14	7	36	7	570	63.4	7.75	19.97	7	0.666	2.039	1.358	1.124	1.814	1.208	0.499597	0.478176	0.82058	0.951244	0.624575	0.873092	0.925213	0.968094	0.996251	0.999803	0.992757	0.989813	147.7	98.4	72.4	81.4	57.27	14.1	117.04		133549	272597	119604	114825	18925.6	412485	121595	168123
FALSE	High	Master Protein	AT5G22510.1	alkaline/neutral invertase	0.001	12.799	9	5	9	5	617	69.2	6.24	3.59	5	0.507	0.861	0.436	0.344	2.504	1.269	0.615121	0.513336	0.312248	0.266631	0.6252	0.860126	0.957559	0.968094	0.906439	0.822136	0.993448	0.988751	130.4	66.1	151.5	52.1	80.11	21.54	80.31		19478.9	87286	22085.9	19262.6	18456.1	147988	17902.8	35178.7
FALSE	High	Master Protein	AT4G35000.1	ascorbate peroxidase 3	0.001	33.24	25	8	59	8	287	31.6	6.95	32.51	8	0.876	0.749	0.655	0.42	1.784	1.562	0.903057	0.30678	0.156375	0.126897	0.625926	0.632986	0.993807	0.952683	0.759397	0.634366	0.99351	0.968073	106	92.9	141.7	59.4	93.42	74.06	119.8		107824	477637	95391.6	383965	60110	1.46043e+06	148722	142168
FALSE	High	Master Protein	AT3G61050.1	Calcium-dependent lipid-binding (CaLB domain) family protein	0.001	31.902	21	8	79	8	510	55.1	8.21	38.93	8	1.05	0.83	0.871	0.994	0.835	0.877	0.75461	0.399082	0.451958	0.740846	0.626003	0.720223	0.983446	0.968094	0.949215	0.996424	0.99351	0.968073	89.9	94.3	108.2	107.6	5.85	13.37	31.34		182516	176941	147485	222456	117615	373104	257124	237203
FALSE	High	Master Protein	AT5G16710.1	dehydroascorbate reductase 1	0.001	15.643	19	5	15	5	258	28.5	7.74	7.95	5	0.611	0.6	0.366	0.279	2.152	1.314	0.46677	0.170908	0.0487863	0.147973	0.627548	0.733318	0.921685	0.835326	0.498641	0.677085	0.994212	0.970119	106.9	65.3	178.1	49.7	113.35	120.7	81.85		16515.6	183614		150266	33311.6	286321	25504.7	29464
FALSE	High	Master Protein	AT4G38970.1	fructose-bisphosphate aldolase 2	0	98.505	49	16	236	7	398	43	7.24	124.12	16	1.698	0.916	1.556	0.606	1.512	2.567	0.225646	0.500862	0.772932	0.223073	0.628603	0.131519	0.810343	0.968094	0.996251	0.792559	0.994302	0.710375	89.9	152.6	98.1	59.4	70.63	16.04	86.66		656834	1.70005e+06	1.36374e+06	2.12267e+06	376547	3.18725e+06	822061	826555
FALSE	High	Master Protein	AT3G06580.1	Mevalonate/galactokinase family protein	0.001	28.295	16	7	29	7	496	54.3	5.96	16.27	7	0.624	1.397	0.872	0.745	1.877	1.171	0.540095	0.955015	0.81528	0.758235	0.629167	0.832134	0.936364	0.995373	0.996251	0.996424	0.994739	0.988687	139.3	86.9	99.7	74.2	21.78	35.8	107.3		100025	126234	74512.6	58618.5	16978.6	304127	69125.9	134764
FALSE	High	Master Protein	AT3G58610.2	ketol-acid reductoisomerase	0	92.465	29	13	144	13	591	63.8	6.8	66.32	13	0.721	2.175	1.568	1.429	1.522	1.098	0.568816	0.411997	0.760939	0.978344	0.630027	0.881955	0.945231	0.968094	0.996251	0.999803	0.994739	0.989813	140.9	101.6	64.8	92.6	81.12	13.7	131.96		374442	1.19075e+06	371532	559271	34755.6	2.2309e+06	515192	469827
FALSE	High	Master Protein	AT1G48030.2	mitochondrial lipoamide dehydrogenase 1	0	61.377	32	13	148	7	507	54	7.4	74.74	13	1.038	1.906	1.978	1.186	1.607	1.668	0.851565	0.553266	0.447411	0.950858	0.63024	0.429064	0.99249	0.968094	0.949215	0.999803	0.994773	0.960306	125.6	130.4	65.9	78.2	42.03	0.42	118.86		296416	471397	330812	407612	33504.3	900200	273089	371924
FALSE	High	Master Protein	AT1G72550.1	tRNA synthetase beta subunit family protein	0	39.094	19	10	58	10	598	67.5	5.3	25.58	10	0.913	1.353	1.235	0.728	1.859	1.697	0.958473	0.999907	0.960969	0.585947	0.630732	0.536762	0.999347	0.999907	0.996251	0.984252	0.994812	0.968073	125.4	114.5	92.7	67.5	81.8	3.66	108.66		80305.4	282358	122290	144058	21236.8	434087	98112	109825
FALSE	High	Master Protein	AT2G13360.2	alanine:glyoxylate aminotransferase	0	101.934	42	14	278	14	401	44.2	7.83	140.34	14	1.455	1.171	1.703	0.777	1.506	2.191	0.373863	0.803193	0.64135	0.381997	0.631382	0.206108	0.899792	0.977687	0.978273	0.92013	0.994812	0.806353	100.7	146.5	86	66.8	52.82	37.37	131.07		1.60384e+06	3.02967e+06	2.07968e+06	4.42944e+06	246674	1.30599e+07	1.71844e+06	2.0124e+06
FALSE	High	Master Protein	AT1G65930.1	cytosolic NADP+-dependent isocitrate dehydrogenase	0	174.274	52	23	423	16	410	45.7	6.57	212.58	23	0.671	5.965	4.003	3.96	1.506	1.011	0.471864	0.0103621	0.03218	0.168562	0.631383	0.940185	0.924136	0.219643	0.399335	0.721483	0.994812	0.990592	159.8	107.3	26.8	106.1	23.18	6.86	136.2		1.91496e+06	2.29686e+06	1.25622e+06	1.41298e+06	31788.2	3.46558e+06	1.63495e+06	2.40278e+06
FALSE	High	Master Protein	AT3G04870.2	zeta-carotene desaturase	0.001	26.16	15	7	28	7	558	61.6	7.37	11.93	7	1.027	1.151	1.182	1.283	0.897	0.921	0.590762	0.920726	0.601011	0.605085	0.631503	0.958392	0.950389	0.991157	0.97264	0.984864	0.994812	0.990592	99.8	102.4	86.6	111.2	12.08	32.47	117.79		46253.5	48046.8	54689.7	38626.5	2989.59	192815	64881	61522.7
FALSE	High	Master Protein	AT5G51970.2	GroES-like zinc-binding alcohol dehydrogenase family protein	0.001	30.59	23	8	66	8	364	39.2	5.97	38.15	8	1.108	2.877	3.187	1.67	1.723	1.908	0.74704	0.192185	0.135624	0.516473	0.63183	0.364102	0.983446	0.861096	0.737311	0.969216	0.994812	0.910771	131.8	146	45.8	76.5	61.68	86.96	134.79		187651	411780	126481	664456	3902.04	842801	189453	235453
FALSE	High	Master Protein	AT5G17990.1	tryptophan biosynthesis 1	0.001	22.488	14	6	55	6	444	46.5	7.27	21.34	6	0.931	2.188	2.036	1.221	1.792	1.668	0.990918	0.406207	0.447315	0.904904	0.633029	0.570913	0.999347	0.968094	0.949215	0.999803	0.994812	0.968073	135.8	126.4	62.1	75.8	51.98	20.94	106.16		170722	318095	158846	265332	23602.2	381579	152693	214212
FALSE	High	Master Protein	AT5G05000.2	translocon at the outer envelope membrane of chloroplasts 34	0.001	17.54	18	5	28	5	313	34.7	9.39	11.52	5	0.61	1.17	0.714	0.632	1.852	1.13	0.412357	0.802843	0.402486	0.404538	0.633809	0.95029	0.911278	0.977641	0.944267	0.936933	0.994812	0.990592	133.1	81.2	113.8	71.9	18.54	12.67	47.85		150342	168628	75478.1	111957	64304.1	261518	95752.4	188639
FALSE	High	Master Protein	AT5G62530.1	aldehyde dehydrogenase 12A1	0.001	19.74	11	6	21	6	556	61.7	6.73	10.91	6	1.21	1.089	1.318	0.568	1.916	2.319	0.488542	0.708193	0.871837	0.49043	0.635307	0.289313	0.925213	0.971871	0.996251	0.958617	0.994812	0.875144	109.6	132.6	100.6	57.2	114.64	92.34	123.12		36525.9	309340	50811.4	298425	15305.8	508647	65256.2	47117.5
FALSE	High	Master Protein	AT1G18540.1	Ribosomal protein L6 family protein	0	142.448	57	20	453	6	233	26.1	10.1	243.79	20	0.571	1.898	1.083	1.267	1.498	0.855	0.290662	0.558264	0.673278	0.842178	0.635434	0.855422	0.863275	0.968094	0.986189	0.996424	0.994812	0.988751	144.7	82.6	76.2	96.5	21.11	52.14	27.7		2.98449e+06	1.90342e+06	1.70278e+06	973454	692257	2.06998e+06	1.86768e+06	3.74476e+06
FALSE	High	Master Protein	AT5G27740.1	ATPase family associated with various cellular activities (AAA)	0.002	10.096	14	5	17	5	354	40.6	9.25	6.34	5	1.025	0.981	1.006	1.137	0.863	0.884	0.643612	0.639955	0.991186	0.806447	0.635474	0.827121	0.961319	0.971871	0.99717	0.996424	0.994812	0.988687	95.2	97.5	97	110.3	29.08	19.46	61.83		88454.5	50214.6	66693.4	55779.9	72955	47690.9	85891	110987
FALSE	High	Master Protein	AT1G12850.1	Phosphoglycerate mutase family protein	0.001	27.596	15	6	87	6	405	44.8	5.12	40.22	6	1.113	2.007	2.234	1.231	1.63	1.815	0.73904	0.49557	0.31827	0.995627	0.636292	0.362726	0.978055	0.968094	0.910773	0.999803	0.994812	0.90874	124	138.1	61.8	76.1	10.62	3.07	67.08		350274	350787	339075	402416	70126.3	395459	252477	439503
FALSE	High	Master Protein	AT2G16940.2	Splicing factor, CC1-like	0.001	29.639	11	7	73	7	610	68.9	7.05	38.67	7	1.177	0.794	0.934	0.917	0.866	1.019	0.531321	0.357174	0.688637	0.778266	0.6365	0.933665	0.933252	0.968094	0.986189	0.996424	0.994812	0.990592	87.1	102.5	109.7	100.6	24.94	50.82	26.21		88535.4	103915	67476.5	177473	100350	138673	125371	111089
FALSE	High	Master Protein	AT2G16950.1	transportin 1	0.001	35.811	14	11	31	11	895	99.6	4.94	14.24	11	0.521	0.971	0.506	0.502	1.935	1.009	0.455874	0.574602	0.322942	0.463531	0.636801	0.965988	0.921685	0.968094	0.911922	0.945321	0.994812	0.992865	130.4	68	134.3	67.4	106.6	94.47	110.07		28558.9	218409	11113	103900	18813.9	347543	45533.2	44651.8
FALSE	High	Master Protein	AT5G07030.1	Eukaryotic aspartyl protease family protein	0	110.981	37	15	371	15	455	48.7	9.64	206.57	15	1.308	1.082	1.415	0.724	1.494	1.953	0.503968	0.7	0.918062	0.331291	0.637987	0.276586	0.925213	0.971871	0.996251	0.881539	0.994974	0.868882	102.5	134.1	94.7	68.6	44.24	36	69.9		2.51537e+06	4.14038e+06	2.76645e+06	5.77041e+06	1.16644e+06	6.9298e+06	2.53706e+06	3.15614e+06
FALSE	High	Master Protein	AT3G14415.1	Aldolase-type TIM barrel family protein	0	230.872	78	27	744	11	367	40.3	8.97	427.13	27	1.436	1.145	1.643	0.767	1.493	2.144	0.388528	0.773035	0.692192	0.371683	0.638347	0.218411	0.908184	0.971871	0.988088	0.912915	0.994974	0.811546	100.5	144.3	87.8	67.3	69.46	56.82	102.08		3.13061e+06	7.90445e+06	3.96715e+06	1.15225e+07	1.17455e+06	1.46163e+07	3.91253e+06	3.9281e+06
FALSE	High	Master Protein	AT5G09810.1	actin 7	0	124.114	46	17	310	5	377	41.7	5.49	167.68	17	0.867	2.128	1.845	1.419	1.5	1.301	0.852616	0.433899	0.533012	0.99935	0.640789	0.643507	0.99249	0.968094	0.962634	0.999803	0.994974	0.968073	133.1	115.5	62.6	88.8	77.68	15.23	123.43		407327	1.20647e+06	464047	713993	57735	1.70897e+06	544774	511089
FALSE	High	Master Protein	AT3G58570.1	P-loop containing nucleoside triphosphate hydrolases superfamily protein	0	119.659	33	20	415	7	646	69.2	7.81	219.14	20	0.79	1.676	1.325	1.106	1.516	1.198	0.704453	0.710669	0.978954	0.760393	0.642485	0.786006	0.971539	0.971871	0.996251	0.996424	0.994974	0.985093	131.3	103.8	78.3	86.6	22.93	10.13	16.59		702664	436489	399846	429332	249866	396899	428872	881660
FALSE	High	Master Protein	AT4G37640.1	calcium ATPase 2	0.001	16.783	6	5	17	5	1014	110.4	5.68	6.7	5	0.31	1.634	0.506	0.876	1.866	0.578	0.062435	0.743647	0.383961	0.91666	0.64271	0.535441	0.48288	0.971871	0.933029	0.999803	0.994974	0.968073	162.8	50.4	99.6	87.2	59.3	70.18	104.47		84483	183546	8268.79	61991.9	17082.3	269846	77234.8	109360
FALSE	High	Master Protein	AT4G08350.1	global transcription factor group A2	0	72.533	20	20	104	20	1041	115.3	5.44	58.34	20	0.82	1.675	1.373	2.335	0.717	0.588	0.795982	0.711979	0.918605	0.399434	0.643033	0.320622	0.984162	0.971871	0.996251	0.936933	0.994974	0.875144	105	86.1	62.7	146.3	17.8	35.92	34.48		282308	188846	208726	149255	118875	143421	377916	354223
FALSE	High	Master Protein	AT4G13930.1	serine hydroxymethyltransferase 4	0	92.914	32	16	169	16	471	51.7	7.23	87.12	16	0.713	2.429	1.732	1.638	1.483	1.058	0.55286	0.31168	0.617691	0.865085	0.643475	0.863379	0.938605	0.952684	0.97264	0.996424	0.994974	0.988751	142.9	101.9	58.8	96.4	32.4	6.34	115.68		713215	979716	530012	600559	73192.7	1.47006e+06	661749	894899
FALSE	High	Master Protein	AT3G06510.2	Glycosyl hydrolase superfamily protein	0	68.285	26	18	170	18	656	74.7	8.88	91.9	18	3.089	1.111	3.432	1.735	0.64	1.978	0.0140642	0.733996	0.0657573	0.81368	0.643938	0.26815	0.22383	0.971871	0.54961	0.996424	0.994974	0.868882	61.1	188.6	55	95.4	46.08	69.11	25.46		679946	297874	692731	2.4999e+06	326713	456459	825192	853155
FALSE	High	Master Protein	AT4G35250.1	NAD(P)-binding Rossmann-fold superfamily protein	0	58.63	30	12	165	12	395	43.7	8.43	95.52	12	1.17	1.621	1.897	1.074	1.509	1.766	0.662429	0.754252	0.498242	0.712885	0.644508	0.372217	0.967054	0.971871	0.951249	0.996424	0.994974	0.91717	116	135.7	71.5	76.8	48.2	26.88	120.38		423329	741949	459931	837680	65882.1	1.64844e+06	436041	531168
FALSE	High	Master Protein	AT2G45810.1	DEA(D/H)-box RNA helicase family protein	0	54.287	28	12	101	5	528	60.4	7.59	41.65	12	0.598	2.613	1.563	1.44	1.814	1.085	0.480463	0.256882	0.419961	0.552493	0.647198	0.903232	0.925213	0.917425	0.949147	0.972726	0.994974	0.989813	158	94.5	60.5	87.1	8.8	50.28	97.39		116065	113270	84581.8	48508.3	7067.39	138138	74209.1	145631
FALSE	High	Master Protein	AT1G62020.1	Coatomer, alpha subunit	0	179.781	37	42	420	14	1216	136.5	6.98	198.57	42	0.819	1.084	0.888	1.349	0.804	0.658	0.814063	0.702702	0.481779	0.934462	0.647787	0.412332	0.990198	0.971871	0.950762	0.999803	0.994974	0.94522	100.4	82.2	92.6	124.8	18.86	8.11	44.41		260919	171904	156094	172493	94872.6	365391	309252	327385
FALSE	High	Master Protein	AT5G36230.1	ARM repeat superfamily protein	0	40.612	26	10	88	5	411	47.2	5.63	44.4	10	0.485	1.165	0.565	0.724	1.61	0.781	0.166497	0.796969	0.113695	0.418444	0.647956	0.592928	0.732586	0.975717	0.682949	0.936933	0.994974	0.968073	134.9	65.5	115.8	83.8	23.87	4.47	37.32		291921	353659	128406	169544	141466	488376	234274	366285
FALSE	High	Master Protein	AT5G26570.1	catalytics;carbohydrate kinases;phosphoglucan, water dikinases	0	47.619	14	13	48	13	1196	131.2	6.24	22.1	13	1.094	0.943	1.032	0.515	1.832	2.005	0.619636	0.533544	0.7785	0.291691	0.648482	0.387521	0.957559	0.968094	0.996251	0.845437	0.994974	0.932646	108.1	118.3	114.6	59	19.38	0.04	88.39		116201	131921	115149	142811	40374.8	369371	79336.4	145802
FALSE	High	Master Protein	AT2G33450.1	Ribosomal L28 family	0.001	29.913	33	8	80	8	143	16	11.18	53.99	8	1.199	1.509	1.81	2.342	0.644	0.773	0.625435	0.850081	0.558474	0.515304	0.648557	0.735405	0.95956	0.986961	0.963466	0.969216	0.994974	0.9707	90.6	108.7	60.1	140.7	38.98	64.28	40.63		1.00296e+06	490695	1.16822e+06	543047	232584	844627	1.27861e+06	1.25845e+06
FALSE	High	Master Protein	AT1G48830.1	Ribosomal protein S7e family protein	0.001	31.299	35	7	105	7	191	21.9	9.8	58.45	7	0.721	1.705	1.229	1.158	1.473	1.062	0.568454	0.688895	0.862546	0.746223	0.6489	0.879898	0.945231	0.971871	0.996251	0.996424	0.994974	0.989813	133.9	96.6	78.5	90.9	10.27	42.11	36.49		2.42206e+06	1.80434e+06	1.7422e+06	1.16842e+06	632952	2.15783e+06	1.66634e+06	3.03906e+06
FALSE	High	Master Protein	AT2G21440.1	RNA-binding (RRM/RBD/RNP motifs) family protein	0.001	17.573	9	9	63	9	1003	112	9.38	34.89	9	1.031	0.309	0.318	0.46	0.671	0.692	0.862922	0.0107414	0.00475333	0.109821	0.64931	0.600383	0.992974	0.224083	0.139272	0.600574	0.994974	0.968073	59.2	61	191.6	88.2	8.44	54.26	17.21		409930	398064	236245	656385	993669	1.56179e+06	706645	514356
FALSE	High	Master Protein	AT5G20290.1	Ribosomal protein S8e family protein	0	147.851	53	12	548	12	222	25	10.32	226.93	12	0.782	1.647	1.288	2.552	0.645	0.505	0.687996	0.7339	0.934181	0.441899	0.649933	0.320687	0.970971	0.971871	0.996251	0.939956	0.994974	0.875144	101.6	79.4	61.7	157.4	35.37	80.68	5.23		1.56196e+07	8.07364e+06	1.42758e+07	4.83958e+06	4.41853e+06	9.56584e+06	2.04318e+07	1.95985e+07
FALSE	High	Master Protein	AT4G24820.1	26S proteasome, regulatory subunit Rpn7;Proteasome component (PCI) domain	0	50.186	32	11	50	11	387	44.3	5.99	22.15	11	0.708	2.732	1.935	1.549	1.763	1.248	0.602296	0.224537	0.334861	0.52801	0.651856	0.8389	0.954982	0.893746	0.919235	0.970175	0.994974	0.988687	151.4	107.2	55.4	85.9	82.07	25.15	134.18		90844.3	294716	82304.3	146140	4169.73	499294	108965	113986
FALSE	High	Master Protein	AT3G54660.1	glutathione reductase	0.001	25.658	11	6	39	6	565	60.8	7.87	18.42	6	2.184	1.944	4.247	2.321	0.838	1.83	0.0638907	0.530691	0.0482555	0.24508	0.65258	0.407464	0.483516	0.968094	0.498247	0.815874	0.994974	0.94522	81.8	178.6	42.1	97.6	6.23	49.93	21.48		152922	116892	174425	452126	35992.2	102988	190349	191878
FALSE	High	Master Protein	AT1G79870.1	D-isomer specific 2-hydroxyacid dehydrogenase family protein	0.001	23.313	15	5	28	5	313	34.1	5.9	16.12	5	1.02	1.354	1.381	0.802	1.689	1.722	0.880414	0.998294	0.938722	0.518741	0.653494	0.502185	0.993807	0.999907	0.996251	0.969216	0.994974	0.968073	119.4	121.7	88.2	70.7	62.45	16.12	95.91		164171	365175	238025	234637	50484.6	558160	170196	205992
FALSE	High	Master Protein	AT1G41830.1	SKU5-similar 6	0	43.693	20	10	101	5	542	60.5	9.45	51.43	10	1.403	0.644	0.903	0.891	0.722	1.014	0.415224	0.19965	0.43677	0.528168	0.655192	0.998621	0.912615	0.87103	0.949215	0.970175	0.994974	0.999226	74.9	105.1	116.3	103.7	89.94	52.52	21.23		128301	496773	203957	551457	226656	616752	410308	160984
FALSE	High	Master Protein	AT1G33790.2	jacalin lectin family protein	0.001	16.373	9	5	19	5	745	81.8	6.65	6.05	5	0.647	1.105	0.715	0.593	1.864	1.207	0.663369	0.727096	0.624619	0.555459	0.65578	0.772715	0.967054	0.971871	0.97264	0.974419	0.994974	0.980063	129.5	83.8	117.2	69.5	10.95	44.49	75.65		89637.4	90200.6	35739.1	84961.6	30111.3	199822	56646.7	112472
FALSE	High	Master Protein	AT5G46580.1	pentatricopeptide (PPR) repeat-containing protein	0.001	34.902	14	11	53	11	711	80.8	8.12	24.76	11	0.685	0.802	0.55	0.428	1.873	1.284	0.646771	0.366553	0.222164	0.243922	0.655898	0.742856	0.961319	0.968094	0.825177	0.814991	0.994974	0.9718	115.4	79.1	143.9	61.6	66	6.23	83.85		70180.1	174658	69103.8	78426.1	41413.3	378333	60153.8	92479.6
FALSE	High	Master Protein	AT1G54780.1	thylakoid lumen 18.3 kDa protein	0.001	20.698	20	5	50	5	285	31.1	8.84	23.31	5	1.424	2.682	3.82	1.526	1.758	2.504	0.327062	0.236841	0.0403443	0.768387	0.656725	0.255439	0.873835	0.906735	0.446203	0.996424	0.994974	0.864118	118.8	169.2	44.3	67.6	7.37	2.92	128.26		181841	141159	190019	245460		365507	99611.7	228163
FALSE	High	Master Protein	AT3G60240.4	eukaryotic translation initiation factor 4G	0.001	25.401	6	8	50	8	1727	187.8	7.71	13.52	8	1.112	0.901	1.002	1.081	0.834	0.927	0.58306	0.483353	0.722349	0.918834	0.65683	0.781139	0.948989	0.968094	0.993958	0.999803	0.994974	0.982724	90.5	100.6	100.4	108.5	57.99	6.93	35.73		215511	75082.1	128456	138030	74547.7	242041	182172	270410
FALSE	High	Master Protein	AT3G63460.1	transducin family protein / WD-40 repeat family protein	0	73.723	16	15	89	15	1104	119.8	5.14	38.72	15	0.666	1.938	1.291	1.157	1.674	1.116	0.485898	0.534314	0.954966	0.980287	0.657894	0.980575	0.925213	0.968094	0.996251	0.999803	0.994974	0.994178	143.9	95.9	74.3	85.9	45.44	59.85	115.41		187761	314970	216426	108723	24305.3	532992	170529	235591
FALSE	High	Master Protein	AT4G33650.2	dynamin-related protein 3A	0.001	23.994	10	7	28	7	809	89.7	6.44	11.38	7	0.721	1.494	1.078	0.758	1.971	1.422	0.874195	0.791973	0.766372	0.945045	0.658176	0.661976	0.993747	0.975717	0.996251	0.999803	0.994974	0.968073	138	99.6	92.4	70	52.96	16.28	97.48		44943.3	96722.7	36625.2	53408.4	8114.41	148307	40612.2	64099.9
FALSE	High	Master Protein	AT1G07940.1	GTP binding Elongation factor Tu family protein	0	147.226	45	18	647	18	449	49.5	9.11	339.99	18	0.775	1.187	0.919	0.815	1.456	1.128	0.673598	0.821278	0.457159	0.418771	0.658253	0.807816	0.969766	0.982192	0.949587	0.936933	0.994974	0.988241	121.1	93.8	102	83.2	12.71	24.3	10.05		4.67093e+07	3.36079e+07	3.104e+07	2.71888e+07	2.09044e+07	4.84606e+07	3.19554e+07	5.8608e+07
FALSE	High	Master Protein	AT1G70410.2	beta carbonic anhydrase 4	0	39.033	43	10	107	10	280	30.8	7.09	55.64	10	1.03	2.947	3.035	1.866	1.58	1.627	0.864248	0.178439	0.136235	0.437364	0.659552	0.476698	0.992974	0.840074	0.737311	0.937771	0.994974	0.968073	133.2	137.2	45.2	84.3	75.95	24.48	136.28		201761	577197	250862	441081	4572.48	1.15024e+06	253643	253157
FALSE	High	Master Protein	AT3G18860.1	transducin family protein / WD-40 repeat family protein	0.001	36.075	13	8	32	8	760	84.2	5.58	14.72	8	0.568	2.154	1.224	1.151	1.871	1.063	0.54456	0.421283	0.971823	0.93893	0.661954	0.893539	0.937934	0.968094	0.996251	0.999803	0.994974	0.989813	155.9	88.5	72.3	83.3	81.36	14.42	124.18		43519.7	139094	41618.4	35148.8		191632	48822.6	54605.8
FALSE	High	Master Protein	AT1G63770.5	Peptidase M1 family protein	0.001	34.96	10	10	35	10	1013	113.9	6.79	20.96	10	1.579	1.048	1.655	1.2	0.874	1.379	0.217962	0.70986	0.521761	0.755014	0.6628	0.735974	0.796588	0.971871	0.957453	0.996424	0.994974	0.9707	85.5	135	81.6	97.9	90.1	48.77	128.97		41536.9	161445	76739.1	195248	4634.66	492309	110077	52118
FALSE	High	Master Protein	AT5G66760.1	succinate dehydrogenase 1-1	0	41.973	17	9	42	9	634	69.6	6.29	19.6	9	0.796	1.613	1.285	0.94	1.717	1.367	0.778763	0.76062	0.916191	0.816924	0.663446	0.743967	0.983544	0.971871	0.996251	0.996424	0.994974	0.9718	133.4	106.2	82.7	77.7	51.35	38.42	116.01		132827	249495	92468.1	203021	19941.2	489996	120980	169768
FALSE	High	Master Protein	AT1G05190.1	Ribosomal protein L6 family	0	122.049	64	19	294	19	223	24.7	9.89	167.02	19	1.03	1.289	1.328	0.892	1.446	1.49	0.863538	0.934317	0.982984	0.493535	0.663464	0.501794	0.992974	0.991157	0.996251	0.958617	0.994974	0.968073	114.4	117.8	88.7	79.1	4.4	38.23	37.65		3.07162e+06	2.48698e+06	3.19435e+06	2.2742e+06	1.09699e+06	3.80602e+06	2.24376e+06	3.85408e+06
FALSE	High	Master Protein	AT4G04910.1	AAA-type ATPase family protein	0	49.068	20	12	59	12	742	81.4	6.1	27.05	12	0.564	1.644	0.928	0.954	1.724	0.973	0.296124	0.73604	0.681032	0.827384	0.66424	0.882901	0.866689	0.971871	0.986189	0.996424	0.994974	0.989813	145.3	82	88.4	84.3	73.06	43.01	70.62		111603	318262	67852.7	157621	45743.2	272466	131835	147710
FALSE	High	Master Protein	AT5G58290.1	regulatory particle triple-A ATPase 3	0.001	27.642	19	7	75	6	408	45.7	5.6	38.93	7	0.706	1.905	1.346	1.216	1.567	1.107	0.539914	0.554025	0.994871	0.996613	0.665058	0.984367	0.936364	0.968094	0.997321	0.999803	0.994974	0.994796	139.4	98.5	73.2	89	42.13	9.85	76.03		261682	416779	184984	263596	59730.4	427299	247510	328343
FALSE	High	Master Protein	AT3G25230.2	rotamase FKBP 1	0.001	26.079	14	8	25	8	562	62.9	5.58	12.66	8	0.467	1.201	0.56	1.432	0.839	0.391	0.132282	0.837007	0.213871	0.834504	0.666408	0.118594	0.667273	0.985719	0.8242	0.996424	0.994974	0.685214	114.5	53.4	95.4	136.6	5.69	90.75	4.4		214571	170585	162472	43948.2	105458	208792	267899	269231
FALSE	High	Master Protein	AT5G60600.1	4-hydroxy-3-methylbut-2-enyl diphosphate synthase	0	114.358	36	27	206	27	741	82.2	6.43	101.27	27	0.762	0.933	0.711	0.571	1.633	1.245	0.649366	0.52147	0.213585	0.262584	0.666584	0.846932	0.961319	0.968094	0.8242	0.822136	0.994974	0.988687	116.1	88.5	124.4	71.1	48.24	0.64	28.05		229813	403010	198126	243364	176995	538986	218774	288356
FALSE	High	Master Protein	ATCG01310.1	ribosomal protein L2	0	127.949	43	12	283	12	274	29.8	10.84	142.96	12	1.148	1.319	1.515	2	0.66	0.758	0.690862	0.965951	0.81287	0.665706	0.667648	0.712873	0.971101	0.99661	0.996251	0.995324	0.994974	0.968073	90.5	103.9	68.6	137.1	40.64	79.93	16.08		7.70272e+06	3.67383e+06	9.85462e+06	3.39317e+06	2.4179e+06	6.10918e+06	9.46605e+06	9.66491e+06
FALSE	High	Master Protein	AT2G29690.1	anthranilate synthase 2	0.001	19.953	16	7	30	7	621	69.8	6.71	10.85	7	0.785	1.394	1.094	1.574	0.885	0.695	0.868499	0.958805	0.911603	0.577044	0.667681	0.553628	0.9935	0.996372	0.996251	0.977727	0.994974	0.968073	110.1	86.5	79	124.4	1	25.65	31.18		109931	102663	84685.2	69706.3	37897.8	126115	133300	151629
FALSE	High	Master Protein	AT5G13120.1	cyclophilin 20-2	0.001	27.777	33	8	40	8	259	28.3	9.31	16.23	8	0.908	0.984	0.894	0.541	1.821	1.653	0.915038	0.583099	0.668405	0.427407	0.668212	0.515288	0.994838	0.969541	0.986189	0.936933	0.994974	0.968073	115.2	104.6	117	63.3	59.75	14.36	84.2		73371.9	158988	76093.8	115634	31699.1	297600	70385	93997.2
FALSE	High	Master Protein	AT3G16460.2	Mannose-binding lectin superfamily protein	0	99.908	41	21	189	21	705	72.4	5.5	74.07	21	0.896	0.963	0.863	1.457	0.661	0.592	0.905856	0.557008	0.385312	0.995867	0.668445	0.454514	0.993807	0.968094	0.933029	0.999803	0.994974	0.968073	89.9	80.6	93.4	136.1	22.38	6.86	53.38		1.18065e+06	739335	678073	926144	438629	1.95147e+06	1.66087e+06	1.48141e+06
FALSE	High	Master Protein	AT4G11850.1	phospholipase D gamma 1	0.001	18.792	10	6	21	6	858	95.5	8.15	7.16	6	1.281	1.111	1.423	1.192	0.932	1.194	0.386543	0.846663	0.504516	0.674597	0.669127	0.783004	0.907596	0.985813	0.951922	0.995324	0.994974	0.983714	94	120.5	84.6	100.9	34.69	18.66	36.01		63073.6	32745	43074.5	72950.6	21515.3	67437.6	55869.9	82167.1
FALSE	High	Master Protein	AT3G56190.1	alpha-soluble NSF attachment protein 2	0.001	20.55	20	5	21	5	289	32.7	5.33	10.46	5	19.272	0.515	9.932	0.575	0.897	17.278	3.77e-10	0.103026	8.71e-05	0.622121	0.670009	6.76e-06	3.29e-07	0.747387	0.00850248	0.984864	0.994974	0.0020936	17.1	330.5	33.3	19.1	120.07	40.04	97.98			98121.9	366254	820735	12061.6	186000	31169.2	11668.1
FALSE	High	Master Protein	AT5G35630.3	glutamine synthetase 2	0	150.887	37	17	328	15	430	47.4	6.87	173.26	17	1.033	2.57	2.654	1.792	1.434	1.481	0.859236	0.267525	0.181466	0.779246	0.670227	0.507498	0.99249	0.924688	0.799467	0.996424	0.994974	0.968073	128.2	132.5	49.9	89.4	22.39	17.56	131.16		4.77743e+06	5.66455e+06	5.17593e+06	4.99836e+06	264044	1.41044e+07	4.25895e+06	5.99442e+06
FALSE	High	Master Protein	AT1G69830.1	alpha-amylase-like 3	0	43.695	15	11	46	11	887	99.8	6.07	23.74	11	0.838	0.549	0.46	0.643	0.854	0.716	0.927905	0.119728	0.0791535	0.374893	0.670381	0.559498	0.997842	0.788919	0.585475	0.914976	0.994974	0.968073	82.8	69.4	150.8	97	23.91	25.63	4.91		115804	143557	108073	96417	166139	311634	179279	149465
FALSE	High	Master Protein	AT3G02760.1	Class II aaRS and biotin synthetases superfamily protein	0	143.547	36	32	272	32	883	97.5	6.42	138.28	32	0.944	1.632	1.54	1.112	1.467	1.385	0.991426	0.7454	0.788172	0.737258	0.670578	0.602847	0.999347	0.971871	0.996251	0.996424	0.994974	0.968073	123.5	116.6	75.7	84.2	36.88	14.21	93.32		519668	763614	456925	692875	117451	1.15256e+06	504096	652048
FALSE	High	Master Protein	AT5G16130.1	Ribosomal protein S7e family protein	0	54.391	42	9	151	6	190	22	9.74	91.1	9	0.597	1.598	0.954	1.115	1.433	0.856	0.336177	0.773362	0.502961	0.707095	0.670712	0.85691	0.880356	0.971871	0.95144	0.996424	0.994974	0.988751	136.9	81.8	85.7	95.5	0.13	35.22	17.91		3.14115e+06	2.71162e+06	1.91152e+06	1.42447e+06	1.08115e+06	2.80428e+06	2.39081e+06	3.94133e+06
FALSE	High	Master Protein	AT1G25490.1	ARM repeat superfamily protein	0	54.513	24	13	58	9	588	65.5	5.07	28.96	13	0.703	1.043	0.733	0.608	1.714	1.206	0.579701	0.653208	0.361166	0.256804	0.672926	0.870903	0.948989	0.971871	0.93187	0.818367	0.994974	0.989813	123.2	86.7	118.2	71.9	56.61	17.81	98		132561	266708	99064.9	158171	51625.3	572409	128775	166329
FALSE	High	Master Protein	AT1G17580.1	myosin 1	0	42.893	9	13	50	7	1520	172.8	8.31	23.07	13	0.563	1.282	0.722	0.96	1.336	0.752	0.810511	0.911154	0.954445	0.68405	0.673789	0.580276	0.989071	0.991157	0.996251	0.996424	0.994974	0.968073	129.4	72.8	100.9	96.9	22.81	13.39	63.72		25805.5		10712.3			34867	17893.9	32379.2
FALSE	High	Master Protein	AT3G18890.1	NAD(P)-binding Rossmann-fold superfamily protein	0.001	18.162	10	6	39	6	641	68.3	8.1	21.89	6	1.365	1.613	2.203	1.93	0.836	1.142	0.448536	0.760606	0.369689	0.528479	0.6747	0.914773	0.919966	0.971871	0.933005	0.970175	0.994974	0.989897	95.7	130.6	59.3	114.4	19.46	3.37	91.59		196782	223653	249448	294773	39799	380071	294624	246910
FALSE	High	Master Protein	AT2G32920.1	PDI-like 2-3	0.001	15.616	12	5	25	5	440	47.7	5.85	11.37	5	0.392	1.292	0.506	0.715	1.806	0.708	0.101357	0.936845	0.267197	0.641965	0.674822	0.679199	0.590989	0.991157	0.868802	0.989831	0.994974	0.968073	147.1	57.7	113.8	81.4	12.17	28.11	18.89		132199	135350	54536.9	45183.3	60859.6	160100	86985.6	165875
FALSE	High	Master Protein	AT3G05060.1	NOP56-like pre RNA processing ribonucleoprotein	0	85.125	47	21	251	17	533	59	9.22	113.86	21	0.935	1.282	1.198	1.922	0.667	0.623	0.975738	0.925863	0.822629	0.705746	0.675882	0.503666	0.999347	0.991157	0.996251	0.996424	0.994974	0.968073	94.9	88.7	74	142.3	63.03	26.45	103.05		1.00717e+06	331201	555943	471936	766558	237134	1.01965e+06	1.26373e+06
FALSE	High	Master Protein	AT5G59420.1	OSBP(oxysterol binding protein)-related protein 3C	0.001	20.718	15	5	20	5	457	51.9	5.3	7.42	5	0.722	1.745	1.259	0.751	2.323	1.677	0.964349	0.654387	0.745896	0.839306	0.67607	0.564367	0.999347	0.971871	0.996251	0.996424	0.994974	0.968073	146.8	105.9	84.1	63.2	25.19	19.27	109.33		44773.7	55298.1	24823.4	41280.9		107767	14707	56179.3
FALSE	High	Master Protein	AT5G65940.1	beta-hydroxyisobutyryl-CoA hydrolase 1	0.001	24.369	19	7	24	7	378	42	8.15	9.69	7	1.326	0.602	0.798	0.232	2.601	3.449	0.327554	0.162128	0.48614	0.0163	0.676152	0.191634	0.873835	0.831786	0.950762	0.234795	0.994974	0.80491	91.5	121.3	152	35.2	87.38	92.03	116.91		7423.29	60317.9	9750.22	95941.1		230186	4313.2	20748
FALSE	High	Master Protein	AT3G55440.1	triosephosphate isomerase	0.001	37.108	32	7	62	6	254	27.2	5.5	29.6	7	1.01	1.029	1.04	1.239	0.831	0.839	0.86534	0.637238	0.638945	0.96755	0.678772	0.659235	0.992974	0.971871	0.977039	0.999803	0.994974	0.968073	95.6	96.6	92.8	115	96.21	70.4	114.09		103164	467203	109220	403721	46892.6	881527	310330	129444
FALSE	High	Master Protein	AT1G25350.1	glutamine-tRNA ligase, putative / glutaminyl-tRNA synthetase, putative / GlnRS, putative	0	42.307	16	12	49	12	795	91.2	6.52	23.36	12	0.983	2.25	2.212	1.341	1.678	1.65	0.913273	0.379337	0.372779	0.755247	0.679336	0.576193	0.994651	0.968094	0.933005	0.996424	0.994974	0.968073	132.3	130.1	58.8	78.8	35.2	24.12	114.37		184327	264064	155262	271602	20413.2	407603	154356	231282
FALSE	High	Master Protein	AT4G34450.1	coatomer gamma-2 subunit, putative / gamma-2 coat protein, putative / gamma-2 COP, putative	0	109.511	32	25	158	25	886	98.4	5.16	85.7	25	0.783	0.85	0.665	0.545	1.558	1.22	0.689699	0.422505	0.168513	0.230648	0.67984	0.858237	0.970971	0.968094	0.786551	0.80308	0.994974	0.988751	111.1	87	130.7	71.3	91.39	56.04	94.75		159639	640019	139896	401015	112377	1.14328e+06	240832	200305
FALSE	High	Master Protein	AT4G19210.1	RNAse l inhibitor protein 2	0	67.331	25	14	98	14	605	68.3	7.96	44.84	14	0.555	1.598	0.887	1.106	1.445	0.802	0.264724	0.773075	0.415524	0.746129	0.681265	0.706993	0.841204	0.971871	0.949147	0.996424	0.994974	0.968073	139.3	77.3	87.1	96.4	29.85	26.7	80.9		484017	640179	216912	393971	119367	902406	452266	607315
FALSE	High	Master Protein	AT4G18240.1	starch synthase 4	0.001	36.004	11	10	38	10	1040	117.7	5.96	14.29	10	0.764	0.766	0.586	0.896	0.855	0.653	0.816033	0.32661	0.247675	0.647531	0.681639	0.482174	0.990198	0.956921	0.849688	0.992224	0.994974	0.968073	94.4	72.1	123.1	110.4	1.94	49.69	10.39		121462	101826	104275	57542.4	104995	182211	152717	152403
FALSE	High	Master Protein	AT4G33090.1	aminopeptidase M1	0	62.505	20	18	70	18	879	98.1	5.5	33.44	18	1.008	2.663	2.684	1.578	1.688	1.701	0.804402	0.241852	0.174418	0.818489	0.68488	0.51907	0.98569	0.912032	0.796842	0.996424	0.994974	0.968073	134.4	135.5	50.5	79.6	85.15	39.8	134.13		86546.5	300221	103447	228642		503079	112132	108593
FALSE	High	Master Protein	AT5G45500.1	RNI-like superfamily protein	0.001	34.142	13	10	61	10	771	87.6	8.27	32.24	10	1.294	0.926	1.199	1.064	0.87	1.126	0.414407	0.512738	0.899736	0.880831	0.686246	0.991291	0.912615	0.968094	0.996251	0.996424	0.994974	0.997173	88.4	114.5	95.5	101.6	28.35	6.88	24.93		182087	103741	144594	197549	119683	168519	186172	228471
FALSE	High	Master Protein	AT1G12470.1	zinc ion binding	0.001	24.308	9	8	24	8	988	112.2	5.34	9.63	8	0.577	1.49	0.859	1.506	0.99	0.571	0.771727	0.701026	0.827367	0.36187	0.686363	0.504888	0.983446	0.971871	0.996251	0.904072	0.994974	0.968073	122.8	70.8	82.4	124	12.36	70.9	60.7		42556.3	38258.3	36679.6	11938.9	7600.07	59030.7	51159.1	53397.1
FALSE	High	Master Protein	AT2G18960.1	H(+)-ATPase 1	0	151.231	34	31	249	8	949	104.2	6.7	129.64	31	1.046	1.196	1.25	0.713	1.678	1.755	0.761589	0.831758	0.955158	0.460401	0.68705	0.515977	0.983446	0.983386	0.996251	0.945321	0.994974	0.968073	115	120.3	96.2	68.5	38.86	4.26	99.13		142583	215948	160761	187596	40526.1	472997	122755	178904
FALSE	High	Master Protein	AT4G23850.1	AMP-dependent synthetase and ligase family protein	0.001	35.719	13	8	58	7	666	74.5	5.87	28.16	8	1.098	2.407	2.642	1.377	1.748	1.919	0.649808	0.319382	0.186609	0.879075	0.687637	0.408698	0.961319	0.956921	0.80765	0.996424	0.994974	0.94522	129.7	142.3	53.9	74.2	71.49	26.84	126.03		82923.9	234733	111816	203524		339953	97530.6	112492
FALSE	High	Master Protein	AT5G11670.1	NADP-malic enzyme 2	0.001	26.92	15	7	36	7	588	64.4	6.42	15.48	7	1.083	0.509	0.551	0.284	1.794	1.943	0.59943	0.0910677	0.195231	0.0405113	0.68919	0.390577	0.954982	0.717396	0.814281	0.390863	0.994974	0.933626	86.8	94.1	170.7	48.4	42.05	46.94	29.73		66688.2	115869	55364.8	148091	95167.1	302282	60141.2	91388
FALSE	High	Master Protein	AT1G52510.1	alpha/beta-Hydrolases superfamily protein	0.001	15.256	21	5	17	5	380	41.8	7.05	4.01	5	1.044	0.902	0.942	0.94	0.96	1.002	0.629057	0.554446	0.979799	0.937351	0.690083	0.956025	0.960228	0.968094	0.996251	0.999803	0.994974	0.990592	95.4	99.6	105.7	99.4	40.83	30.57	85.08		43299.2	67588.8	59804.3	47772.6	12669.1	162457	66170.5	54329.3
FALSE	High	Master Protein	AT2G18980.1	Peroxidase superfamily protein	0	73.656	56	14	185	11	323	35.8	9.55	79.02	14	1.24	1.332	1.652	1.964	0.678	0.841	0.577084	0.979214	0.684406	0.684105	0.690109	0.836062	0.948989	0.99661	0.986189	0.996424	0.994974	0.988687	89.6	111.1	67.2	132	65.32	10.07	53.8		360743	844401	541923	774639	415717	375182	955142	452639
FALSE	High	Master Protein	AT5G23050.1	acyl-activating enzyme 17	0.001	31.888	15	9	29	9	721	79.1	7.62	11.38	9	2.022	0.217	0.438	0.195	1.109	2.242	0.100474	0.00155516	0.0951582	0.0107453	0.690249	0.283464	0.587144	0.0615702	0.637932	0.184266	0.994974	0.870965	46.8	94.7	216.2	42.2	40.44	27.33	35.19		24693.2	45473.8	54416.4	101160	95589.8	322399	35917.1	40353.4
FALSE	High	Master Protein	AT2G40840.1	disproportionating enzyme 2	0	62.285	17	15	64	15	955	109.7	5.82	33.52	15	0.548	2.365	1.296	2.735	0.864	0.474	0.396684	0.334525	0.952783	0.282414	0.690319	0.244141	0.911278	0.956921	0.996251	0.836736	0.994974	0.852152	127.9	70.1	54.1	147.9	60.51	75.07	130.43		72790.6	168614	96762.1	35756.6		326855	156176	98383.6
FALSE	High	Master Protein	AT1G33600.1	Leucine-rich repeat (LRR) family protein	0	45.849	20	10	174	10	478	52.4	8.97	109.81	10	2.025	0.869	1.76	0.622	1.399	2.832	0.114783	0.445276	0.595599	0.23669	0.69047	0.0971207	0.629426	0.968094	0.971902	0.810561	0.994974	0.643598	81.8	165.6	94.1	58.5	31.96	5.2	39.34		1.16029e+06	631117	1.41996e+06	1.89429e+06	880575	999810	718374	1.45586e+06
FALSE	High	Master Protein	AT1G60140.1	trehalose phosphate synthase	0.001	17.052	8	6	30	5	861	97.3	6.62	13.12	6	0.842	1.175	0.989	0.638	1.841	1.55	0.91921	0.844348	0.97885	0.688054	0.690795	0.591383	0.996128	0.985719	0.996251	0.996424	0.994974	0.968073	123.6	104.1	105.2	67.1	9.46	35.88	69.34		74609.7	73506.5	36486.5	79991	24772.2	145645	39410.3	93615.7
FALSE	High	Master Protein	AT4G37510.1	Ribonuclease III family protein	0.001	29.044	23	10	75	10	537	62.4	9.26	34.06	10	0.608	1.283	0.781	0.882	1.455	0.885	0.355831	0.927683	0.287501	0.565724	0.69142	0.800245	0.888475	0.991157	0.887134	0.974419	0.994974	0.988186	130.1	79.1	101.4	89.4	4.49	10.25	1.9		484067	391419	242133	259566	224998	464728	351230	607378
FALSE	High	Master Protein	AT1G70730.3	Phosphoglucomutase/phosphomannomutase family protein	0	93.137	38	20	144	13	662	72.5	7.12	68.81	20	0.903	1.874	1.693	1.137	1.648	1.489	0.942936	0.573255	0.673093	0.951856	0.691621	0.681905	0.999347	0.968094	0.986189	0.999803	0.994974	0.968073	131.4	118.7	70.1	79.7	84.46	48.9	119.38		127270	434859	125994	321219	24538.8	583704	167614	159691
FALSE	High	Master Protein	AT2G13540.1	ARM repeat superfamily protein	0.001	21.745	8	6	23	6	848	96.5	5.45	9.4	6	0.905	1.299	1.175	1.366	0.951	0.86	0.795024	0.94393	0.976154	0.762868	0.692948	0.894826	0.984162	0.991157	0.996251	0.996424	0.994974	0.989813	107.3	97.1	82.7	112.9	97.4	10.53	116.91		24177.1	117397	45006.9	48052.3		183512	63842	31516.5
FALSE	High	Master Protein	AT4G29840.1	Pyridoxal-5'-phosphate-dependent enzyme family protein	0.001	35.195	16	8	67	8	526	57.7	7.42	35.39	8	0.966	1.356	1.31	0.871	1.557	1.504	0.969817	0.996051	0.965731	0.641854	0.693294	0.606049	0.999347	0.999907	0.996251	0.989831	0.994974	0.968073	119.6	115.5	88.2	76.8	88.53	16.38	117.03		149741	560975	211875	331433	44127.8	940318	218561	187886
FALSE	High	Master Protein	AT3G01280.1	voltage dependent anion channel 1	0.001	26.687	24	7	37	5	276	29.4	8.73	12.29	7	0.719	1.97	1.417	1.177	1.674	1.205	0.615286	0.51598	0.783324	0.911698	0.693453	0.881454	0.957559	0.968094	0.996251	0.999803	0.994974	0.989813	141.6	101.9	71.9	84.6	0.91	36.47	72.99		202167	171971	148501	108591	35952.5	226473	130774	253667
FALSE	High	Master Protein	AT3G23700.1	Nucleic acid-binding proteins superfamily	0.001	20.646	19	5	15	5	392	42.7	5.62	5.42	5	1.005	1.434	1.441	0.66	2.173	2.183	0.65098	0.919649	0.738781	0.599192	0.694429	0.355633	0.961319	0.991157	0.996251	0.984864	0.994974	0.899466	126.5	127.1	88.2	58.2	49.41	3.64	112.23		32948.6	73460.1	42791.2	56713.2		148041	19158.4	51580.2
FALSE	High	Master Protein	AT3G58110.1	unknown protein; FUNCTIONS IN: molecular_function unknown; INVOLVED IN: biological_process unknown; LOCATED IN: cellular_component unknown; EXPRESSED IN: cultured cell; BEST Arabidopsis thaliana protein match is: unknown protein (TAIR:AT2G42370.1); Has 2534 Blast hits to 1905 proteins in 233 species: Archae - 11; Bacteria - 102; Metazoa - 890; Fungi - 241; Plants - 124; Viruses - 59; Other Eukary…	0.001	30.764	9	8	45	8	784	90.1	4.74	19.3	8	1.654	3.326	5.499	3.557	0.935	1.546	0.159461	0.120145	0.0143391	0.0899762	0.694751	0.610092	0.719791	0.789698	0.273012	0.546755	0.994974	0.968073	99.4	164.4	29.9	106.3	64.57	55.54	90.77		63148.6	145827	88505.4	253237		77304.7	114340	79235.1
FALSE	High	Master Protein	AT5G17820.1	Peroxidase superfamily protein	0	62.563	49	12	132	12	313	34.1	10.05	60.94	12	1.323	1.247	1.65	1.735	0.719	0.951	0.488795	0.888269	0.686624	0.814989	0.694851	0.974403	0.925213	0.990598	0.986189	0.996424	0.994974	0.993416	88.6	117.2	71	123.2	40.11	22.81	81.29		547887	263455	502910	450199	394257	214020	620741	687456
FALSE	High	Master Protein	AT2G24420.2	DNA repair ATPase-related	0.001	21.213	13	5	39	5	440	50.3	9.33	14.87	5	0.858	1.167	1.002	0.66	1.768	1.517	0.990709	0.799252	0.83827	0.613721	0.695237	0.601723	0.999347	0.975717	0.996251	0.984864	0.994974	0.968073	121.9	104.6	104.5	69	33.15	47.73	33.69		151809	81128.4	115031	70624.7	50134.1	163834	73716.3	190481
FALSE	High	Master Protein	AT4G34620.1	small subunit ribosomal protein 16	0.001	21.399	50	5	39	5	113	12.7	9.8	14.49	5	0.653	1.782	1.164	1.167	1.526	0.997	0.437586	0.633868	0.823482	0.937885	0.695567	0.881631	0.917369	0.971871	0.996251	0.999803	0.994974	0.989813	139.4	91	78.2	91.3	12.35	76.28	17.87		400476	289640	345699	128207	113168	293369	261982	502493
FALSE	High	Master Protein	AT2G27040.1	Argonaute family protein	0.001	33.378	11	10	42	10	924	102.8	8.88	19.71	10	0.62	1.424	0.883	1.643	0.867	0.538	0.521533	0.929006	0.828506	0.537267	0.696146	0.318503	0.927878	0.991157	0.996251	0.970175	0.994974	0.875144	115.1	71.4	80.8	132.8	18.18	37.04	50.3		143428	92916	80648.6	51219.2	38077.1	161087	158468	179965
FALSE	High	Master Protein	AT5G14740.2	carbonic anhydrase 2	0	207.218	75	19	550	12	259	28.3	5.53	286.74	19	0.91	2.614	2.379	1.889	1.384	1.259	0.930996	0.25493	0.262269	0.723831	0.699081	0.679758	0.997842	0.917425	0.863756	0.996424	0.994974	0.968073	132.7	120.7	50.7	95.9	62.4	30.71	136.19		1.33493e+06	2.96681e+06	1.23466e+06	2.37917e+06	70254.6	7.49588e+06	1.68843e+06	1.67499e+06
FALSE	High	Master Protein	AT1G60650.2	RNA-binding (RRM/RBD/RNP motifs) family protein with retrovirus zinc finger-like domain	0	39.098	31	11	135	11	292	34.4	8.38	59.49	11	0.691	1.681	1.161	2.037	0.825	0.57	0.539334	0.707303	0.875392	0.49276	0.699882	0.301468	0.936364	0.971871	0.996251	0.958617	0.994974	0.875144	114.4	79	68	138.6	59.57	42.94	77.61		399147	140057	189953	125758	175203	102633	336459	500825
FALSE	High	Master Protein	AT2G34480.1	Ribosomal protein L18ae/LX family protein	0	83.711	61	13	291	5	178	21.3	10.48	163.95	13	0.614	2.059	1.265	1.49	1.382	0.849	0.366544	0.467789	0.906854	0.979782	0.700278	0.846961	0.893675	0.968094	0.996251	0.999803	0.994974	0.988687	141.7	87	68.8	102.5	14.31	41.06	55.31		2.69423e+06	1.89468e+06	1.59154e+06	1.08497e+06	485919	2.24182e+06	1.91969e+06	3.38055e+06
FALSE	High	Master Protein	AT1G59990.1	DEA(D/H)-box RNA helicase family protein	0.001	13.049	10	5	17	5	581	64.7	6.1	7.36	5	0.307	1.117	0.343	0.646	1.73	0.531	0.0694201	0.74087	0.117099	0.59617	0.701534	0.473834	0.501115	0.971871	0.686963	0.984864	0.994974	0.968073	143.9	44.1	128.8	83.2	9.22	48.89	14.27		125202	94664.7	39445	21906.6	59225.5	145803	72228.7	157096
FALSE	High	Master Protein	AT5G26710.1	Glutamyl/glutaminyl-tRNA synthetase, class Ic	0	71.515	24	18	125	18	719	81	7.03	60.91	18	0.702	1.02	0.716	0.709	1.438	1.01	0.531572	0.625659	0.217322	0.380177	0.702473	0.953196	0.933252	0.971871	0.825177	0.918222	0.994974	0.990592	118.4	83.1	116.1	82.3	26.83	19.55	43.04		346288	438073	202305	331193	187530	706980	318013	434502
FALSE	High	Master Protein	AT5G35970.1	P-loop containing nucleoside triphosphate hydrolases superfamily protein	0	82.147	24	19	143	19	961	105	7.77	59.82	19	1.299	1.593	2.07	2.076	0.768	0.997	0.513077	0.776981	0.396134	0.538631	0.702515	0.993174	0.927831	0.972071	0.941012	0.970175	0.994974	0.99745	94.6	122.9	59.4	123.2	42.22	2.84	45.85		469827	218689	361225	430072	96611.3	380629	490344	589510
FALSE	High	Master Protein	AT4G33010.1	glycine decarboxylase P-protein 1	0	116.621	25	21	216	10	1037	112.9	6.98	108.76	21	0.864	2.271	1.963	1.648	1.378	1.191	0.847087	0.370729	0.456532	0.875572	0.702655	0.743275	0.99247	0.968094	0.949587	0.996424	0.994974	0.9718	132	114.1	58.1	95.8	59.29	9.66	128.49		581195	1.22369e+06	663751	717528	54654.7	2.29338e+06	718630	729249
FALSE	High	Master Protein	AT1G62390.1	Octicosapeptide/Phox/Bem1p (PB1) domain-containing protein / tetratricopeptide repeat (TPR)-containing protein	0.001	22.668	8	5	37	5	751	82.7	5.62	14.39	5	0.508	1.524	0.775	0.951	1.603	0.815	0.199294	0.83633	0.437907	0.717912	0.704321	0.674913	0.788146	0.985719	0.949215	0.996424	0.994974	0.968073	143.5	72.9	94.1	89.5	7.09	20.73	31.68		277781	216503	122819	111646	135847	173153	179642	348543
FALSE	High	Master Protein	AT4G16630.1	DEA(D/H)-box RNA helicase family protein	0.001	28.698	17	12	110	12	789	89.3	5.66	50.26	12	0.326	1.517	0.495	1.045	1.452	0.474	0.02651	0.842435	0.0999387	0.787916	0.70493	0.174596	0.309084	0.985719	0.645096	0.996424	0.994974	0.795277	149.6	48.8	98.6	103	66.18	23.63	87.66		233352	554716	118181	104544	329051	155260	291026	292796
FALSE	High	Master Protein	AT5G35790.1	glucose-6-phosphate dehydrogenase 1	0	54.942	25	14	65	14	576	65.4	7.74	36.79	14	1.058	1.904	2.015	1.183	1.61	1.703	0.820269	0.554386	0.46672	0.997272	0.705565	0.50679	0.990198	0.968094	0.950114	0.999803	0.994974	0.968073	124.8	132.1	65.6	77.5	52.75	7.5	122.64		171116	322833	200491	276344	22130.6	625454	171405	214706
FALSE	High	Master Protein	AT1G67090.1	ribulose bisphosphate carboxylase small chain 1A	0	129.27	57	11	754	8	180	20.2	7.71	401.36	11	1.055	1.574	1.66	1.148	1.371	1.446	0.82547	0.793311	0.677711	0.737457	0.706685	0.531624	0.990198	0.975717	0.986189	0.996424	0.994974	0.968073	117	123.4	74.3	85.3	48.38	10.54	95.86		6.31004e+07	1.10906e+08	6.96156e+07	1.00177e+08	1.56578e+07	1.63947e+08	7.16378e+07	7.91745e+07
FALSE	High	Master Protein	AT1G09900.1	Pentatricopeptide repeat (PPR-like) superfamily protein	0.001	13.414	9	5	16	5	598	66.2	8.18	7.2	5	0.704	3.847	2.708	2.236	1.721	1.211	0.650219	0.0709593	0.123927	0.247331	0.706803	0.849829	0.961319	0.652479	0.708118	0.815963	0.994974	0.988751	157.2	110.6	40.9	91.3	18.7	3.75	24		172617	109550	81752.2	93763.3	27480.4	27286.4	95724.6	216590
FALSE	High	Master Protein	AT2G41740.1	villin 2	0	50.873	18	12	53	11	976	107.8	5.29	27.7	12	0.659	1.783	1.175	1.088	1.639	1.08	0.473243	0.633237	0.955292	0.948101	0.707505	0.987557	0.924136	0.971871	0.996251	0.999803	0.994974	0.995801	141.3	93.2	79.3	86.2	71.38	9.6	104.14		127053	332600	107637	152841	30206.9	399997	147308	159418
FALSE	High	Master Protein	AT3G56460.1	GroES-like zinc-binding alcohol dehydrogenase family protein	0.001	29.677	23	7	86	7	348	37.2	9.25	47.32	7	1.434	0.722	1.035	0.44	1.641	2.353	0.377466	0.278039	0.611988	0.151669	0.708128	0.257715	0.900717	0.92576	0.97264	0.682441	0.994974	0.86573	90.3	129.5	125.1	55	34.73	47.98	79.63		160695	228601	164106	412259	94387.9	678874	137103	201630
FALSE	High	Master Protein	AT2G44060.1	Late embryogenesis abundant protein, group 2	0.001	20.674	19	6	22	6	325	36	4.84	10.45	6	1.011	0.801	0.81	0.291	2.754	2.785	0.576454	0.45869	0.98545	0.332475	0.708847	0.316631	0.948989	0.968094	0.996982	0.881539	0.994974	0.875144	110.4	111.7	137.8	40.1	120.2	97.33	122.49		6842.83	133440	9250.24	101516	4954.46	257801		15759.3
FALSE	High	Master Protein	AT1G14850.1	nucleoporin 155	0.001	14.326	4	5	11	5	1464	159.9	5.48	4.61	5	0.839	1.558	1.307	1.201	1.297	1.088	0.758651	0.663863	0.500323	0.535807	0.709558	0.983871	0.983446	0.971871	0.951249	0.970175	0.994974	0.994733	123	103.2	79	94.8	37.28	26.75	71.87		25072.6	37069.7	14659.9	26072.2		46326.3	21025.7	31459.6
FALSE	High	Master Protein	AT4G35090.1	catalase 2	0	278.955	60	28	1294	14	492	56.9	7.12	654.64	28	1.297	1.409	1.826	1.032	1.366	1.771	0.515557	0.94401	0.546466	0.629078	0.710056	0.348823	0.927831	0.991157	0.963466	0.988228	0.994974	0.894266	107	138.7	76	78.3	20.26	8.15	107.97		2.07079e+07	2.38089e+07	2.31071e+07	3.21424e+07	3.88131e+06	5.81802e+07	1.90929e+07	2.59831e+07
FALSE	High	Master Protein	AT5G53490.3	Tetratricopeptide repeat (TPR)-like superfamily protein	0.001	17.015	22	5	12	5	250	27.2	6.95	6.22	5	0.877	0.716	0.628	0.517	1.386	1.216	0.74763	0.276714	0.342481	0.415395	0.710175	0.821875	0.983446	0.92576	0.922185	0.936933	0.994974	0.988687	100.1	87.8	139.8	72.3	74.96	65.64	102.71		9663.46	49250.1		41157		139376	14860.9	22027.6
FALSE	High	Master Protein	AT4G34740.1	GLN phosphoribosyl pyrophosphate amidotransferase 2	0	41.811	18	10	68	10	561	61	6.76	32.96	10	0.927	1.625	1.506	1.099	1.479	1.371	0.961241	0.750974	0.820855	0.862335	0.710627	0.685412	0.999347	0.971871	0.996251	0.996424	0.994974	0.968073	124.3	115.2	76.5	84	36.41	8.23	110.09		280896	409855	252189	351190	48399.6	799496	269316	352452
FALSE	High	Master Protein	AT5G66470.1	RNA binding;GTP binding	0.001	16.402	12	5	18	5	427	48.9	7.06	9.09	5	1.06	0.923	0.979	0.527	1.751	1.857	0.636614	0.525741	0.930665	0.476681	0.711434	0.429593	0.961319	0.968094	0.996251	0.950983	0.994974	0.961053	107.7	114.2	116.6	61.5	60.28	37.31	127.38		50490.4	121652	57204.6	118163	11177.4	532454	55750.4	71272.6
FALSE	High	Master Protein	AT1G01790.1	K+ efflux antiporter 1	0.001	29.795	9	8	19	7	1193	128	5.34	7.85	8	0.78	1.7	1.326	0.875	1.943	1.515	0.992919	0.692738	0.841445	0.861078	0.711538	0.617023	0.999347	0.971871	0.996251	0.996424	0.994974	0.968073	138.7	108.2	81.6	71.4	65.85	4.08	115.13		40856.1	96545.9	40469.6	46528		151696	25135.2	51263.8
FALSE	High	Master Protein	AT5G44020.1	HAD superfamily, subfamily IIIB acid phosphatase	0	65.484	37	10	303	8	272	31	7.91	177.86	10	1.503	0.708	1.063	0.519	1.363	2.048	0.338485	0.263058	0.647038	0.152045	0.711593	0.245674	0.880356	0.920081	0.980054	0.682441	0.994974	0.853912	86	129.3	121.6	63.1	33.88	57.02	38.65		3.20451e+06	4.50103e+06	3.16475e+06	9.2232e+06	4.77672e+06	5.48144e+06	3.27179e+06	4.02083e+06
FALSE	High	Master Protein	AT1G54100.2	aldehyde dehydrogenase 7B4	0.001	34.537	16	8	100	8	508	54.2	5.54	47.51	8	0.937	4.144	3.881	2.701	1.534	1.437	0.979307	0.0531087	0.037388	0.395482	0.712202	0.658652	0.999347	0.561739	0.424899	0.934143	0.994974	0.968073	141.3	132.4	34.1	92.1	15.69	2.72	136.92		291753	314127	245797	293156		776309	231697	366074
FALSE	High	Master Protein	AT5G54600.1	Translation protein SH3-like family protein	0	44.069	31	6	88	6	198	22	9.69	44.24	6	1.138	1.305	1.484	0.958	1.362	1.549	0.705134	0.950251	0.84448	0.558342	0.712346	0.46439	0.971539	0.992845	0.996251	0.974419	0.994974	0.968073	109.9	125.1	84.3	80.7	3.98	24.03	31.23		994028	906073	1.08995e+06	958477	390726	1.23099e+06	818328	1.24725e+06
FALSE	High	Master Protein	AT2G20990.3	synaptotagmin A	0	78.583	29	16	164	16	579	66.2	7.78	73.67	16	1.225	0.876	1.073	1.169	0.749	0.918	0.594107	0.452616	0.659922	0.782269	0.712815	0.89369	0.950672	0.968094	0.98403	0.996424	0.994974	0.989813	85.1	104.2	97.1	113.6	6.81	22	24.54		400893	313656	432233	391486	228491	652317	555948	503017
FALSE	High	Master Protein	AT3G04260.1	plastid transcriptionally active 3	0	41.86	15	11	77	11	910	102.9	5.03	28.97	11	0.851	1.208	1.028	0.743	1.625	1.382	0.877078	0.845096	0.662096	0.479572	0.713141	0.772416	0.993807	0.985719	0.984703	0.952046	0.994974	0.980063	121.4	103.3	100.5	74.7	17.93	4.34	22.79		205354	228308	161532	188298	102438	285101	156490	257666
FALSE	High	Master Protein	AT4G24680.1	modifier of snc1	0	50.003	15	16	114	16	1427	155.3	9.38	37.45	16	0.852	1.361	1.16	1.46	0.933	0.795	0.999375	0.991329	0.800544	0.814984	0.71365	0.691276	0.999668	0.999675	0.996251	0.996424	0.994974	0.968073	109.3	93.2	80.3	117.2	69.71	57.83	132.83		200157	52870.6	121136	59349.6	302126		136343	251145
FALSE	High	Master Protein	AT3G23940.1	dehydratase family	0	38.871	18	11	46	11	608	64.9	6.23	21.32	11	0.625	4.034	2.522	2.469	1.634	1.021	0.444843	0.0590514	0.258417	0.291913	0.713915	0.964701	0.919966	0.579319	0.861499	0.845437	0.994974	0.992739	161	100.6	39.9	98.5	17.92	77.84	130.35		150703	167538	156846	54323.5		263812	114208	189093
FALSE	High	Master Protein	AT3G18520.1	histone deacetylase 15	0.001	20.909	10	5	20	5	552	60	5.87	10.39	5	0.9	2.436	2.192	2.586	0.942	0.848	0.846544	0.277273	0.194176	0.160721	0.714034	0.802206	0.99247	0.92576	0.812765	0.702265	0.994974	0.988241	118.6	106.8	48.7	125.9	4.15	3.41	5.63		84530.7	77235	63344.7	71976	20714	41146.3	100718	106064
FALSE	High	Master Protein	AT5G64390.3	RNA-binding KH domain-containing protein	0.001	15.764	7	5	13	5	866	94.6	7.55	4.94	5	0.485	2.624	1.274	1.38	1.902	0.924	0.458329	0.173881	0.441285	0.337576	0.714172	0.926592	0.921685	0.835326	0.949215	0.883838	0.994974	0.989897	167.2	81.2	63.7	87.9	32.39	8.19	19.29		51786.9	66726.4	25702.4	26355.4	11341.7	16091.7	30945.3	64979.1
FALSE	High	Master Protein	ATCG00160.1	ribosomal protein S2	0	75.639	46	12	259	12	236	26.9	9.66	154.95	12	1.217	1.254	1.526	1.794	0.699	0.851	0.603638	0.895887	0.801669	0.777964	0.714348	0.849499	0.955138	0.991157	0.996251	0.996424	0.994974	0.988751	90	109.5	71.8	128.7	22.87	41.63	9.96		4.454e+06	2.76907e+06	4.92356e+06	3.3268e+06	1.75478e+06	4.06306e+06	5.89999e+06	5.58861e+06
FALSE	High	Master Protein	AT1G36160.2	acetyl-CoA carboxylase 1	0	84.48	13	25	99	25	2254	251.2	6.52	39.71	25	0.57	1.487	0.848	1.097	1.356	0.773	0.290115	0.870113	0.367166	0.69036	0.715998	0.736109	0.863275	0.989753	0.933005	0.996424	0.994974	0.9707	134.2	76.5	90.3	99	8.4	17.77	22.15		2.5536e+06	2.47821e+06	1.38408e+06	1.32333e+06	967149	2.67852e+06	2.17572e+06	3.20411e+06
FALSE	High	Master Protein	AT1G29880.1	glycyl-tRNA synthetase / glycine--tRNA ligase	0	76.513	27	19	162	19	729	81.9	7.01	85.24	19	0.473	1.634	0.773	1.205	1.355	0.642	0.148349	0.744197	0.279067	0.78896	0.716252	0.532647	0.700329	0.971871	0.881839	0.996424	0.994974	0.968073	141.7	67.1	86.7	104.5	21.38	88.04	52.95		1.99798e+06	1.26935e+06	1.32892e+06	383173	442144	1.95312e+06	1.37974e+06	2.50694e+06
FALSE	High	Master Protein	AT4G01800.1	Albino or Glassy Yellow 1	0	81.708	22	21	94	21	1022	115.1	6.39	46.53	21	0.566	0.778	0.441	0.497	1.565	0.886	0.283019	0.339984	0.0276083	0.192517	0.716409	0.720736	0.85565	0.960123	0.365845	0.746256	0.994974	0.968073	114.6	64.9	147.2	73.2	18.7	59.09	33.01		263669	296435	210043	106464	306272	382708	209791	330836
FALSE	High	Master Protein	AT2G45180.1	Bifunctional inhibitor/lipid-transfer protein/seed storage 2S albumin superfamily protein	0	68.975	40	6	170	6	134	13.9	9	76.06	6	1.883	0.932	1.755	1.328	0.702	1.322	0.153888	0.520256	0.599665	0.893545	0.717895	0.626101	0.707832	0.968094	0.97264	0.998592	0.994974	0.968073	74.3	140	79.8	105.9	52.51	47.69	5.8		2.9743e+06	5.58938e+06	4.59512e+06	1.14916e+07	2.82254e+06	6.16015e+06	6.82041e+06	3.73197e+06
FALSE	High	Master Protein	AT1G67700.2	unknown protein; FUNCTIONS IN: molecular_function unknown; INVOLVED IN: biological_process unknown; LOCATED IN: chloroplast, chloroplast envelope; EXPRESSED IN: 22 plant structures; EXPRESSED DURING: 13 growth stages; Has 49 Blast hits to 49 proteins in 20 species: Archae - 0; Bacteria - 0; Metazoa - 0; Fungi - 0; Plants - 44; Viruses - 0; Other Eukaryotes - 5 (source: NCBI BLink).	0.001	33.434	25	5	89	5	231	26.1	9.57	38.71	5	0.974	0.985	0.959	1.403	0.702	0.684	0.956477	0.583782	0.509	0.953603	0.718167	0.598822	0.999347	0.969541	0.95329	0.999803	0.994974	0.968073	90.6	88.3	92	129.1	9.68	6.05	19.11		531564	525293	456594	519528	413240	633038	883633	666975
FALSE	High	Master Protein	AT2G26890.1	DNAJ heat shock N-terminal domain-containing protein	0.001	22.993	4	8	38	8	2554	278.9	6.11	11.1	8	0.719	0.819	0.589	0.733	1.117	0.803	0.989421	0.4694	0.573191	0.831565	0.718517	0.793245	0.999347	0.968094	0.963466	0.996424	0.994974	0.987912	104.3	75	127.3	93.4	3.67	13.5	14.61		39621.2	36211.1	25394.3	27564.7	29621.2	73279.9	36654.6	55541.6
FALSE	High	Master Protein	AT3G10690.1	DNA GYRASE A	0	40.135	15	13	92	13	950	104.5	6.9	40.39	13	0.667	1.15	0.767	0.732	1.57	1.047	0.490989	0.77921	0.338035	0.465333	0.718911	0.906679	0.925213	0.972683	0.921819	0.945321	0.994974	0.989813	126	84.1	109.6	80.3	6.31	27.83	9.54		248528	234150	167019	135232	131827	303406	180415	311838
FALSE	High	Master Protein	AT2G39470.1	PsbP-like protein 2	0.001	17.293	26	5	33	5	238	26.9	8.75	15.05	5	1.305	2.135	2.786	2.377	0.898	1.172	0.356688	0.430132	0.155283	0.242394	0.720549	0.950971	0.888497	0.968094	0.759397	0.814336	0.994974	0.990592	102.9	134.3	48.2	114.6	12.97	41.05	115.34		139823	99586.9	184499	121800	9841.7	243083	161193	182780
FALSE	High	Master Protein	AT5G46070.1	Guanylate-binding family protein	0	69.395	18	18	127	18	1082	122.7	6.64	55.72	18	0.507	2.58	1.309	2.955	0.873	0.443	0.197563	0.264642	0.816987	0.188418	0.720985	0.143948	0.785052	0.920081	0.996251	0.745278	0.994974	0.741907	131.6	66.7	51	150.7	10.94	80.91	17.3		221144	218439	183406	55695.9	65370.7	96828.1	298312	277478
FALSE	High	Master Protein	AT1G31220.1	Formyl transferase	0	50.336	34	11	57	11	292	32.2	8.78	27.21	11	1.385	1.71	2.368	2.195	0.779	1.079	0.431138	0.68536	0.262079	0.470252	0.721165	0.923891	0.91362	0.971871	0.863756	0.946789	0.994974	0.989897	94	130.3	55	120.7	99.67	119.56	51.71		119073	592360	90502.7	1.33943e+06	70806.1	308034	400224	149406
FALSE	High	Master Protein	AT3G04760.1	Pentatricopeptide repeat (PPR-like) superfamily protein	0	44.808	22	13	101	13	602	67.7	6.07	48.33	13	1.272	3.122	3.973	2.23	1.4	1.782	0.541217	0.148379	0.0334017	0.426485	0.721326	0.3705	0.936364	0.813235	0.401834	0.936933	0.994974	0.915876	121	153.9	38.7	86.4	21.01	7.8	41.75		399591	464459	492509	546651	68422.8	252832	361200	501382
FALSE	High	Master Protein	AT3G07100.1	Sec23/Sec24 protein transport family protein	0	68.29	19	18	105	18	1038	113.9	7.91	44.54	18	0.726	0.995	0.722	1.045	0.952	0.691	0.799593	0.595753	0.586589	0.959581	0.722788	0.557958	0.984162	0.971871	0.965565	0.999803	0.994974	0.968073	105.8	76.8	106.3	111.1	72.77	27.86	96.24		55399.6	162332	47299.3	87947.3	26779.5	308525	122069	75771
FALSE	High	Master Protein	AT1G70290.1	trehalose-6-phosphatase synthase S8	0	44.861	13	10	50	5	856	97.5	5.91	27.51	10	1.326	1.253	1.662	1.331	0.942	1.249	0.369598	0.908436	0.550703	0.68498	0.724098	0.825393	0.896349	0.991157	0.963466	0.996424	0.994974	0.988687	95.6	126.7	76.2	101.4	33.42	23	98.82		71802	109510	83935.3	152703	19846.3	237467	107531	98508.8
FALSE	High	Master Protein	AT3G52880.2	monodehydroascorbate reductase 1	0	95.564	43	16	189	16	466	50.1	8.16	76.46	16	1.329	1.801	2.393	2.542	0.709	0.942	0.483073	0.620828	0.25713	0.445015	0.725584	0.972792	0.925213	0.971871	0.860249	0.94223	0.994974	0.993416	93.1	123.7	51.7	131.4	14.33	18.59	85.85		986650	693655	1.0669e+06	1.01507e+06	151862	1.25578e+06	1.37102e+06	1.23799e+06
FALSE	High	Master Protein	AT1G47128.1	Granulin repeat cysteine protease family protein	0.001	23.558	15	6	47	6	462	50.9	5.41	23.43	6	1.044	1.012	1.056	1.133	0.893	0.932	0.739686	0.616228	0.752685	0.934348	0.726483	0.779258	0.978055	0.971871	0.996251	0.999803	0.994974	0.982603	96.3	100.5	95.2	107.9	11.95	10.01	36.44		152704	161186	127065	188349	81438.8	277409	209832	198138
FALSE	High	Master Protein	AT1G77180.1	chromatin protein family	0.001	12.755	9	5	27	5	613	69.4	9.17	7.04	5	0.891	1.294	1.153	1.301	0.995	0.886	0.769969	0.943713	0.670116	0.587413	0.727029	0.923029	0.983446	0.991157	0.986189	0.984252	0.994974	0.989897	109	97.1	84.3	109.6	27.75	53.98	1.83		65921.1	38167.2	56801.2	31503.6	21319.1	52371.4	59221.9	82713.8
FALSE	High	Master Protein	AT4G24800.2	MA3 domain-containing protein	0.001	26.727	15	8	35	7	702	77.4	5.14	14.39	8	0.945	1.029	0.972	0.595	1.728	1.632	0.776135	0.647107	0.930094	0.599104	0.727337	0.504405	0.983446	0.971871	0.996251	0.984864	0.994974	0.968073	114.4	108.1	111.2	66.2	86.84	22.12	85.99		40758.3	160925	49260.9	98809.1	26482.4	225644	47750.6	56042.8
FALSE	High	Master Protein	AT1G61520.1	photosystem I light harvesting complex gene 3	0	44.928	27	7	82	7	273	29.2	8.68	30.82	7	1.018	0.829	0.843	0.621	1.335	1.359	0.883657	0.397518	0.36155	0.2359	0.72856	0.596226	0.993807	0.968094	0.93187	0.810561	0.994974	0.968073	100.7	102.4	121.5	75.4	28.67	5.71	100.88		685323	890829	649288	872483	259290	3.11543e+06	687120	859902
FALSE	High	Master Protein	AT2G38040.2	acetyl Co-enzyme a carboxylase carboxyltransferase alpha subunit	0	123.169	38	25	160	25	769	85.3	5.82	65.81	25	1.029	1.158	1.191	0.835	1.387	1.427	0.866213	0.788994	0.81436	0.479505	0.728609	0.585301	0.992974	0.975283	0.996251	0.952046	0.994974	0.968073	110.7	113.9	95.6	79.8	42.19	13.9	105.48		340403	542706	340578	514152	95181.7	1.3145e+06	363828	427117
FALSE	High	Master Protein	AT5G58330.1	lactate/malate dehydrogenase family protein	0.001	27.051	13	6	53	6	443	48.3	6.16	25.74	6	0.999	1.122	1.121	0.699	1.604	1.603	0.839665	0.74699	0.79006	0.384324	0.728726	0.612788	0.99247	0.971871	0.996251	0.922968	0.994974	0.968073	113.8	113.8	101.5	71	5.94	28.88	36.64		207970	164751	193466	158461	81010.3	290692	135483	260948
FALSE	High	Master Protein	AT3G08030.1	Protein of unknown function, DUF642	0.001	27.469	22	7	63	7	365	39	7.56	37.24	7	1.353	1.356	1.835	1.833	0.74	1.001	0.460355	0.996001	0.540502	0.748626	0.730714	0.952342	0.921685	0.999907	0.962634	0.996424	0.994974	0.990592	90.1	121.8	66.4	121.7	60.19	43.4	7.39		305636	653552	374354	874835	233414	422699	709283	383493
FALSE	High	Master Protein	AT1G60780.1	Clathrin adaptor complexes medium subunit family protein	0.001	15.375	14	5	18	5	428	49	6.37	10.3	5	0.712	1.558	1.109	0.985	1.582	1.126	0.602205	0.807188	0.898009	0.870168	0.730745	0.927426	0.954982	0.979838	0.996251	0.996424	0.994974	0.989897	134	95.3	86	84.7	16.22	5.51	67.76		172183	186801	103064	139838	43082.1	262250	127259	216045
FALSE	High	Master Protein	AT1G27090.1	glycine-rich protein	0.001	27.839	25	7	55	7	420	46	5.39	15.37	7	1.098	1.557	1.71	1.712	0.909	0.999	0.619592	0.808167	0.566046	0.506491	0.731537	0.863986	0.957559	0.980126	0.963466	0.965623	0.994974	0.988751	104.2	114.4	66.9	114.5	56.49	77.72	103.61		221583	81936	233355	84082.2	148143	45966.5	173987	278029
FALSE	High	Master Protein	AT5G58470.2	TBP-associated factor 15B	0.001	31.904	21	8	85	8	422	42.3	8.5	36.28	8	1.321	1.503	1.985	1.77	0.849	1.122	0.49092	0.855788	0.419981	0.636321	0.732997	0.89135	0.925213	0.987613	0.949147	0.989294	0.994974	0.989813	96.1	126.9	63.9	113.1	29.28	37.33	93.74		318271	180157	352420	254374	237929	97008.9	331133	399348
FALSE	High	Master Protein	AT2G35690.1	acyl-CoA oxidase 5	0	46.344	19	14	51	9	664	74.3	8.73	29.2	14	3.453	0.368	1.272	0.168	2.197	7.586	0.00474574	0.0246962	0.983803	0.0191975	0.733213	0.00588289	0.115575	0.375595	0.996251	0.250107	0.994974	0.182112	52.5	181.2	142.4	23.9	75.06	75.34	105.14		27544.5	74476.5	81359.5	334106	35482.4	484749	14513.8	37941.3
FALSE	High	Master Protein	AT1G22410.1	Class-II DAHP synthetase family protein	0.001	33.287	19	8	44	5	527	58.3	8.32	20.06	8	0.656	1.097	0.72	1.174	0.934	0.613	0.477743	0.717607	0.383505	0.978892	0.733361	0.367139	0.925098	0.971871	0.933029	0.999803	0.994974	0.915169	110	72.2	100.2	117.7	31.33	13.24	46.46		152440	206097	90036.3	131737	77225.6	307223	222729	191273
FALSE	High	Master Protein	AT3G13670.1	Protein kinase family protein	0.001	27.531	13	9	49	8	703	78.6	9.22	22.75	9	0.714	2.621	1.872	2.875	0.912	0.651	0.703507	0.254372	0.317683	0.152146	0.734518	0.474278	0.971539	0.917425	0.910081	0.682441	0.994974	0.968073	125.3	89.5	47.8	137.4	5.61	19.23	72.64		123171	114893	82824.9	72655	53825.8	18904	153188	154547
FALSE	High	Master Protein	AT1G20200.1	PAM domain (PCI/PINT associated module) protein	0	84.589	40	19	244	8	488	55.5	8.19	137.1	19	1.022	1.586	1.621	1.17	1.356	1.385	0.876882	0.78326	0.712455	0.802305	0.735831	0.598658	0.993807	0.972717	0.990867	0.996424	0.994974	0.968073	118	120.6	74.4	87	42.3	1.1	89.81		427737	683100	465993	586643	105309	975138	468123	536699
FALSE	High	Master Protein	AT5G59950.5	RNA-binding (RRM/RBD/RNP motifs) family protein	0.001	18.881	28	8	75	7	245	25.8	9.83	40.1	8	1.014	0.93	0.943	0.56	1.661	1.685	0.783402	0.517343	0.614138	0.256021	0.735905	0.519162	0.984162	0.968094	0.97264	0.817105	0.994974	0.968073	108.3	109.9	116.5	65.2	85.01	57.56	128.66		325093	69776.7	200048	104506	500980	47604	106469	407908
FALSE	High	Master Protein	AT5G20280.1	sucrose phosphate synthase 1F	0	63.367	16	16	115	14	1043	117.2	6.43	67.26	16	1.191	1.392	1.658	0.906	1.536	1.83	0.635604	0.960568	0.680384	0.684532	0.737084	0.385345	0.961319	0.9965	0.986189	0.996424	0.994974	0.928976	112.3	133.8	80.7	73.1	51.34	14.68	89.94		194782	365743	302775	304689	57758.7	554628	205871	248921
FALSE	High	Master Protein	AT1G63680.1	acid-amino acid ligases;ligases;ATP binding;ATP binding;ligases	0.001	29.667	13	9	48	9	772	85.5	4.69	21.27	9	0.934	0.862	0.805	0.498	1.73	1.616	0.77266	0.448047	0.717064	0.428171	0.73719	0.508746	0.983446	0.968094	0.992597	0.936987	0.994974	0.968073	109	101.8	126.3	63	54.19	89.44	29.42		53625	105917	23296.6	158042	48097	147502	48739.2	68784.1
FALSE	High	Master Protein	AT3G08940.2	light harvesting complex photosystem II	0	51.643	31	10	133	6	287	31.2	6.24	77.4	10	1.253	0.942	1.18	1.31	0.719	0.901	0.562338	0.531849	0.800054	0.878372	0.7379	0.919194	0.941555	0.968094	0.996251	0.996424	0.994974	0.989897	85	106.5	90.3	118.2	19.51	5.58	27		1.2224e+06	797917	1.09467e+06	1.25386e+06	581112	1.71974e+06	1.61258e+06	1.53379e+06
FALSE	High	Master Protein	AT1G31730.1	Adaptin family protein	0.001	23.752	9	7	29	7	938	103.7	5.53	11.8	7	0.696	1.408	0.98	0.782	1.801	1.254	0.856133	0.854837	0.851483	0.99784	0.738153	0.767598	0.99249	0.987613	0.996251	0.999803	0.994974	0.976603	135	94	95.9	75	54.17	34.95	92.54		40245.6	85846.6	26031	58353.3	10381.9	127203	34606	55763.6
FALSE	High	Master Protein	AT5G14920.1	Gibberellin-regulated family protein	0.001	21.624	14	5	83	5	275	29.1	9.94	58.4	5	1.894	0.555	1.051	0.421	1.32	2.499	0.150488	0.124063	0.631199	0.0848889	0.738171	0.142433	0.700329	0.790407	0.974945	0.531859	0.994974	0.740088	73.4	138.9	132.1	55.6	33.25	4.22	71.55		2.43179e+06	1.2976e+06	2.94662e+06	3.44058e+06	3.7552e+06	2.47708e+06	1.58035e+06	3.05126e+06
FALSE	High	Master Protein	AT1G15690.1	Inorganic H pyrophosphatase family protein	0	49.715	16	11	78	11	770	80.8	5.26	42.2	11	0.897	1.366	1.225	1.021	1.338	1.2	0.907496	0.986418	0.857082	0.651997	0.738422	0.772701	0.993807	0.998818	0.996251	0.993884	0.994974	0.980063	118.5	106.3	86.7	88.5	67.62	70.04	110.48		353630	862965	244781	898718	95296.4	1.55991e+06	484852	443714
FALSE	High	Master Protein	AT5G14040.1	phosphate transporter 3;1	0	66.344	40	14	161	14	375	40.1	9.2	94.5	14	0.93	1.135	1.055	0.86	1.319	1.227	0.967291	0.761557	0.636202	0.462855	0.738685	0.709468	0.999347	0.971871	0.976806	0.945321	0.994974	0.968073	112.1	104.2	98.8	85	59.98	38.86	104.55		581202	1.23841e+06	505971	1.10237e+06	194648	2.61042e+06	755239	729257
FALSE	High	Master Protein	AT3G08580.1	ADP/ATP carrier 1	0	91.072	41	17	495	10	381	41.4	9.83	287.87	17	0.938	0.923	0.866	1.282	0.72	0.676	0.982362	0.508751	0.389289	0.854781	0.738801	0.586133	0.999347	0.968094	0.933657	0.996424	0.994974	0.968073	90.7	85.1	98.3	126	10.82	7.22	9.04		7.98921e+06	5.90511e+06	5.76779e+06	6.45472e+06	5.33603e+06	9439855	1.12029e+07	1.00244e+07
FALSE	High	Master Protein	AT5G47010.1	RNA helicase, putative	0	64.809	18	19	95	19	1254	136.8	6.48	42.65	19	0.741	1.127	0.835	1.267	0.889	0.659	0.649888	0.752307	0.436686	0.999508	0.739254	0.419119	0.961319	0.971871	0.949215	0.999803	0.994974	0.954874	106.6	79	94.6	119.9	39.83	41.8	22.83		322237	155614	191366	125670	157263	228287	295754	404324
FALSE	High	Master Protein	AT1G51710.1	ubiquitin-specific protease 6	0.001	18.767	10	5	33	5	482	53.7	6.2	19.04	5	0.501	1.743	0.873	1.081	1.613	0.808	0.24242	0.660999	0.793541	0.969845	0.740461	0.727618	0.829145	0.971871	0.996251	0.999803	0.994974	0.969048	148.5	74.4	85.2	92	61.46	17.88	102.43		104347	228109	57866.6	89270.2	23791.1	299153	112314	130928
FALSE	High	Master Protein	AT1G17860.1	Kunitz family trypsin and protease inhibitor protein	0	39.675	57	10	100	10	196	22.1	8.78	62.13	10	1.704	0.592	1.008	0.82	0.722	1.23	0.223082	0.153404	0.574313	0.423675	0.74081	0.706666	0.805556	0.821163	0.963466	0.936933	0.994974	0.968073	69.2	117.9	116.9	95.9	55.23	52.38	18.73		375022	737252	516364	1.39303e+06	682401	1.05115e+06	855563	470555
FALSE	High	Master Protein	AT1G44575.1	Chlorophyll A-B binding family protein	0	51.653	34	9	105	9	265	28	9.26	64.95	9	1.39	0.917	1.275	1.271	0.722	1.003	0.426478	0.502354	0.919161	0.845763	0.740906	0.949216	0.91362	0.968094	0.996251	0.996424	0.994974	0.990592	82.2	114.3	89.6	113.9	4.98	21.67	62.22		1.28309e+06	1.18628e+06	1.24965e+06	2.10947e+06	563938	2.91539e+06	2.00719e+06	1.60995e+06
FALSE	High	Master Protein	AT3G11910.1	ubiquitin-specific protease 13	0	56.768	13	17	81	5	1115	130.6	5.58	48.48	17	0.502	1.714	0.86	1.011	1.695	0.85	0.380889	0.6561	0.943965	0.871504	0.741479	0.883548	0.901445	0.971871	0.996251	0.996424	0.994974	0.989813	149.5	75	87.2	88.2	29.06	59.89	109.97		82171	103383	62969.6	31612.3	6828.93	209511	65098.1	103103
FALSE	High	Master Protein	AT3G45190.1	SIT4 phosphatase-associated family protein	0.001	15.556	8	6	12	5	789	87.6	4.55	6.06	6	0.503	0.475	0.239	0.249	1.91	0.961	0.525781	0.0936194	0.0668592	0.13877	0.74184	0.780323	0.931822	0.721348	0.552689	0.661526	0.994974	0.982724	96.8	48.7	203.7	50.7	96.67	28.55	46.34			67075.6	10885.4		26623.6	125212	10949.4	18357.8
FALSE	High	Master Protein	AT1G50920.1	Nucleolar GTP-binding protein	0	51.188	25	14	127	14	671	76.8	9.6	59.22	14	0.626	1.354	0.848	1.686	0.803	0.503	0.38804	0.998734	0.423878	0.740259	0.742493	0.25103	0.908184	0.999907	0.949215	0.996424	0.994974	0.862154	110.8	69.4	81.8	138	70.22	32.15	86.21		553249	160367	199906	155988	300360	146484	435516	694184
FALSE	High	Master Protein	AT3G62680.1	proline-rich protein 3	0.001	25.858	19	5	52	5	313	34.4	9.41	26.08	5	1.168	0.867	1.013	1.079	0.804	0.939	0.664737	0.442356	0.580028	0.719529	0.74331	0.894112	0.967054	0.968094	0.963466	0.996424	0.994974	0.989813	87.6	102.3	101	109	90.75	89.44	40.69		158944	627448	148852	819327	329271	366220	461448	199433
FALSE	High	Master Protein	AT1G31870.2	unknown protein; FUNCTIONS IN: molecular_function unknown; INVOLVED IN: biological_process unknown; LOCATED IN: cytosol, nucleus; EXPRESSED IN: 25 plant structures; EXPRESSED DURING: 15 growth stages; CONTAINS InterPro DOMAIN/s: Protein of unknown function DUF2050, pre-mRNA-splicing factor (InterPro:IPR018609); Has 35333 Blast hits to 34131 proteins in 2444 species: Archae - 798; Bacteria - 22429…	0.001	12.109	10	5	8	5	561	64.6	9.73	3.45	5	0.473	0.29	0.137	0.132	2.188	1.034	0.566824	0.00775665	0.00397902	0.0178668	0.744127		0.944671	0.177998	0.12111	0.247944	0.994974		74.3	35.1	256.6	34	77.03	7.19	12.26			57965.8			72165.8	172645		24883.6
FALSE	High	Master Protein	AT1G74850.1	plastid transcriptionally active 2	0.001	37.531	16	12	57	12	862	96.3	5.94	26.32	12	0.365	3.044	1.11	1.926	1.58	0.576	0.0577379	0.161126	0.818509	0.384585	0.744923	0.388127	0.459446	0.831786	0.996251	0.922968	0.994974	0.932646	172	62.7	56.5	108.8	36.87	75.64	83.38		146324	214990	99860.6	30855.5	18045.6	150644	131803	183598
FALSE	High	Master Protein	AT1G04480.1	Ribosomal protein L14p/L23e family protein	0	79.601	64	9	248	9	140	15	10.48	131.3	9	0.562	1.894	1.064	1.447	1.309	0.736	0.276584	0.560984	0.648527	0.987808	0.745153	0.679297	0.852382	0.968094	0.980054	0.999803	0.994974	0.968073	140.1	78.8	74	107.1	12.77	60.25	30.64		1.06186e+07	7.63328e+06	6.78224e+06	3.3836e+06	2.56471e+06	8.00939e+06	8.07704e+06	1.33236e+07
FALSE	High	Master Protein	AT3G23620.1	Ribosomal RNA processing Brix domain protein	0.001	36.47	32	10	89	10	314	35.7	9.73	35.38	10	0.627	0.652	0.409	0.796	0.819	0.514	0.406127	0.207951	0.0212731	0.430015	0.748512	0.204342	0.911278	0.883707	0.326004	0.936987	0.994974	0.80491	91.3	57.3	140	111.5	46.62	54.19	72.45		381923	169167	203670	111827	465751	301986	363254	488673
FALSE	High	Master Protein	AT3G57150.1	homologue of NAP57	0	112.602	32	19	299	19	565	63	9.14	141.13	19	0.868	1.075	0.933	1.472	0.73	0.634	0.85407	0.69139	0.475236	0.993442	0.750796	0.520902	0.99249	0.971871	0.950114	0.999803	0.994974	0.968073	96	83.3	89.3	131.4	56.12	30.7	77.19		1.65196e+06	614590	927404	739414	1.16276e+06	686900	1.61997e+06	2.07278e+06
FALSE	High	Master Protein	AT2G33040.1	gamma subunit of Mt ATP synthase	0	56.014	32	11	135	11	325	35.4	8.9	75.46	11	0.786	1.732	1.361	1.334	1.298	1.021	0.695916	0.669244	0.978785	0.898383	0.751784	0.928457	0.971539	0.971871	0.996251	0.998592	0.994974	0.989897	127.7	100.3	73.7	98.3	23.78	0.45	79.01		1.05886e+06	1.28111e+06	775880	967795	239889	1.70841e+06	1.05323e+06	1.32859e+06
FALSE	High	Master Protein	AT2G31810.1	ACT domain-containing small subunit of acetolactate synthase protein	0	70.099	37	15	222	14	491	53.8	8.97	101.95	15	0.508	1.203	0.612	0.913	1.318	0.67	0.194665	0.839692	0.122947	0.546756	0.75273	0.504764	0.782939	0.985719	0.704665	0.970175	0.994974	0.968073	129.1	65.6	107.3	98	14.28	40.7	14.34		653748	459969	318755	218483	339277	556535	488620	820284
FALSE	High	Master Protein	AT1G20950.1	Phosphofructokinase family protein	0	71.437	36	18	71	18	614	67.1	6.99	36.56	18	1.274	0.446	0.568	0.548	0.814	1.038	0.539215	0.0552575	0.0915832	0.17481	0.75347	0.975044	0.936364	0.577247	0.630945	0.724365	0.994974	0.993416	69.6	88.7	156.2	85.5	27.33	54.8	41.22		270891	345226	220136	618062	622517	686717	440967	339898
FALSE	High	Master Protein	AT4G35790.1	phospholipase D delta	0	47.691	21	14	65	14	868	98.9	7.17	27.01	14	0.312	0.995	0.31	1.009	0.987	0.308	0.0283434	0.596388	0.0288826	0.900052	0.755223	0.0874319	0.315401	0.971871	0.377047	0.998844	0.994974	0.620288	120.1	37.5	120.7	121.7	8.79	126.97	15.54		120110	91373.6	119707		63366.5	158866	124666	150707
FALSE	High	Master Protein	AT3G06050.1	peroxiredoxin IIF	0.001	21.921	38	6	21	6	201	21.4	8.9	5.79	6	1.038	2.127	2.208	2.16	0.985	1.023	0.661101	0.434287	0.34285	0.291179	0.755251	0.966886	0.967054	0.968094	0.922334	0.845437	0.994974	0.992865	113.5	117.9	53.4	115.3	13.73	37.09	111.33		86960.6	91037	102753	71602.5		163916	97014.4	109113
FALSE	High	Master Protein	AT1G49240.1	actin 8	0	140.825	47	17	359	8	377	41.8	5.58	184.23	17	0.657	2.026	1.332	1.569	1.292	0.849	0.445475	0.485077	0.986677	0.923154	0.756204	0.846603	0.919966	0.968094	0.99717	0.999803	0.994974	0.988687	136.8	89.9	67.5	105.9	34.96	12.11	92.79		1.78781e+06	2.55221e+06	1.09542e+06	1.61208e+06	322985	3.1275e+06	1.94189e+06	2.24324e+06
FALSE	High	Master Protein	AT1G59610.1	dynamin-like 3	0	121.775	35	30	309	13	920	100.2	9.04	136.18	30	0.892	0.958	0.855	0.615	1.559	1.391	0.939101	0.551534	0.397484	0.338943	0.756579	0.762528	0.999337	0.968094	0.941632	0.884535	0.994974	0.975682	111.8	99.8	116.7	71.7	3.28	48.04	31.72		243113	204683	243886	148987	126045	399996	168954	312209
FALSE	High	Master Protein	AT1G65440.1	global transcription factor group B1	0	61.053	13	21	89	21	1647	184.9	5.22	37.41	21	0.577	1.05	0.606	1.094	0.96	0.554	0.313015	0.662378	0.253292	0.895192	0.756726	0.323166	0.872278	0.971871	0.859039	0.998592	0.994974	0.875144	112	64.6	106.6	116.7	8.39	69.51	41.52		178473	173175	147669	55236.6	83152.2	306145	215073	223938
FALSE	High	Master Protein	AT2G39140.1	pseudouridine synthase family protein	0.001	11.711	11	5	20	5	410	45.1	9.94	9.98	5	0.543	0.818	0.445	0.491	1.667	0.905	0.490018	0.385411	0.201607	0.377237	0.757137	0.941654	0.925213	0.968094	0.820429	0.914976	0.994974	0.990592	118.9	64.6	145.2	71.3	22.83	31.11	17.4		78946.9	98632.3	53894.7	35464.6	85086.8	122146	57459.7	107151
FALSE	High	Master Protein	AT5G15270.2	RNA-binding KH domain-containing protein	0.001	17.312	12	6	31	6	548	59.7	8.12	11.96	6	0.702	1.173	0.824	1.199	0.979	0.687	0.766063	0.819977	0.777015	0.799793	0.757256	0.584338	0.983446	0.982192	0.996251	0.996424	0.994974	0.968073	111.8	78.5	95.3	114.3	11.44	1.15	44.36		105226	77968.4	55636.6	66219.9	73294.5	60309	110934	135521
FALSE	High	Master Protein	AT5G11770.1	NADH-ubiquinone oxidoreductase 20 kDa subunit, mitochondrial	0.001	22.073	23	6	61	6	218	24	9.44	26.39	6	0.87	1.284	1.118	0.922	1.393	1.213	0.85831	0.928761	0.719072	0.642765	0.758398	0.810528	0.99249	0.991157	0.99394	0.989831	0.994974	0.988687	118.8	103.4	92.5	85.3	50.14	30.62	28.8		546340	224305	322840	257716	148355	452999	295094	685515
FALSE	High	Master Protein	AT2G38770.1	P-loop containing nucleoside triphosphate hydrolases superfamily protein	0	39.746	9	13	52	13	1509	172.9	5.6	25.86	13	0.869	1.226	1.065	0.755	1.624	1.411	0.974993	0.865126	0.827001	0.568152	0.758854	0.71283	0.999347	0.989708	0.996251	0.974959	0.994974	0.968073	121.2	105.3	98.9	74.6	52.75	49.73	59.26		109187	201123	76702.3	198210	52630.7	258459	108408	137001
FALSE	High	Master Protein	AT1G18080.1	Transducin/WD40 repeat-like superfamily protein	0	99.564	57	17	229	14	327	35.7	7.71	126.07	17	0.614	2.689	1.652	2.092	1.286	0.79	0.366116	0.235201	0.685028	0.621172	0.760114	0.760586	0.893675	0.906735	0.986189	0.984864	0.994974	0.975005	144.7	88.9	53.8	112.6	18.22	6.79	107.8		1.40054e+06	1.56376e+06	810865	912945	135915	2.02536e+06	1.35165e+06	1.75731e+06
FALSE	High	Master Protein	AT5G01590.1	unknown protein; FUNCTIONS IN: molecular_function unknown; INVOLVED IN: biological_process unknown; LOCATED IN: chloroplast, chloroplast envelope; EXPRESSED IN: 22 plant structures; EXPRESSED DURING: 13 growth stages; Has 60 Blast hits to 59 proteins in 31 species: Archae - 0; Bacteria - 20; Metazoa - 1; Fungi - 2; Plants - 33; Viruses - 0; Other Eukaryotes - 4 (source: NCBI BLink).	0	40.414	23	11	62	11	527	61.6	5.64	26.17	11	1.165	0.552	0.643	0.583	0.947	1.104	0.58682	0.121677	0.147371	0.276681	0.762612	0.972877	0.949701	0.790407	0.753747	0.828683	0.994974	0.993416	79.5	92.6	144	83.9	48.3	54.24	7.48		129418	227196	113404	315473	198042	442680	212509	162386
FALSE	High	Master Protein	AT1G06220.2	Ribosomal protein S5/Elongation factor G/III/V family protein	0	47.026	13	11	78	11	987	110.4	5.19	31.96	11	0.624	1.167	0.729	1.253	0.931	0.581	0.469527	0.798674	0.444115	0.92594	0.763264	0.399382	0.923286	0.975717	0.949215	0.999803	0.994974	0.941147	112.5	70.3	96.4	120.8	38.05	2.4	32.7		119653	178979	76390.8	97952.9	66626.6	214546	184532	150133
FALSE	High	Master Protein	AT5G40810.1	Cytochrome C1 family	0.001	20.781	25	5	23	5	307	33.7	6.18	7.25	5	1.01	1.873	1.892	1.125	1.664	1.681	0.692899	0.527731	0.308535	0.728615	0.763269	0.506989	0.971539	0.968094	0.902504	0.996424	0.994974	0.968073	127.2	128.5	67.9	76.4	86.77	55.31	122.06		44690.4	163410	44208.8	138661	3567.2	229446	60793.6	56998.7
FALSE	High	Master Protein	AT3G47450.2	P-loop containing nucleoside triphosphate hydrolases superfamily protein	0.001	16.723	15	7	45	7	561	61.9	9.07	14.27	7	0.405	0.995	0.404	0.609	1.635	0.663	0.213953	0.596369	0.209305	0.550126	0.763927	0.636716	0.796588	0.971871	0.823666	0.971062	0.994974	0.968073	132.4	53.7	133	81	57.22	6.43	77.49		152630	55742.4	24683	34200.8	115292	58712.9	66230.5	191511
FALSE	High	Master Protein	AT1G74260.1	purine biosynthesis 4	0.001	21.534	5	7	21	7	1407	153.9	5.36	10.21	7	1.601	1.188	1.901	0.592	2.008	3.214	0.217947	0.82265	0.454276	0.495407	0.766628	0.170226	0.796588	0.982192	0.949587	0.959496	0.994974	0.787235	101.5	162.5	85.4	50.6	90.93	58.5	108.85		20527.4	92023.6	40506.7	108976		145764	25945.7	29119.1
FALSE	High	Master Protein	AT4G04340.1	ERD (early-responsive to dehydration stress) family protein	0.001	12.586	7	5	9	5	772	87.6	8.53	3.8	5	0.427	1.176	0.503	0.673	1.749	0.748	0.377621	0.809613	0.261436	0.58974	0.766704	0.575776	0.900717	0.980303	0.863756	0.984252	0.994974	0.968073	140.4	60	119.3	80.3	83.83	23.98	116.61			75014				151405	27433.1	27930.1
FALSE	High	Master Protein	ATCG00780.1	ribosomal protein L14	0	51.084	57	7	73	7	122	13.6	9.29	38.3	7	0.893	1.653	1.476	1.296	1.275	1.139	0.900057	0.729083	0.853269	0.866895	0.766827	0.796173	0.993807	0.971871	0.996251	0.996424	0.994974	0.988186	121.9	108.8	73.7	95.6	15.04	17.26	85.55		840464	896474	745009	722489	175180	1.43092e+06	799156	1.05456e+06
FALSE	High	Master Protein	AT4G19880.2	Glutathione S-transferase family protein	0.001	37.291	23	8	66	8	382	43.6	7.91	34.5	8	0.951	2.301	2.189	1.492	1.542	1.467	0.925925	0.358618	0.345161	0.6199	0.767005	0.700759	0.997822	0.968094	0.922728	0.984864	0.994974	0.968073	131.8	125.4	57.3	85.5	58.71	30.48	130.38		138315	288341	129774	249240	6738.02	582071	152091	173549
FALSE	High	Master Protein	AT3G54050.2	high cyclic electron flow 1	0	48.389	29	9	65	9	417	45.1	5.4	26.22	9	1.12	3.555	3.983	2.395	1.484	1.663	0.728891	0.0950576	0.063846	0.223187	0.768535	0.485891	0.97725	0.728177	0.54119	0.792559	0.994974	0.968073	130.1	145.7	36.6	87.6	7.2	44.79	122.37		279307	266485	360818	232067	4911.22	386024	215821	350458
FALSE	High	Master Protein	AT2G35040.1	AICARFT/IMPCHase bienzyme family protein	0.001	28.673	12	8	50	8	596	64.9	6.92	31.2	8	1.042	1.672	1.743	1.087	1.539	1.604	0.816207	0.714359	0.640261	0.896587	0.768931	0.603458	0.990198	0.971871	0.977914	0.998592	0.994974	0.968073	121.6	126.7	72.7	79	27.58	22.16	109.06		192472	246175	225946	204173	27603.2	489725	166126	241502
FALSE	High	Master Protein	ATCG00660.1	ribosomal protein L20	0.001	32.763	38	7	115	7	117	14.2	11.88	67.9	7	1.109	1.606	1.781	1.263	1.271	1.41	0.745237	0.766875	0.580149	0.839202	0.769633	0.557716	0.982144	0.971871	0.963466	0.996424	0.994974	0.968073	113.7	126.1	70.8	89.4	6.21	24.57	53.15		2.28977e+06	2.15408e+06	2.49565e+06	2.17752e+06	626336	2.77568e+06	2.05153e+06	2.87306e+06
FALSE	High	Master Protein	AT5G67240.1	small RNA degrading nuclease 3	0.002	9.667	7	5	13	5	782	87.4	7.15	5.09	5	0.745	1.375	1.024	1.368	1.005	0.749	0.807672	0.976955	0.982693	0.647332	0.769653	0.650444	0.987385	0.99661	0.996251	0.992224	0.994974	0.968073	115.4	85.9	83.9	114.8	10.22	14.75	2.35		115780	88658.5	55313.3	89492.6	47095.8	93453.1	113129	149223
FALSE	High	Master Protein	ATCG01110.1	NAD(P)H dehydrogenase subunit H	0.001	20.963	14	5	39	5	393	45.5	5.54	19.45	5	1.167	1.342	1.566	1.514	0.886	1.034	0.657326	0.989182	0.769774	0.774062	0.77141	0.937577	0.96543	0.999317	0.996251	0.996424	0.994974	0.990592	99	115.5	73.8	111.7	33.33	5.18	88.48		186221	259398	210221	280372	48597	461379	291183	233659
FALSE	High	Master Protein	ATCG00340.1	Photosystem I, PsaA/PsaB protein	0	45.428	12	7	132	7	734	82.4	7.4	64.16	7	1.632	1.273	2.077	1.645	0.774	1.263	0.259155	0.916671	0.392287	0.871048	0.7723	0.676652	0.840007	0.991157	0.937437	0.996424	0.994974	0.968073	84.9	138.6	66.7	109.8	63.57	7.02	120.68		302508	701472	679044	759808	68181	1.75807e+06	706700	387933
FALSE	High	Master Protein	AT3G56940.1	dicarboxylate diiron protein, putative (Crd1)	0.001	34.826	22	9	53	9	409	47.6	8.38	20.11	9	0.461	2.168	1	2.232	0.971	0.448	0.13922	0.414853	0.958368	0.290164	0.772346	0.210874	0.68077	0.968094	0.996251	0.843809	0.994974	0.810077	135.5	62.5	62.5	139.5	9.44	19.38	102.03		182876	180106	81644.4	73630	20072.8	281265	219369	229462
FALSE	High	Master Protein	AT5G43780.1	Pseudouridine synthase/archaeosine transglycosylase-like family protein	0.001	30.733	19	9	46	5	469	52.1	8.87	25.88	9	0.644	1.274	0.82	0.861	1.479	0.952	0.96206	0.980354	0.824485	0.974891	0.773435	0.838007	0.999347	0.99661	0.996251	0.999803	0.994974	0.988687	128.8	82.9	101.1	87.1	102.96	56.38	109.96		8357.88	75285.7	7401.69	23611.3		96520.6	18453.5	17254.9
FALSE	High	Master Protein	AT1G20020.1	ferredoxin-NADP(+)-oxidoreductase 2	0	51.834	21	9	126	7	369	41.1	8.31	54.42	9	1.614	2.737	4.418	3.644	0.751	1.212	0.268728	0.223353	0.0195113	0.206998	0.77422	0.722919	0.84242	0.893606	0.318584	0.774702	0.994974	0.968073	92.8	149.8	33.9	123.5	38.56	34.29	115.71		558419	841885	734875	1.49385e+06	53258	1.0709e+06	1.07203e+06	700670
FALSE	High	Master Protein	AT5G66420.2	LOCATED IN: cellular_component unknown; EXPRESSED IN: 23 plant structures; EXPRESSED DURING: 13 growth stages; CONTAINS InterPro DOMAIN/s: Uncharacterised conserved protein UCP033271 (InterPro:IPR008322), TIM-barrel signal transduction protein, predicted (InterPro:IPR009215); Has 1232 Blast hits to 1230 proteins in 311 species: Archae - 18; Bacteria - 959; Metazoa - 1; Fungi - 84; Plants - 42; Vi…	0.001	15.247	8	5	8	5	754	80.7	5.73	4.58	5	0.224	1.595	0.357	0.87	1.834	0.41	0.0981692	0.634035	0.334253	0.747627	0.774902	0.202247	0.583444	0.971871	0.919235	0.996424	0.994974	0.80491	167	37.3	104.7	91	41.26	4.85	91.34		42986	67552.9			5254.88	98450.5	26839	53936.3
FALSE	High	Master Protein	AT3G54110.1	plant uncoupling mitochondrial protein 1	0	40.233	29	8	92	8	306	32.6	9.57	45.75	8	0.837	0.779	0.652	0.944	0.825	0.69	0.793894	0.340597	0.156138	0.595129	0.77638	0.515488	0.984162	0.960123	0.759397	0.984864	0.994974	0.968073	92.3	77.2	118.5	111.9	19.78	3.15	32.14		254673	290797	197912	234624	186358	595115	387285	319548
FALSE	High	Master Protein	AT4G02340.1	alpha/beta-Hydrolases superfamily protein	0.001	34.619	25	7	31	7	324	36.6	6.76	13.45	7	1.329	0.86	1.143	0.424	2.029	2.697	0.357945	0.521618	0.747773	0.48181	0.776945	0.25432	0.889515	0.968094	0.996251	0.952474	0.994974	0.863409	100.4	133.4	116.8	49.5	46.51	48.45	126.13		33255.7	61933.7	36694	95644.9	4968.83	321257	20854.8	46914.4
FALSE	High	Master Protein	AT3G62360.1	Carbohydrate-binding-like fold	0.001	20.784	6	6	25	6	1227	132.9	6.42	10.46	6	0.345	1.897	0.655	1.134	1.673	0.578	0.213628	0.467996	0.900109	0.585636	0.778149	0.529637	0.796588	0.968094	0.996251	0.984252	0.994974	0.968073	161.9	55.9	85.4	96.8	26.67	78.1	88.79		56552.7	71378.9	3819.8	37587.4	5257.74	94691.9	44598.5	70959
FALSE	High	Master Protein	AT5G11520.1	aspartate aminotransferase 3	0	80.405	36	16	177	12	449	48.9	9.29	96.05	16	1.035	0.953	0.987	0.763	1.248	1.292	0.855872	0.545496	0.545246	0.368631	0.781875	0.650868	0.99249	0.968094	0.963466	0.911844	0.994974	0.968073	103	106.6	108	82.5	56.94	51.3	95.97		473282	957447	405103	1.07378e+06	207761	2.18189e+06	633148	593845
FALSE	High	Master Protein	AT3G55610.1	delta 1-pyrroline-5-carboxylate synthase 2	0	83.378	22	18	215	7	726	78.8	6.81	107.68	18	0.717	1.774	1.271	1.416	1.252	0.897	0.559772	0.639527	0.913961	0.964221	0.782141	0.914076	0.941555	0.971871	0.996251	0.999803	0.994974	0.989897	129.9	93.1	73.2	103.7	0.74	57.72	36.88		3.01853e+06	2.57364e+06	2.61929e+06	1.36246e+06	808958	2.774e+06	2.61311e+06	3.78746e+06
FALSE	High	Master Protein	AT3G19480.1	D-3-phosphoglycerate dehydrogenase	0	44.142	21	10	88	7	588	62.1	8.24	44.88	10	1.038	1.782	1.85	1.102	1.617	1.679	0.719097	0.628478	0.369743	0.773623	0.782153	0.514898	0.973094	0.971871	0.933005	0.996424	0.994974	0.968073	124.3	129.1	69.8	76.9	52.46	30.07	121.81		77231	145023	75286.1	143706	8985.62	294110	76827.8	96904.8
FALSE	High	Master Protein	AT3G27740.1	carbamoyl phosphate synthetase A	0.001	32.826	16	7	78	7	430	47	6.02	41.96	7	0.806	2.5	2.016	1.712	1.461	1.178	0.735513	0.288525	0.459325	0.539061	0.78238	0.925565	0.977435	0.936434	0.949587	0.970175	0.994974	0.989897	138.4	111.6	55.3	94.7	19.9	4.48	116.06		251682	287871	188781	221581	19310.2	463734	209896	315796
FALSE	High	Master Protein	AT4G25970.1	phosphatidylserine decarboxylase 3	0.001	17.076	10	6	17	6	635	70.3	5.54	6.75	6	0.811	1.626	1.319	0.978	1.663	1.348	0.972522	0.682351	0.566054	0.831828	0.782802	0.712306	0.999347	0.971871	0.963466	0.996424	0.994974	0.968073	132.1	107.1	81.2	79.5	13.42	12.23	82.63		61765.2	70093.2	36225	61694.8	13718	104621	43894.2	85870.3
FALSE	High	Master Protein	AT5G49930.1	zinc knuckle (CCHC-type) family protein	0	50.708	16	16	64	16	1080	121.4	7.27	24.74	16	1.043	0.846	0.882	0.835	1.013	1.056	0.702509	0.417297	0.599912	0.625533	0.782816	0.987465	0.971539	0.968094	0.97264	0.985318	0.994974	0.995801	95	99	112.3	93.7	40.28	19.62	93		163462	78392.8	115380	108157	198015	82231.5	131202	205102
FALSE	High	Master Protein	AT3G01310.1	Phosphoglycerate mutase-like family protein	0	76.282	22	20	106	20	1056	119.5	5.91	52.69	20	0.992	1.308	1.298	0.864	1.515	1.503	0.851869	0.954083	0.972833	0.657615	0.783352	0.66457	0.99249	0.995289	0.996251	0.994011	0.994974	0.968073	117.1	116.2	89.5	77.3	25.67	50.24	81.01		156334	194449	213294	119838	46698	345705	135162	196158
FALSE	High	Master Protein	AT1G62750.1	Translation elongation factor EFG/EF2 protein	0	118.824	37	24	231	24	783	86	5.6	114.67	24	1.041	1.444	1.503	1.155	1.25	1.302	0.845766	0.910406	0.824814	0.743413	0.783549	0.642297	0.99247	0.991157	0.996251	0.996424	0.994974	0.968073	113.2	117.9	78.4	90.5	25.18	20.35	77.39		1.83216e+06	2.26262e+06	2.08406e+06	1.93329e+06	512979	3.52443e+06	1.91204e+06	2.29888e+06
FALSE	High	Master Protein	AT2G04030.1	Chaperone protein htpG family protein	0	112.032	37	22	203	18	780	88.6	5.01	85.78	22	1.142	1.673	1.909	1.237	1.352	1.544	0.699934	0.713669	0.490063	0.991495	0.784141	0.503118	0.971539	0.971871	0.950762	0.999803	0.994974	0.968073	115	131.3	68.7	85	68.58	70.08	118.7		207193	519775	185914	683190	35908.5	901775	286322	262566
FALSE	High	Master Protein	AT2G23070.1	Protein kinase superfamily protein	0.001	18.122	17	6	38	5	432	50.2	9.45	13.68	6	0.941	1.176	1.107	1.155	1.019	0.959	0.84144	0.809495	0.961194	0.907105	0.78512	0.891872	0.99247	0.980303	0.996251	0.999803	0.994974	0.989813	106	99.8	90.1	104.1	48.96	77	65.68		162004	66708.3	154420	49633.5	99040.7	64398	120810	203273
FALSE	High	Master Protein	AT3G42050.1	vacuolar ATP synthase subunit H family protein	0	46.018	27	11	77	11	441	50.3	7.03	40.13	11	0.952	0.983	0.936	0.678	1.45	1.38	0.993771	0.58161	0.478887	0.383989	0.786542	0.705366	0.999347	0.969541	0.950762	0.922968	0.994974	0.968073	109.3	104.1	111.2	75.4	89.47	37.65	115.42		145269	573486	180588	384060	63765.5	1.26653e+06	237390	187916
FALSE	High	Master Protein	AT1G80460.1	Actin-like ATPase superfamily protein	0.001	21.258	13	6	28	6	522	56.4	6.28	14.4	6	0.688	1.471	1.012	0.904	1.627	1.119	0.796863	0.810798	0.767615	0.92345	0.788147	0.86696	0.984162	0.980945	0.996251	0.999803	0.994974	0.988751	134.1	92.3	91.2	82.4	56.33	57.02	129.71		52587.1	105305	66744.7	23451.5	2661.82	329017	52137.7	65983.2
FALSE	High	Master Protein	AT5G23060.1	calcium sensing receptor	0	137.912	50	18	375	18	387	41.3	9.39	171.64	18	1.666	0.891	1.484	1.167	0.764	1.272	0.241289	0.470798	0.84431	0.754356	0.788341	0.668027	0.82791	0.968094	0.996251	0.996424	0.994974	0.968073	78.5	130.7	88.1	102.7	40.91	39.31	40.01		2.33492e+06	1.10895e+06	3.03283e+06	2.12381e+06	1.62419e+06	1.82545e+06	2.47423e+06	2.92972e+06
FALSE	High	Master Protein	AT1G01080.2	RNA-binding (RRM/RBD/RNP motifs) family protein	0.001	31.097	24	7	50	7	294	32.7	8.9	20.53	7	0.871	1.372	1.195	0.929	1.477	1.287	0.87813	0.980427	0.843956	0.715112	0.790042	0.83842	0.993807	0.99661	0.996251	0.996424	0.994974	0.988687	122	106.4	89	82.6	42.2	25.13	93.86		196062	312622	153285	272084	50692	542583	196863	246006
FALSE	High	Master Protein	AT2G40290.1	Eukaryotic translation initiation factor 2 subunit 1	0.001	37.673	29	11	94	9	344	38.7	5.16	45.4	11	0.774	0.96	0.743	1.13	0.85	0.658	0.681626	0.554257	0.244769	0.845951	0.791229	0.441837	0.969766	0.968094	0.8471	0.996424	0.994974	0.968073	100.2	77.6	104.4	117.9	22.51	6.38	32.56		247111	293508	185400	209945	149127	479199	371930	310059
FALSE	High	Master Protein	AT3G54540.1	general control non-repressible 4	0	69.573	26	16	184	16	723	80.4	6.32	76.83	16	1.356	0.836	1.134	1.022	0.818	1.109	0.457043	0.405748	0.739578	0.645482	0.791597	0.868176	0.921685	0.968094	0.996251	0.991096	0.994974	0.988751	83.8	113.6	100.2	102.4	2.41	27.69	43.11		408444	340135	352481	649610	410756	439988	535284	512490
FALSE	High	Master Protein	AT1G23310.1	glutamate:glyoxylate aminotransferase	0	237.256	62	28	471	13	481	53.3	6.89	238.97	28	1.987	1.889	3.754	1.528	1.236	2.457	0.123967	0.563894	0.0437974	0.952225	0.793036	0.149656	0.644187	0.968094	0.463134	0.999803	0.994974	0.754119	92.5	183.8	49	74.8	66.2	50.64	137.37		2.27961e+06	5.42175e+06	4.084e+06	1.071e+07	150816	2.08728e+07	3.33863e+06	2.86031e+06
FALSE	High	Master Protein	AT3G10380.1	subunit of exocyst complex 8	0.001	18.551	7	5	27	5	1053	116.5	5.92	10.54	5	0.608	1.625	0.988	1.015	1.601	0.973	0.618123	0.698505	0.897756	0.858057	0.793284	0.988962	0.957559	0.971871	0.996251	0.996424	0.994974	0.996811	140.5	85.4	86.4	87.7	9.8	27.16	103.06		77434.1	76658.1	48365.4	40633	11622.2	161828	56498.3	97159.6
FALSE	High	Master Protein	AT5G27600.1	long-chain acyl-CoA synthetase 7	0.001	37.517	17	11	36	10	700	77.3	6.6	18.64	11	0.962	1.152	1.108	1.13	1.02	0.981	0.770407	0.793433	0.896427	0.841518	0.794005	0.952119	0.983446	0.975717	0.996251	0.996424	0.994974	0.990592	105	101	91.1	102.9	57.1	22.62	117.97		60941.7	123629	83400.6	69305.4	12443.6	338724	99951.4	76466
FALSE	High	Master Protein	AT5G60790.1	ABC transporter family protein	0	51.82	22	14	96	14	595	66.8	6.46	44.9	14	0.635	1.298	0.824	1.625	0.799	0.507	0.404325	0.943231	0.338517	0.872081	0.794527	0.290759	0.911278	0.991157	0.921981	0.996424	0.994974	0.875144	109.4	69.5	84.3	136.9	22.89	26.28	46.4		560039	348102	287765	244899	321551	327096	648981	702703
[truncated: 320 more rows]
[truncated: 15 more columns]

## Sheet: Figure 2a
Figure 2a
Normalized values to ColFRI (delta-delta-Ct)
[truncated: 36 more rows]

## Sheet: Figure 2b
Figure 2b
Delta-Ct values for FLC expression
[truncated: 29 more rows]

## Sheet: Figure 2c
Figure 2c
Delta-Ct values for FLC expression
[truncated: 28 more rows]

## Sheet: Figure 2d
Figure 2d
[truncated: 31 more rows]

## Sheet: Figure 3a
Figure 3a - top, middle, bottom panels
[truncated: 41 more rows]

[truncated: 11 more sheets: Figure 3b, Figure 4a, Figure 4b, Figure 4c, Figure 4d, Figure 5a, Figure 5b, Figure 5c, Figure 6a, Figure 6b, Figure 6c]
