# Supplementary material for: VAL1 acts as an assembly platform co-ordinating co-transcriptional repression and chromatin regulation at Arabidopsis FLC
Source: Nat Commun. 2022 Sep 21;13:5542. doi: 10.1038/s41467-022-32897-7 (PMC9492735; doi:10.1038/s41467-022-32897-7)
Supplement: Supplementary file 4 — Source Data [file 41467_2022_32897_MOESM4_ESM.zip › Mikulskietal-source-data-supplementary-figures_ESM.xlsx]

## Sheet: Supplementary Figure 1a
Supplementary figure 1a
GO enrichment from STRING analysis - Non-vernalized condition
GO - Biological process
#term ID	term description	observed gene count	background gene count	strength	false discovery rate	matching proteins in your network (IDs)	matching proteins in your network (labels)
GO:0009987	Cellular process	81	11004	0.27	2.47e-09	3702.AT1G02335.1,3702.AT1G02560.1,3702.AT1G03000.1,3702.AT1G04640.2,3702.AT1G06680.1,3702.AT1G06770.1,3702.AT1G07320.1,3702.AT1G08190.1,3702.AT1G09140.1,3702.AT1G11790.1,3702.AT1G15440.1,3702.AT1G16030.1,3702.AT1G20580.1,3702.AT1G21600.1,3702.AT1G23010.1,3702.AT1G31230.1,3702.AT1G31970.1,3702.AT1G55310.3,3702.AT1G60900.1,3702.AT1G62980.1,3702.AT1G78920.2,3702.AT2G05520.1,3702.AT2G19790.1,3702.AT2…	GL22,CLPP5,PEX6,LIP2,PSBP-1,DRIP1,RPL4,VPS41,SR30,ADT1,PWP2,Hsp70b,AT1G20580,PTAC6,LPR1,AKHSDH1,STRS1,SCL33,AT1G60900,EXPA18,VP2,GRP-3,AT2G19790,PSB29,OEP16-1,GSTU7,LAC3,DRIP2,HOS1,EIF2,CSY3,AT3G07590,SYP71,MSD1,ESM1,FYPP3,PHP,AT3G24480,OLEO4,EDS1,GAMMACAL2,SR34a,BCAT3,LUT1,OVA1,ADSS,LPAT2,ABCB21,TROL,GSTF2,AT4G02840,BSL1,ABCI8,AT4G10480,AZI1,AT3G23390,AT4G17390,OLEO1,AT4G25550,RUXF,AT4G32470,EXP…
GO:0044237	Cellular metabolic process	59	6729	0.34	9.56e-08	3702.AT1G02560.1,3702.AT1G03000.1,3702.AT1G04640.2,3702.AT1G06680.1,3702.AT1G06770.1,3702.AT1G07320.1,3702.AT1G09140.1,3702.AT1G11790.1,3702.AT1G15440.1,3702.AT1G20580.1,3702.AT1G21600.1,3702.AT1G31230.1,3702.AT1G31970.1,3702.AT1G55310.3,3702.AT1G60900.1,3702.AT2G20890.1,3702.AT2G29420.1,3702.AT2G30210.1,3702.AT2G30580.1,3702.AT2G39810.1,3702.AT2G39990.1,3702.AT2G42790.1,3702.AT3G07590.2,3702.AT3…	CLPP5,PEX6,LIP2,PSBP-1,DRIP1,RPL4,SR30,ADT1,PWP2,AT1G20580,PTAC6,AKHSDH1,STRS1,SCL33,AT1G60900,PSB29,GSTU7,LAC3,DRIP2,HOS1,EIF2,CSY3,AT3G07590,MSD1,ESM1,FYPP3,PHP,GAMMACAL2,SR34a,BCAT3,LUT1,OVA1,ADSS,LPAT2,TROL,GSTF2,AT4G02840,BSL1,ABCI8,AT3G23390,AT4G17390,AT4G25550,RUXF,AT4G32470,AT5G02610,PGSIP6,MPK16,SUS1,RIN1,AAE17,SCPL34,AT5G42740,RING1A,AT5G53850,ABCB25,XYL4,PSBE,PETB,NDHI
GO:0008152	Metabolic process	64	7962	0.31	1.94e-07	3702.AT1G02560.1,3702.AT1G03000.1,3702.AT1G04110.1,3702.AT1G04640.2,3702.AT1G06680.1,3702.AT1G06770.1,3702.AT1G07320.1,3702.AT1G09140.1,3702.AT1G11790.1,3702.AT1G15440.1,3702.AT1G20580.1,3702.AT1G21600.1,3702.AT1G23010.1,3702.AT1G31230.1,3702.AT1G31970.1,3702.AT1G55310.3,3702.AT1G60900.1,3702.AT2G20890.1,3702.AT2G29420.1,3702.AT2G30210.1,3702.AT2G30580.1,3702.AT2G39810.1,3702.AT2G39990.1,3702.AT2…	CLPP5,PEX6,SDD1,LIP2,PSBP-1,DRIP1,RPL4,SR30,ADT1,PWP2,AT1G20580,PTAC6,LPR1,AKHSDH1,STRS1,SCL33,AT1G60900,PSB29,GSTU7,LAC3,DRIP2,HOS1,EIF2,CSY3,AT3G07590,MSD1,ATBFRUCT1,ESM1,FYPP3,PHP,GLYR1,EDS1,GAMMACAL2,SR34a,BCAT3,LUT1,OVA1,ADSS,LPAT2,TROL,GSTF2,AT4G02840,BSL1,ABCI8,AT3G23390,AT4G17390,AT4G25550,RUXF,AT4G32470,AT5G02610,PGSIP6,MPK16,SUS1,RIN1,AAE17,SCPL34,AT5G42740,RING1A,AT5G53850,ABCB25,XYL4,…
GO:0000398	mRNA splicing, via spliceosome	8	113	1.25	3.41e-05	3702.AT1G09140.1,3702.AT1G20580.1,3702.AT1G55310.3,3702.AT1G60900.1,3702.AT3G07590.2,3702.AT3G49430.3,3702.AT4G02840.2,3702.AT4G30220.2	SR30,AT1G20580,SCL33,AT1G60900,AT3G07590,SR34a,AT4G02840,RUXF
GO:0022613	Ribonucleoprotein complex biogenesis	11	295	0.97	3.41e-05	3702.AT1G15440.1,3702.AT1G20580.1,3702.AT1G31970.1,3702.AT2G39990.1,3702.AT3G07590.2,3702.AT3G22590.1,3702.AT4G02840.2,3702.AT4G25550.1,3702.AT4G30220.2,3702.AT5G02610.2,3702.AT5G22330.1	PWP2,AT1G20580,STRS1,EIF2,AT3G07590,PHP,AT4G02840,AT4G25550,RUXF,AT5G02610,RIN1
GO:0022618	Ribonucleoprotein complex assembly	8	113	1.25	3.41e-05	3702.AT1G15440.1,3702.AT1G20580.1,3702.AT2G39990.1,3702.AT3G07590.2,3702.AT3G22590.1,3702.AT4G02840.2,3702.AT4G30220.2,3702.AT5G22330.1	PWP2,AT1G20580,EIF2,AT3G07590,PHP,AT4G02840,RUXF,RIN1
GO:0010467	Gene expression	20	1235	0.61	5.72e-05	3702.AT1G04640.2,3702.AT1G07320.1,3702.AT1G09140.1,3702.AT1G15440.1,3702.AT1G20580.1,3702.AT1G21600.1,3702.AT1G31970.1,3702.AT1G55310.3,3702.AT1G60900.1,3702.AT2G39990.1,3702.AT3G07590.2,3702.AT3G22590.1,3702.AT3G49430.3,3702.AT3G55400.1,3702.AT4G02840.2,3702.AT4G14320.2,3702.AT4G17390.1,3702.AT4G25550.1,3702.AT4G30220.2,3702.AT5G02610.2	LIP2,RPL4,SR30,PWP2,AT1G20580,PTAC6,STRS1,SCL33,AT1G60900,EIF2,AT3G07590,PHP,SR34a,OVA1,AT4G02840,AT3G23390,AT4G17390,AT4G25550,RUXF,AT5G02610
GO:0071704	Organic substance metabolic process	53	6962	0.28	7.05e-05	3702.AT1G02560.1,3702.AT1G03000.1,3702.AT1G04110.1,3702.AT1G04640.2,3702.AT1G06770.1,3702.AT1G07320.1,3702.AT1G09140.1,3702.AT1G11790.1,3702.AT1G15440.1,3702.AT1G20580.1,3702.AT1G21600.1,3702.AT1G31230.1,3702.AT1G31970.1,3702.AT1G55310.3,3702.AT1G60900.1,3702.AT2G20890.1,3702.AT2G29420.1,3702.AT2G30210.1,3702.AT2G30580.1,3702.AT2G39810.1,3702.AT2G39990.1,3702.AT2G42790.1,3702.AT3G07590.2,3702.AT3…	CLPP5,PEX6,SDD1,LIP2,DRIP1,RPL4,SR30,ADT1,PWP2,AT1G20580,PTAC6,AKHSDH1,STRS1,SCL33,AT1G60900,PSB29,GSTU7,LAC3,DRIP2,HOS1,EIF2,CSY3,AT3G07590,ATBFRUCT1,ESM1,FYPP3,PHP,EDS1,SR34a,BCAT3,LUT1,OVA1,ADSS,LPAT2,GSTF2,AT4G02840,BSL1,AT3G23390,AT4G17390,AT4G25550,RUXF,AT5G02610,PGSIP6,MPK16,SUS1,RIN1,AAE17,SCPL34,AT5G42740,RING1A,AT5G53850,ABCB25,XYL4
GO:0009409	Response to cold	11	370	0.87	0.00014	3702.AT2G28900.1,3702.AT2G39810.1,3702.AT3G08920.1,3702.AT3G14210.1,3702.AT3G27660.1,3702.AT4G02520.1,3702.AT4G12470.1,3702.AT4G12480.1,3702.AT4G25140.1,3702.AT5G20830.1,3702.AT5G52310.1	OEP16-1,HOS1,AT3G08920,ESM1,OLEO4,GSTF2,AZI1,EARLI1,OLEO1,SUS1,LTI78
GO:0071840	Cellular component organization or biogenesis	28	2482	0.45	0.00014	3702.AT1G03000.1,3702.AT1G08190.1,3702.AT1G15440.1,3702.AT1G20580.1,3702.AT1G31970.1,3702.AT1G62980.1,3702.AT2G05520.1,3702.AT2G20890.1,3702.AT2G39990.1,3702.AT3G07590.2,3702.AT3G09740.1,3702.AT3G22590.1,3702.AT3G24480.1,3702.AT3G27660.1,3702.AT4G02840.2,3702.AT4G04770.1,3702.AT4G25140.1,3702.AT4G25550.1,3702.AT4G30220.2,3702.AT4G32470.1,3702.AT5G02260.1,3702.AT5G02610.2,3702.AT5G03940.1,3702.AT5…	PEX6,VPS41,PWP2,AT1G20580,STRS1,EXPA18,GRP-3,PSB29,EIF2,AT3G07590,SYP71,PHP,AT3G24480,OLEO4,AT4G02840,ABCI8,OLEO1,AT4G25550,RUXF,AT4G32470,EXPA9,AT5G02610,CPSRP54,RIN1,AL4,RING1A,EXPA14,ABCB25
GO:0044238	Primary metabolic process	49	6374	0.29	0.00018	3702.AT1G02560.1,3702.AT1G03000.1,3702.AT1G04110.1,3702.AT1G04640.2,3702.AT1G06770.1,3702.AT1G07320.1,3702.AT1G09140.1,3702.AT1G11790.1,3702.AT1G15440.1,3702.AT1G20580.1,3702.AT1G21600.1,3702.AT1G31230.1,3702.AT1G31970.1,3702.AT1G55310.3,3702.AT1G60900.1,3702.AT2G30580.1,3702.AT2G39810.1,3702.AT2G39990.1,3702.AT2G42790.1,3702.AT3G07590.2,3702.AT3G13790.1,3702.AT3G14210.1,3702.AT3G19980.1,3702.AT3…	CLPP5,PEX6,SDD1,LIP2,DRIP1,RPL4,SR30,ADT1,PWP2,AT1G20580,PTAC6,AKHSDH1,STRS1,SCL33,AT1G60900,DRIP2,HOS1,EIF2,CSY3,AT3G07590,ATBFRUCT1,ESM1,FYPP3,PHP,EDS1,SR34a,BCAT3,LUT1,OVA1,ADSS,LPAT2,AT4G02840,BSL1,AT3G23390,AT4G17390,AT4G25550,RUXF,AT5G02610,PGSIP6,MPK16,SUS1,RIN1,AAE17,SCPL34,AT5G42740,RING1A,AT5G53850,ABCB25,XYL4
GO:0006396	RNA processing	13	582	0.75	0.00022	3702.AT1G09140.1,3702.AT1G15440.1,3702.AT1G20580.1,3702.AT1G31970.1,3702.AT1G55310.3,3702.AT1G60900.1,3702.AT3G07590.2,3702.AT3G22590.1,3702.AT3G49430.3,3702.AT4G02840.2,3702.AT4G25550.1,3702.AT4G30220.2,3702.AT5G02610.2	SR30,PWP2,AT1G20580,STRS1,SCL33,AT1G60900,AT3G07590,PHP,SR34a,AT4G02840,AT4G25550,RUXF,AT5G02610
GO:0006397	mRNA processing	10	320	0.9	0.00022	3702.AT1G09140.1,3702.AT1G20580.1,3702.AT1G55310.3,3702.AT1G60900.1,3702.AT3G07590.2,3702.AT3G22590.1,3702.AT3G49430.3,3702.AT4G02840.2,3702.AT4G25550.1,3702.AT4G30220.2	SR30,AT1G20580,SCL33,AT1G60900,AT3G07590,PHP,SR34a,AT4G02840,AT4G25550,RUXF
GO:0044085	Cellular component biogenesis	17	1028	0.62	0.00022	3702.AT1G15440.1,3702.AT1G20580.1,3702.AT1G31970.1,3702.AT2G20890.1,3702.AT2G39990.1,3702.AT3G07590.2,3702.AT3G22590.1,3702.AT3G27660.1,3702.AT4G02840.2,3702.AT4G04770.1,3702.AT4G25140.1,3702.AT4G25550.1,3702.AT4G30220.2,3702.AT4G32470.1,3702.AT5G02610.2,3702.AT5G03940.1,3702.AT5G22330.1	PWP2,AT1G20580,STRS1,PSB29,EIF2,AT3G07590,PHP,OLEO4,AT4G02840,ABCI8,OLEO1,AT4G25550,RUXF,AT4G32470,AT5G02610,CPSRP54,RIN1
GO:0000387	Spliceosomal snrnp assembly	4	16	1.8	0.00028	3702.AT1G20580.1,3702.AT3G07590.2,3702.AT4G02840.2,3702.AT4G30220.2	AT1G20580,AT3G07590,AT4G02840,RUXF
GO:0065003	Protein-containing complex assembly	11	415	0.82	0.00028	3702.AT1G15440.1,3702.AT1G20580.1,3702.AT2G20890.1,3702.AT2G39990.1,3702.AT3G07590.2,3702.AT3G22590.1,3702.AT4G02840.2,3702.AT4G30220.2,3702.AT4G32470.1,3702.AT5G03940.1,3702.AT5G22330.1	PWP2,AT1G20580,PSB29,EIF2,AT3G07590,PHP,AT4G02840,RUXF,AT4G32470,CPSRP54,RIN1
GO:0006807	Nitrogen compound metabolic process	43	5335	0.31	0.00029	3702.AT1G02560.1,3702.AT1G04110.1,3702.AT1G04640.2,3702.AT1G06770.1,3702.AT1G07320.1,3702.AT1G09140.1,3702.AT1G11790.1,3702.AT1G15440.1,3702.AT1G20580.1,3702.AT1G21600.1,3702.AT1G31230.1,3702.AT1G31970.1,3702.AT1G55310.3,3702.AT1G60900.1,3702.AT2G20890.1,3702.AT2G29420.1,3702.AT2G30580.1,3702.AT2G39810.1,3702.AT2G39990.1,3702.AT3G07590.2,3702.AT3G14210.1,3702.AT3G19980.1,3702.AT3G22590.1,3702.AT3…	CLPP5,SDD1,LIP2,DRIP1,RPL4,SR30,ADT1,PWP2,AT1G20580,PTAC6,AKHSDH1,STRS1,SCL33,AT1G60900,PSB29,GSTU7,DRIP2,HOS1,EIF2,AT3G07590,ESM1,FYPP3,PHP,SR34a,BCAT3,OVA1,ADSS,GSTF2,AT4G02840,BSL1,AT3G23390,AT4G17390,AT4G25550,RUXF,AT5G02610,PGSIP6,MPK16,RIN1,SCPL34,AT5G42740,RING1A,AT5G53850,ABCB25
GO:0034622	Cellular protein-containing complex assembly	10	350	0.86	0.00039	3702.AT1G15440.1,3702.AT1G20580.1,3702.AT2G20890.1,3702.AT2G39990.1,3702.AT3G07590.2,3702.AT3G22590.1,3702.AT4G02840.2,3702.AT4G30220.2,3702.AT4G32470.1,3702.AT5G22330.1	PWP2,AT1G20580,PSB29,EIF2,AT3G07590,PHP,AT4G02840,RUXF,AT4G32470,RIN1
GO:0009266	Response to temperature stimulus	12	549	0.74	0.0005	3702.AT1G16030.1,3702.AT2G28900.1,3702.AT2G39810.1,3702.AT3G08920.1,3702.AT3G14210.1,3702.AT3G27660.1,3702.AT4G02520.1,3702.AT4G12470.1,3702.AT4G12480.1,3702.AT4G25140.1,3702.AT5G20830.1,3702.AT5G52310.1	Hsp70b,OEP16-1,HOS1,AT3G08920,ESM1,OLEO4,GSTF2,AZI1,EARLI1,OLEO1,SUS1,LTI78
GO:0009743	Response to carbohydrate	7	143	1.09	0.0005	3702.AT1G15440.1,3702.AT2G20890.1,3702.AT2G28900.1,3702.AT2G30470.1,3702.AT2G39990.1,3702.AT5G20830.1,3702.AT5G52310.1	PWP2,PSB29,OEP16-1,HSI2,EIF2,SUS1,LTI78
GO:0009628	Response to abiotic stimulus	21	1785	0.47	0.0013	3702.AT1G06770.1,3702.AT1G08190.1,3702.AT1G16030.1,3702.AT1G23010.1,3702.AT2G05520.1,3702.AT2G28900.1,3702.AT2G30580.1,3702.AT2G39810.1,3702.AT3G08920.1,3702.AT3G13790.1,3702.AT3G14210.1,3702.AT3G27660.1,3702.AT3G48090.1,3702.AT3G48680.1,3702.AT4G02520.1,3702.AT4G12470.1,3702.AT4G12480.1,3702.AT4G25140.1,3702.AT5G06320.1,3702.AT5G20830.1,3702.AT5G52310.1	DRIP1,VPS41,Hsp70b,LPR1,GRP-3,OEP16-1,DRIP2,HOS1,AT3G08920,ATBFRUCT1,ESM1,OLEO4,EDS1,GAMMACAL2,GSTF2,AZI1,EARLI1,OLEO1,NHL3,SUS1,LTI78
GO:0034641	Cellular nitrogen compound metabolic process	25	2435	0.41	0.0015	3702.AT1G07320.1,3702.AT1G09140.1,3702.AT1G15440.1,3702.AT1G20580.1,3702.AT1G21600.1,3702.AT1G31970.1,3702.AT1G55310.3,3702.AT1G60900.1,3702.AT2G20890.1,3702.AT2G29420.1,3702.AT2G39990.1,3702.AT3G07590.2,3702.AT3G22590.1,3702.AT3G49430.3,3702.AT3G55400.1,3702.AT3G57610.1,3702.AT4G02520.1,3702.AT4G02840.2,3702.AT4G14320.2,3702.AT4G17390.1,3702.AT4G25550.1,3702.AT4G30220.2,3702.AT5G02610.2,3702.AT5…	RPL4,SR30,PWP2,AT1G20580,PTAC6,STRS1,SCL33,AT1G60900,PSB29,GSTU7,EIF2,AT3G07590,PHP,SR34a,OVA1,ADSS,GSTF2,AT4G02840,AT3G23390,AT4G17390,AT4G25550,RUXF,AT5G02610,PGSIP6,AT5G42740
GO:0009744	Response to sucrose	5	70	1.25	0.002	3702.AT1G15440.1,3702.AT2G28900.1,3702.AT2G30470.1,3702.AT2G39990.1,3702.AT5G20830.1	PWP2,OEP16-1,HSI2,EIF2,SUS1
GO:0022607	Cellular component assembly	12	652	0.67	0.002	3702.AT1G15440.1,3702.AT1G20580.1,3702.AT2G20890.1,3702.AT2G39990.1,3702.AT3G07590.2,3702.AT3G22590.1,3702.AT4G02840.2,3702.AT4G04770.1,3702.AT4G30220.2,3702.AT4G32470.1,3702.AT5G03940.1,3702.AT5G22330.1	PWP2,AT1G20580,PSB29,EIF2,AT3G07590,PHP,AT4G02840,ABCI8,RUXF,AT4G32470,CPSRP54,RIN1
GO:1901700	Response to oxygen-containing compound	18	1414	0.51	0.002	3702.AT1G06770.1,3702.AT1G15440.1,3702.AT1G60900.1,3702.AT2G05520.1,3702.AT2G20890.1,3702.AT2G28900.1,3702.AT2G29420.1,3702.AT2G30470.1,3702.AT2G30580.1,3702.AT2G39990.1,3702.AT3G10920.1,3702.AT3G48090.1,3702.AT3G48680.1,3702.AT4G03080.1,3702.AT4G12480.1,3702.AT5G06320.1,3702.AT5G20830.1,3702.AT5G52310.1	DRIP1,PWP2,AT1G60900,GRP-3,PSB29,OEP16-1,GSTU7,HSI2,DRIP2,EIF2,MSD1,EDS1,GAMMACAL2,BSL1,EARLI1,NHL3,SUS1,LTI78
GO:0009617	Response to bacterium	10	449	0.75	0.0021	3702.AT1G06680.1,3702.AT3G10920.1,3702.AT3G14210.1,3702.AT3G48090.1,3702.AT4G01050.1,3702.AT4G02520.1,3702.AT4G12470.1,3702.AT4G12480.1,3702.AT5G06320.1,3702.AT5G52310.1	PSBP-1,MSD1,ESM1,EDS1,TROL,GSTF2,AZI1,EARLI1,NHL3,LTI78
GO:0006605	Protein targeting	7	198	0.95	0.0025	3702.AT1G03000.1,3702.AT1G08190.1,3702.AT2G20890.1,3702.AT2G28900.1,3702.AT3G09740.1,3702.AT4G10480.1,3702.AT5G03940.1	PEX6,VPS41,PSB29,OEP16-1,SYP71,AT4G10480,CPSRP54
GO:0016070	RNA metabolic process	15	1049	0.56	0.0027	3702.AT1G09140.1,3702.AT1G15440.1,3702.AT1G20580.1,3702.AT1G21600.1,3702.AT1G31970.1,3702.AT1G55310.3,3702.AT1G60900.1,3702.AT3G07590.2,3702.AT3G22590.1,3702.AT3G49430.3,3702.AT3G55400.1,3702.AT4G02840.2,3702.AT4G25550.1,3702.AT4G30220.2,3702.AT5G02610.2	SR30,PWP2,AT1G20580,PTAC6,STRS1,SCL33,AT1G60900,AT3G07590,PHP,SR34a,OVA1,AT4G02840,AT4G25550,RUXF,AT5G02610
GO:0042742	Defense response to bacterium	9	370	0.79	0.0027	3702.AT1G06680.1,3702.AT3G10920.1,3702.AT3G14210.1,3702.AT3G48090.1,3702.AT4G01050.1,3702.AT4G02520.1,3702.AT4G12470.1,3702.AT4G12480.1,3702.AT5G06320.1	PSBP-1,MSD1,ESM1,EDS1,TROL,GSTF2,AZI1,EARLI1,NHL3
GO:0016043	Cellular component organization	23	2264	0.41	0.0033	3702.AT1G03000.1,3702.AT1G08190.1,3702.AT1G15440.1,3702.AT1G20580.1,3702.AT1G62980.1,3702.AT2G05520.1,3702.AT2G20890.1,3702.AT2G39990.1,3702.AT3G07590.2,3702.AT3G09740.1,3702.AT3G22590.1,3702.AT3G24480.1,3702.AT4G02840.2,3702.AT4G04770.1,3702.AT4G30220.2,3702.AT4G32470.1,3702.AT5G02260.1,3702.AT5G03940.1,3702.AT5G22330.1,3702.AT5G26210.1,3702.AT5G44280.2,3702.AT5G56320.1,3702.AT5G58270.1	PEX6,VPS41,PWP2,AT1G20580,EXPA18,GRP-3,PSB29,EIF2,AT3G07590,SYP71,PHP,AT3G24480,AT4G02840,ABCI8,RUXF,AT4G32470,EXPA9,CPSRP54,RIN1,AL4,RING1A,EXPA14,ABCB25
GO:0006091	Generation of precursor metabolites and energy	9	409	0.74	0.0055	3702.AT1G06680.1,3702.AT2G20890.1,3702.AT2G42790.1,3702.AT4G01050.1,3702.AT4G32470.1,3702.AT5G42740.1,3702.ATCG00580.1,3702.ATCG00720.1,3702.ATCG01090.1	PSBP-1,PSB29,CSY3,TROL,AT4G32470,AT5G42740,PSBE,PETB,NDHI
GO:0043484	Regulation of rna splicing	4	46	1.34	0.0056	3702.AT1G09140.1,3702.AT1G55310.3,3702.AT3G49430.3,3702.AT4G02840.2	SR30,SCL33,SR34a,AT4G02840
GO:0006612	Protein targeting to membrane	4	59	1.23	0.0136	3702.AT2G20890.1,3702.AT3G09740.1,3702.AT4G10480.1,3702.AT5G03940.1	PSB29,SYP71,AT4G10480,CPSRP54
GO:0019684	Photosynthesis, light reaction	5	115	1.04	0.0136	3702.AT1G06680.1,3702.AT2G20890.1,3702.AT4G01050.1,3702.ATCG00580.1,3702.ATCG01090.1	PSBP-1,PSB29,TROL,PSBE,NDHI
GO:0050896	Response to stimulus	37	5174	0.25	0.0161	3702.AT1G06680.1,3702.AT1G06770.1,3702.AT1G08190.1,3702.AT1G15440.1,3702.AT1G16030.1,3702.AT1G23010.1,3702.AT1G60900.1,3702.AT2G05520.1,3702.AT2G20890.1,3702.AT2G28900.1,3702.AT2G29420.1,3702.AT2G30470.1,3702.AT2G30580.1,3702.AT2G39810.1,3702.AT2G39990.1,3702.AT3G08920.1,3702.AT3G10920.1,3702.AT3G13790.1,3702.AT3G14210.1,3702.AT3G25530.1,3702.AT3G27660.1,3702.AT3G48090.1,3702.AT3G48680.1,3702.AT3…	PSBP-1,DRIP1,VPS41,PWP2,Hsp70b,LPR1,AT1G60900,GRP-3,PSB29,OEP16-1,GSTU7,HSI2,DRIP2,HOS1,EIF2,AT3G08920,MSD1,ATBFRUCT1,ESM1,GLYR1,OLEO4,EDS1,GAMMACAL2,ADSS,TROL,GSTF2,BSL1,AZI1,EARLI1,OLEO1,NHL3,MPK16,SUS1,AT5G42740,LTI78,ABCB25,XYL4
GO:0006950	Response to stress	26	3081	0.33	0.0174	3702.AT1G06680.1,3702.AT1G06770.1,3702.AT1G16030.1,3702.AT1G23010.1,3702.AT2G05520.1,3702.AT2G28900.1,3702.AT2G30580.1,3702.AT2G39810.1,3702.AT3G08920.1,3702.AT3G10920.1,3702.AT3G13790.1,3702.AT3G14210.1,3702.AT3G25530.1,3702.AT3G27660.1,3702.AT3G48090.1,3702.AT3G48680.1,3702.AT4G01050.1,3702.AT4G02520.1,3702.AT4G12470.1,3702.AT4G12480.1,3702.AT4G25140.1,3702.AT5G06320.1,3702.AT5G20830.1,3702.AT5…	PSBP-1,DRIP1,Hsp70b,LPR1,GRP-3,OEP16-1,DRIP2,HOS1,AT3G08920,MSD1,ATBFRUCT1,ESM1,GLYR1,OLEO4,EDS1,GAMMACAL2,TROL,GSTF2,AZI1,EARLI1,OLEO1,NHL3,SUS1,AT5G42740,LTI78,XYL4
GO:1901360	Organic cyclic compound metabolic process	21	2229	0.37	0.0193	3702.AT1G09140.1,3702.AT1G11790.1,3702.AT1G15440.1,3702.AT1G20580.1,3702.AT1G21600.1,3702.AT1G31970.1,3702.AT1G55310.3,3702.AT1G60900.1,3702.AT2G20890.1,3702.AT2G30210.1,3702.AT3G07590.2,3702.AT3G22590.1,3702.AT3G49430.3,3702.AT3G55400.1,3702.AT3G57610.1,3702.AT4G02840.2,3702.AT4G25550.1,3702.AT4G30220.2,3702.AT5G02610.2,3702.AT5G42740.1,3702.AT5G58270.1	SR30,ADT1,PWP2,AT1G20580,PTAC6,STRS1,SCL33,AT1G60900,PSB29,LAC3,AT3G07590,PHP,SR34a,OVA1,ADSS,AT4G02840,AT4G25550,RUXF,AT5G02610,AT5G42740,ABCB25
GO:1901564	Organonitrogen compound metabolic process	31	4053	0.28	0.0199	3702.AT1G02560.1,3702.AT1G04110.1,3702.AT1G04640.2,3702.AT1G06770.1,3702.AT1G07320.1,3702.AT1G11790.1,3702.AT1G31230.1,3702.AT2G20890.1,3702.AT2G29420.1,3702.AT2G30580.1,3702.AT2G39810.1,3702.AT2G39990.1,3702.AT3G14210.1,3702.AT3G19980.1,3702.AT3G22590.1,3702.AT3G49680.1,3702.AT3G55400.1,3702.AT3G57610.1,3702.AT4G02520.1,3702.AT4G03080.1,3702.AT4G14320.2,3702.AT4G17390.1,3702.AT5G02610.2,3702.AT5…	CLPP5,SDD1,LIP2,DRIP1,RPL4,ADT1,AKHSDH1,PSB29,GSTU7,DRIP2,HOS1,EIF2,ESM1,FYPP3,PHP,BCAT3,OVA1,ADSS,GSTF2,BSL1,AT3G23390,AT4G17390,AT5G02610,PGSIP6,MPK16,RIN1,SCPL34,AT5G42740,RING1A,AT5G53850,ABCB25
GO:0042221	Response to chemical	23	2590	0.35	0.0205	3702.AT1G06770.1,3702.AT1G15440.1,3702.AT1G16030.1,3702.AT1G60900.1,3702.AT2G05520.1,3702.AT2G20890.1,3702.AT2G28900.1,3702.AT2G29420.1,3702.AT2G30470.1,3702.AT2G30580.1,3702.AT2G39990.1,3702.AT3G10920.1,3702.AT3G48090.1,3702.AT3G48680.1,3702.AT3G57610.1,3702.AT4G02520.1,3702.AT4G03080.1,3702.AT4G12480.1,3702.AT5G06320.1,3702.AT5G20830.1,3702.AT5G42740.1,3702.AT5G52310.1,3702.AT5G58270.1	DRIP1,PWP2,Hsp70b,AT1G60900,GRP-3,PSB29,OEP16-1,GSTU7,HSI2,DRIP2,EIF2,MSD1,EDS1,GAMMACAL2,ADSS,GSTF2,BSL1,EARLI1,NHL3,SUS1,AT5G42740,LTI78,ABCB25
GO:0045292	mRNA cis splicing, via spliceosome	3	29	1.42	0.0276	3702.AT1G09140.1,3702.AT1G55310.3,3702.AT3G49430.3	SR30,SCL33,SR34a
GO:0006725	Cellular aromatic compound metabolic process	20	2137	0.37	0.0281	3702.AT1G09140.1,3702.AT1G11790.1,3702.AT1G15440.1,3702.AT1G20580.1,3702.AT1G21600.1,3702.AT1G31970.1,3702.AT1G55310.3,3702.AT1G60900.1,3702.AT2G20890.1,3702.AT2G30210.1,3702.AT3G07590.2,3702.AT3G22590.1,3702.AT3G49430.3,3702.AT3G55400.1,3702.AT3G57610.1,3702.AT4G02840.2,3702.AT4G25550.1,3702.AT4G30220.2,3702.AT5G02610.2,3702.AT5G42740.1	SR30,ADT1,PWP2,AT1G20580,PTAC6,STRS1,SCL33,AT1G60900,PSB29,LAC3,AT3G07590,PHP,SR34a,OVA1,ADSS,AT4G02840,AT4G25550,RUXF,AT5G02610,AT5G42740
GO:0015979	Photosynthesis	6	225	0.83	0.031	3702.AT1G06680.1,3702.AT2G20890.1,3702.AT4G01050.1,3702.ATCG00580.1,3702.ATCG00720.1,3702.ATCG01090.1	PSBP-1,PSB29,TROL,PSBE,PETB,NDHI
GO:0009814	Defense response, incompatible interaction	5	151	0.92	0.036	3702.AT3G48090.1,3702.AT4G12470.1,3702.AT5G06320.1,3702.AT5G42740.1,3702.AT5G64570.1	EDS1,AZI1,NHL3,AT5G42740,XYL4
GO:0010035	Response to inorganic substance	11	801	0.54	0.036	3702.AT1G06770.1,3702.AT2G05520.1,3702.AT2G30580.1,3702.AT3G10920.1,3702.AT3G48090.1,3702.AT3G57610.1,3702.AT4G02520.1,3702.AT5G20830.1,3702.AT5G42740.1,3702.AT5G52310.1,3702.AT5G58270.1	DRIP1,GRP-3,DRIP2,MSD1,EDS1,ADSS,GSTF2,SUS1,AT5G42740,LTI78,ABCB25
GO:0046483	Heterocycle metabolic process	19	2022	0.37	0.036	3702.AT1G09140.1,3702.AT1G15440.1,3702.AT1G20580.1,3702.AT1G21600.1,3702.AT1G31970.1,3702.AT1G55310.3,3702.AT1G60900.1,3702.AT2G20890.1,3702.AT3G07590.2,3702.AT3G22590.1,3702.AT3G49430.3,3702.AT3G55400.1,3702.AT3G57610.1,3702.AT4G02840.2,3702.AT4G25550.1,3702.AT4G30220.2,3702.AT5G02610.2,3702.AT5G42740.1,3702.AT5G58270.1	SR30,PWP2,AT1G20580,PTAC6,STRS1,SCL33,AT1G60900,PSB29,AT3G07590,PHP,SR34a,OVA1,ADSS,AT4G02840,AT4G25550,RUXF,AT5G02610,AT5G42740,ABCB25
GO:0051707	Response to other organism	14	1226	0.46	0.036	3702.AT1G06680.1,3702.AT1G16030.1,3702.AT3G10920.1,3702.AT3G13790.1,3702.AT3G14210.1,3702.AT3G48090.1,3702.AT4G01050.1,3702.AT4G02520.1,3702.AT4G12470.1,3702.AT4G12480.1,3702.AT5G06320.1,3702.AT5G42740.1,3702.AT5G52310.1,3702.AT5G64570.1	PSBP-1,Hsp70b,MSD1,ATBFRUCT1,ESM1,EDS1,TROL,GSTF2,AZI1,EARLI1,NHL3,AT5G42740,LTI78,XYL4
GO:0000381	Regulation of alternative mrna splicing, via spliceosome	3	35	1.33	0.0387	3702.AT1G09140.1,3702.AT1G55310.3,3702.AT3G49430.3	SR30,SCL33,SR34a
GO:0006139	Nucleobase-containing compound metabolic process	17	1736	0.39	0.042	3702.AT1G09140.1,3702.AT1G15440.1,3702.AT1G20580.1,3702.AT1G21600.1,3702.AT1G31970.1,3702.AT1G55310.3,3702.AT1G60900.1,3702.AT3G07590.2,3702.AT3G22590.1,3702.AT3G49430.3,3702.AT3G55400.1,3702.AT3G57610.1,3702.AT4G02840.2,3702.AT4G25550.1,3702.AT4G30220.2,3702.AT5G02610.2,3702.AT5G42740.1	SR30,PWP2,AT1G20580,PTAC6,STRS1,SCL33,AT1G60900,AT3G07590,PHP,SR34a,OVA1,ADSS,AT4G02840,AT4G25550,RUXF,AT5G02610,AT5G42740
GO:0043170	Macromolecule metabolic process	33	4720	0.25	0.0452	3702.AT1G02560.1,3702.AT1G04110.1,3702.AT1G04640.2,3702.AT1G06770.1,3702.AT1G07320.1,3702.AT1G09140.1,3702.AT1G15440.1,3702.AT1G20580.1,3702.AT1G21600.1,3702.AT1G31970.1,3702.AT1G55310.3,3702.AT1G60900.1,3702.AT2G30580.1,3702.AT2G39810.1,3702.AT2G39990.1,3702.AT3G07590.2,3702.AT3G19980.1,3702.AT3G22590.1,3702.AT3G49430.3,3702.AT3G55400.1,3702.AT4G02840.2,3702.AT4G03080.1,3702.AT4G14320.2,3702.AT4…	CLPP5,SDD1,LIP2,DRIP1,RPL4,SR30,PWP2,AT1G20580,PTAC6,STRS1,SCL33,AT1G60900,DRIP2,HOS1,EIF2,AT3G07590,FYPP3,PHP,SR34a,OVA1,AT4G02840,BSL1,AT3G23390,AT4G17390,AT4G25550,RUXF,AT5G02610,MPK16,RIN1,SCPL34,RING1A,ABCB25,XYL4
GO:0098542	Defense response to other organism	12	991	0.48	0.0476	3702.AT1G06680.1,3702.AT3G10920.1,3702.AT3G13790.1,3702.AT3G14210.1,3702.AT3G48090.1,3702.AT4G01050.1,3702.AT4G02520.1,3702.AT4G12470.1,3702.AT4G12480.1,3702.AT5G06320.1,3702.AT5G42740.1,3702.AT5G64570.1	PSBP-1,MSD1,ATBFRUCT1,ESM1,EDS1,TROL,GSTF2,AZI1,EARLI1,NHL3,AT5G42740,XYL4
GO:0009605	Response to external stimulus	16	1608	0.4	0.049	3702.AT1G06680.1,3702.AT1G08190.1,3702.AT1G16030.1,3702.AT1G23010.1,3702.AT3G10920.1,3702.AT3G13790.1,3702.AT3G14210.1,3702.AT3G48090.1,3702.AT4G01050.1,3702.AT4G02520.1,3702.AT4G12470.1,3702.AT4G12480.1,3702.AT5G06320.1,3702.AT5G42740.1,3702.AT5G52310.1,3702.AT5G64570.1	PSBP-1,VPS41,Hsp70b,LPR1,MSD1,ATBFRUCT1,ESM1,EDS1,TROL,GSTF2,AZI1,EARLI1,NHL3,AT5G42740,LTI78,XYL4
GO - Molecular function
#term ID	term description	observed gene count	background gene count	strength	false discovery rate	matching proteins in your network (IDs)	matching proteins in your network (labels)
GO:0003723	RNA binding	16	954	0.63	0.0029	3702.AT1G06680.1,3702.AT1G07320.1,3702.AT1G09140.1,3702.AT1G20580.1,3702.AT1G31970.1,3702.AT1G55310.3,3702.AT1G60900.1,3702.AT2G39990.1,3702.AT3G07590.2,3702.AT3G49430.3,3702.AT4G02840.2,3702.AT4G17390.1,3702.AT4G25550.1,3702.AT4G30220.2,3702.AT5G02610.2,3702.AT5G03940.1	PSBP-1,RPL4,SR30,AT1G20580,STRS1,SCL33,AT1G60900,EIF2,AT3G07590,SR34a,AT4G02840,AT4G17390,AT4G25550,RUXF,AT5G02610,CPSRP54
GO:0005488	Binding	56	8453	0.22	0.007	3702.AT1G02335.1,3702.AT1G02560.1,3702.AT1G03000.1,3702.AT1G06680.1,3702.AT1G06770.1,3702.AT1G07320.1,3702.AT1G09140.1,3702.AT1G16030.1,3702.AT1G20580.1,3702.AT1G23010.1,3702.AT1G31230.1,3702.AT1G31970.1,3702.AT1G55310.3,3702.AT1G60900.1,3702.AT1G78920.2,3702.AT2G28900.1,3702.AT2G30210.1,3702.AT2G30470.1,3702.AT2G30580.1,3702.AT2G39810.1,3702.AT2G39990.1,3702.AT3G07590.2,3702.AT3G09740.1,3702.AT3…	GL22,CLPP5,PEX6,PSBP-1,DRIP1,RPL4,SR30,Hsp70b,AT1G20580,LPR1,AKHSDH1,STRS1,SCL33,AT1G60900,VP2,OEP16-1,LAC3,HSI2,DRIP2,HOS1,EIF2,AT3G07590,SYP71,MSD1,FYPP3,PHP,GLYR1,EDS1,GAMMACAL2,SR34a,LUT1,OVA1,ADSS,ABCB21,GSTF2,AT4G02840,BSL1,AT4G03090,AT4G10480,AZI1,AT4G17390,AT4G25550,RUXF,AT5G02610,CPSRP54,PGSIP6,MPK16,RIN1,AL4,AT5G42740,RING1A,AT5G53850,ABCB25,PSBE,PETB,NDHI
GO:0003824	Catalytic activity	46	6726	0.24	0.0284	3702.AT1G02560.1,3702.AT1G03000.1,3702.AT1G04110.1,3702.AT1G04640.2,3702.AT1G06770.1,3702.AT1G11790.1,3702.AT1G16030.1,3702.AT1G23010.1,3702.AT1G31230.1,3702.AT1G31970.1,3702.AT1G78920.2,3702.AT2G29420.1,3702.AT2G30210.1,3702.AT2G30580.1,3702.AT2G39810.1,3702.AT2G42790.1,3702.AT3G10920.1,3702.AT3G13790.1,3702.AT3G14210.1,3702.AT3G19980.1,3702.AT3G25530.1,3702.AT3G48090.1,3702.AT3G49680.1,3702.AT3…	CLPP5,PEX6,SDD1,LIP2,DRIP1,ADT1,Hsp70b,LPR1,AKHSDH1,STRS1,VP2,GSTU7,LAC3,DRIP2,HOS1,CSY3,MSD1,ATBFRUCT1,ESM1,FYPP3,GLYR1,EDS1,BCAT3,LUT1,OVA1,ADSS,LPAT2,ABCB21,GSTF2,BSL1,AT4G25550,CPSRP54,PGSIP6,MPK16,SUS1,RIN1,AAE17,SCPL34,AT5G42740,RING1A,AT5G53850,ABCB25,XYL4,PSBE,PETB,NDHI
GO - Cellular component
#term ID	term description	observed gene count	background gene count	strength	false discovery rate	matching proteins in your network (IDs)	matching proteins in your network (labels)
GO:0005737	Cytoplasm	70	7911	0.35	2.01e-11	3702.AT1G02560.1,3702.AT1G03000.1,3702.AT1G04640.2,3702.AT1G06680.1,3702.AT1G07320.1,3702.AT1G08190.1,3702.AT1G09140.1,3702.AT1G11790.1,3702.AT1G16030.1,3702.AT1G20580.1,3702.AT1G21600.1,3702.AT1G23010.1,3702.AT1G31230.1,3702.AT1G31970.1,3702.AT1G55310.3,3702.AT1G78920.2,3702.AT2G05520.1,3702.AT2G19790.1,3702.AT2G20890.1,3702.AT2G28900.1,3702.AT2G29420.1,3702.AT2G30470.1,3702.AT2G39810.1,3702.AT2…	CLPP5,PEX6,LIP2,PSBP-1,RPL4,VPS41,SR30,ADT1,Hsp70b,AT1G20580,PTAC6,LPR1,AKHSDH1,STRS1,SCL33,VP2,GRP-3,AT2G19790,PSB29,OEP16-1,GSTU7,HSI2,HOS1,EIF2,CSY3,AT3G07590,AT3G08920,SYP71,MSD1,ESM1,FYPP3,GLYR1,EDS1,GAMMACAL2,SR34a,BCAT3,LUT1,OVA1,ADSS,LPAT2,ABCB21,TROL,GSTF2,AT4G02840,BSL1,ABCI8,AT4G10480,AZI1,EARLI1,AT3G23390,AT4G17390,AT4G25550,AT4G32470,AT5G02610,CPSRP54,NHL3,PGSIP6,MPK16,SUS1,RIN1,AAE1…
GO:0005622	Intracellular	79	10863	0.26	1.69e-09	3702.AT1G02560.1,3702.AT1G03000.1,3702.AT1G04640.2,3702.AT1G06680.1,3702.AT1G06770.1,3702.AT1G07320.1,3702.AT1G08190.1,3702.AT1G09140.1,3702.AT1G11790.1,3702.AT1G15440.1,3702.AT1G16030.1,3702.AT1G20580.1,3702.AT1G21600.1,3702.AT1G23010.1,3702.AT1G31230.1,3702.AT1G31970.1,3702.AT1G55310.3,3702.AT1G60900.1,3702.AT1G78920.2,3702.AT2G05520.1,3702.AT2G19790.1,3702.AT2G20890.1,3702.AT2G28900.1,3702.AT2…	CLPP5,PEX6,LIP2,PSBP-1,DRIP1,RPL4,VPS41,SR30,ADT1,PWP2,Hsp70b,AT1G20580,PTAC6,LPR1,AKHSDH1,STRS1,SCL33,AT1G60900,VP2,GRP-3,AT2G19790,PSB29,OEP16-1,GSTU7,HSI2,HOS1,EIF2,CSY3,AT3G07590,AT3G08920,SYP71,MSD1,ESM1,FYPP3,PHP,GLYR1,OLEO4,EDS1,GAMMACAL2,SR34a,BCAT3,LUT1,OVA1,ADSS,LPAT2,ABCB21,TROL,GSTF2,AT4G02840,BSL1,AT4G03090,ABCI8,AT4G10480,AZI1,EARLI1,AT3G23390,AT4G17390,OLEO1,AT4G25550,RUXF,AT4G3247…
GO:0043229	Intracellular organelle	74	9831	0.28	3.36e-09	3702.AT1G02560.1,3702.AT1G03000.1,3702.AT1G04640.2,3702.AT1G06680.1,3702.AT1G06770.1,3702.AT1G07320.1,3702.AT1G08190.1,3702.AT1G09140.1,3702.AT1G11790.1,3702.AT1G15440.1,3702.AT1G20580.1,3702.AT1G21600.1,3702.AT1G23010.1,3702.AT1G31230.1,3702.AT1G31970.1,3702.AT1G55310.3,3702.AT1G60900.1,3702.AT1G78920.2,3702.AT2G05520.1,3702.AT2G19790.1,3702.AT2G20890.1,3702.AT2G28900.1,3702.AT2G30470.1,3702.AT2…	CLPP5,PEX6,LIP2,PSBP-1,DRIP1,RPL4,VPS41,SR30,ADT1,PWP2,AT1G20580,PTAC6,LPR1,AKHSDH1,STRS1,SCL33,AT1G60900,VP2,GRP-3,AT2G19790,PSB29,OEP16-1,HSI2,HOS1,EIF2,CSY3,AT3G07590,AT3G08920,SYP71,MSD1,ESM1,FYPP3,PHP,OLEO4,EDS1,GAMMACAL2,SR34a,BCAT3,LUT1,OVA1,ADSS,LPAT2,ABCB21,TROL,GSTF2,AT4G02840,BSL1,AT4G03090,ABCI8,AZI1,EARLI1,AT3G23390,AT4G17390,OLEO1,AT4G25550,RUXF,AT4G32470,AT5G02610,CPSRP54,NHL3,PGSI…
GO:0110165	Cellular anatomical entity	88	13776	0.21	7.65e-09	3702.AT1G02335.1,3702.AT1G02560.1,3702.AT1G03000.1,3702.AT1G04110.1,3702.AT1G04640.2,3702.AT1G06680.1,3702.AT1G06770.1,3702.AT1G07320.1,3702.AT1G08190.1,3702.AT1G09140.1,3702.AT1G11790.1,3702.AT1G15440.1,3702.AT1G16030.1,3702.AT1G20580.1,3702.AT1G21600.1,3702.AT1G23010.1,3702.AT1G31230.1,3702.AT1G31970.1,3702.AT1G55310.3,3702.AT1G60900.1,3702.AT1G62980.1,3702.AT1G78920.2,3702.AT2G05520.1,3702.AT2…	GL22,CLPP5,PEX6,SDD1,LIP2,PSBP-1,DRIP1,RPL4,VPS41,SR30,ADT1,PWP2,Hsp70b,AT1G20580,PTAC6,LPR1,AKHSDH1,STRS1,SCL33,AT1G60900,EXPA18,VP2,GRP-3,AT2G19790,PSB29,OEP16-1,GSTU7,LAC3,HSI2,HOS1,EIF2,CSY3,AT3G07590,AT3G08920,SYP71,MSD1,ATBFRUCT1,ESM1,FYPP3,PHP,AT3G24480,GLYR1,OLEO4,EDS1,GAMMACAL2,SR34a,BCAT3,LUT1,OVA1,ADSS,LPAT2,ABCB21,TROL,GSTF2,AT4G02840,BSL1,AT4G03090,ABCI8,AT4G10480,AZI1,EARLI1,AT3G233…
GO:0032991	Protein-containing complex	32	2226	0.56	1.4e-08	3702.AT1G02560.1,3702.AT1G06680.1,3702.AT1G07320.1,3702.AT1G08190.1,3702.AT1G09140.1,3702.AT1G15440.1,3702.AT1G20580.1,3702.AT1G21600.1,3702.AT1G55310.3,3702.AT1G60900.1,3702.AT2G19790.1,3702.AT2G28900.1,3702.AT2G39990.1,3702.AT3G07590.2,3702.AT3G09740.1,3702.AT3G19980.1,3702.AT3G22590.1,3702.AT3G48680.1,3702.AT3G49430.3,3702.AT4G01050.1,3702.AT4G02840.2,3702.AT4G10480.1,3702.AT4G14320.2,3702.AT4…	CLPP5,PSBP-1,RPL4,VPS41,SR30,PWP2,AT1G20580,PTAC6,SCL33,AT1G60900,AT2G19790,OEP16-1,EIF2,AT3G07590,SYP71,FYPP3,PHP,GAMMACAL2,SR34a,TROL,AT4G02840,AT4G10480,AT3G23390,AT4G17390,AT4G25550,RUXF,AT4G32470,AT5G02610,CPSRP54,RIN1,RING1A,PSBE
GO:0043227	Membrane-bounded organelle	70	9634	0.26	7.05e-08	3702.AT1G02560.1,3702.AT1G03000.1,3702.AT1G04640.2,3702.AT1G06680.1,3702.AT1G06770.1,3702.AT1G07320.1,3702.AT1G08190.1,3702.AT1G09140.1,3702.AT1G11790.1,3702.AT1G15440.1,3702.AT1G20580.1,3702.AT1G21600.1,3702.AT1G23010.1,3702.AT1G31230.1,3702.AT1G31970.1,3702.AT1G55310.3,3702.AT1G60900.1,3702.AT1G78920.2,3702.AT2G05520.1,3702.AT2G19790.1,3702.AT2G20890.1,3702.AT2G28900.1,3702.AT2G30470.1,3702.AT2…	CLPP5,PEX6,LIP2,PSBP-1,DRIP1,RPL4,VPS41,SR30,ADT1,PWP2,AT1G20580,PTAC6,LPR1,AKHSDH1,STRS1,SCL33,AT1G60900,VP2,GRP-3,AT2G19790,PSB29,OEP16-1,HSI2,HOS1,EIF2,CSY3,AT3G07590,AT3G08920,SYP71,MSD1,ESM1,FYPP3,PHP,EDS1,GAMMACAL2,SR34a,BCAT3,LUT1,OVA1,ADSS,LPAT2,ABCB21,TROL,GSTF2,AT4G02840,BSL1,AT4G03090,ABCI8,AZI1,EARLI1,AT4G17390,AT4G25550,RUXF,AT4G32470,CPSRP54,NHL3,PGSIP6,MPK16,RIN1,AAE17,SCPL34,AL4,A…
GO:0043231	Intracellular membrane-bounded organelle	69	9376	0.27	7.05e-08	3702.AT1G02560.1,3702.AT1G03000.1,3702.AT1G04640.2,3702.AT1G06680.1,3702.AT1G06770.1,3702.AT1G07320.1,3702.AT1G09140.1,3702.AT1G11790.1,3702.AT1G15440.1,3702.AT1G20580.1,3702.AT1G21600.1,3702.AT1G23010.1,3702.AT1G31230.1,3702.AT1G31970.1,3702.AT1G55310.3,3702.AT1G60900.1,3702.AT1G78920.2,3702.AT2G05520.1,3702.AT2G19790.1,3702.AT2G20890.1,3702.AT2G28900.1,3702.AT2G30470.1,3702.AT2G39810.1,3702.AT2…	CLPP5,PEX6,LIP2,PSBP-1,DRIP1,RPL4,SR30,ADT1,PWP2,AT1G20580,PTAC6,LPR1,AKHSDH1,STRS1,SCL33,AT1G60900,VP2,GRP-3,AT2G19790,PSB29,OEP16-1,HSI2,HOS1,EIF2,CSY3,AT3G07590,AT3G08920,SYP71,MSD1,ESM1,FYPP3,PHP,EDS1,GAMMACAL2,SR34a,BCAT3,LUT1,OVA1,ADSS,LPAT2,ABCB21,TROL,GSTF2,AT4G02840,BSL1,AT4G03090,ABCI8,AZI1,EARLI1,AT4G17390,AT4G25550,RUXF,AT4G32470,CPSRP54,NHL3,PGSIP6,MPK16,RIN1,AAE17,SCPL34,AL4,AT5G427…
GO:0005829	Cytosol	33	2567	0.51	7.6e-08	3702.AT1G03000.1,3702.AT1G07320.1,3702.AT1G09140.1,3702.AT1G16030.1,3702.AT1G20580.1,3702.AT1G31230.1,3702.AT1G31970.1,3702.AT2G29420.1,3702.AT2G39990.1,3702.AT2G42790.1,3702.AT3G07590.2,3702.AT3G09740.1,3702.AT3G10920.1,3702.AT3G14210.1,3702.AT3G25530.1,3702.AT3G48680.1,3702.AT3G49430.3,3702.AT3G49680.1,3702.AT3G62150.1,3702.AT4G01050.1,3702.AT4G02520.1,3702.AT4G03080.1,3702.AT4G10480.1,3702.AT4…	PEX6,RPL4,SR30,Hsp70b,AT1G20580,AKHSDH1,STRS1,GSTU7,EIF2,CSY3,AT3G07590,SYP71,MSD1,ESM1,GLYR1,GAMMACAL2,SR34a,BCAT3,ABCB21,TROL,GSTF2,BSL1,AT4G10480,AT3G23390,AT4G17390,AT4G25550,AT5G02610,SUS1,RIN1,AL4,AT5G42740,LTI78,AT5G53850
GO:1990904	Ribonucleoprotein complex	15	509	0.87	2.07e-07	3702.AT1G07320.1,3702.AT1G09140.1,3702.AT1G15440.1,3702.AT1G20580.1,3702.AT1G55310.3,3702.AT1G60900.1,3702.AT2G39990.1,3702.AT3G07590.2,3702.AT3G49430.3,3702.AT4G02840.2,3702.AT4G14320.2,3702.AT4G17390.1,3702.AT4G30220.2,3702.AT5G02610.2,3702.AT5G03940.1	RPL4,SR30,PWP2,AT1G20580,SCL33,AT1G60900,EIF2,AT3G07590,SR34a,AT4G02840,AT3G23390,AT4G17390,RUXF,AT5G02610,CPSRP54
GO:0005681	Spliceosomal complex	8	112	1.25	2.02e-06	3702.AT1G09140.1,3702.AT1G20580.1,3702.AT1G55310.3,3702.AT1G60900.1,3702.AT3G07590.2,3702.AT3G49430.3,3702.AT4G02840.2,3702.AT4G30220.2	SR30,AT1G20580,SCL33,AT1G60900,AT3G07590,SR34a,AT4G02840,RUXF
GO:0009536	Plastid	28	2275	0.49	3.94e-06	3702.AT1G02560.1,3702.AT1G06680.1,3702.AT1G07320.1,3702.AT1G11790.1,3702.AT1G21600.1,3702.AT1G31230.1,3702.AT2G20890.1,3702.AT2G28900.1,3702.AT3G08920.1,3702.AT3G14210.1,3702.AT3G49680.1,3702.AT3G53130.1,3702.AT3G55400.1,3702.AT3G57610.1,3702.AT4G01050.1,3702.AT4G02520.1,3702.AT4G04770.1,3702.AT4G12470.1,3702.AT4G12480.1,3702.AT4G32470.1,3702.AT5G03940.1,3702.AT5G42740.1,3702.AT5G52310.1,3702.AT5…	CLPP5,PSBP-1,RPL4,ADT1,PTAC6,AKHSDH1,PSB29,OEP16-1,AT3G08920,ESM1,BCAT3,LUT1,OVA1,ADSS,TROL,GSTF2,ABCI8,AZI1,EARLI1,AT4G32470,CPSRP54,AT5G42740,LTI78,AT5G53850,ABCB25,PSBE,PETB,NDHI
GO:0000243	Commitment complex	4	7	2.16	4.74e-06	3702.AT1G20580.1,3702.AT1G60900.1,3702.AT3G07590.2,3702.AT4G02840.2	AT1G20580,AT1G60900,AT3G07590,AT4G02840
GO:0009507	Chloroplast	25	1926	0.51	7.65e-06	3702.AT1G02560.1,3702.AT1G06680.1,3702.AT1G07320.1,3702.AT1G11790.1,3702.AT1G21600.1,3702.AT1G31230.1,3702.AT2G20890.1,3702.AT2G28900.1,3702.AT3G08920.1,3702.AT3G14210.1,3702.AT3G49680.1,3702.AT3G53130.1,3702.AT3G55400.1,3702.AT3G57610.1,3702.AT4G01050.1,3702.AT4G02520.1,3702.AT4G04770.1,3702.AT4G12470.1,3702.AT4G12480.1,3702.AT5G03940.1,3702.AT5G53850.2,3702.AT5G58270.1,3702.ATCG00580.1,3702.ATC…	CLPP5,PSBP-1,RPL4,ADT1,PTAC6,AKHSDH1,PSB29,OEP16-1,AT3G08920,ESM1,BCAT3,LUT1,OVA1,ADSS,TROL,GSTF2,ABCI8,AZI1,EARLI1,CPSRP54,AT5G53850,ABCB25,PSBE,PETB,NDHI
GO:0005685	U1 snRNP	4	11	1.96	1.68e-05	3702.AT1G20580.1,3702.AT3G07590.2,3702.AT4G02840.2,3702.AT4G30220.2	AT1G20580,AT3G07590,AT4G02840,RUXF
GO:0005576	Extracellular region	22	1605	0.54	1.79e-05	3702.AT1G02335.1,3702.AT1G02560.1,3702.AT1G04110.1,3702.AT1G04640.2,3702.AT1G06680.1,3702.AT1G07320.1,3702.AT1G08190.1,3702.AT1G62980.1,3702.AT2G05520.1,3702.AT2G30210.1,3702.AT3G13790.1,3702.AT3G14210.1,3702.AT3G24480.1,3702.AT3G57610.1,3702.AT4G02520.1,3702.AT4G12470.1,3702.AT4G12480.1,3702.AT4G25140.1,3702.AT5G02260.1,3702.AT5G23210.1,3702.AT5G56320.1,3702.AT5G64570.1	GL22,CLPP5,SDD1,LIP2,PSBP-1,RPL4,VPS41,EXPA18,GRP-3,LAC3,ATBFRUCT1,ESM1,AT3G24480,ADSS,GSTF2,AZI1,EARLI1,OLEO1,EXPA9,SCPL34,EXPA14,XYL4
GO:0009570	Chloroplast stroma	14	682	0.71	3.24e-05	3702.AT1G02560.1,3702.AT1G06680.1,3702.AT1G07320.1,3702.AT1G11790.1,3702.AT1G21600.1,3702.AT1G31230.1,3702.AT2G20890.1,3702.AT3G49680.1,3702.AT3G55400.1,3702.AT3G57610.1,3702.AT4G02520.1,3702.AT4G04770.1,3702.AT5G03940.1,3702.AT5G53850.2	CLPP5,PSBP-1,RPL4,ADT1,PTAC6,AKHSDH1,PSB29,BCAT3,OVA1,ADSS,GSTF2,ABCI8,CPSRP54,AT5G53850
GO:0016607	Nuclear speck	6	82	1.26	6.03e-05	3702.AT1G09140.1,3702.AT1G55310.3,3702.AT1G60900.1,3702.AT3G07590.2,3702.AT3G49430.3,3702.AT4G02840.2	SR30,SCL33,AT1G60900,AT3G07590,SR34a,AT4G02840
GO:0005730	Nucleolus	10	373	0.83	0.00011	3702.AT1G15440.1,3702.AT1G20580.1,3702.AT1G31970.1,3702.AT1G55310.3,3702.AT3G07590.2,3702.AT3G49430.3,3702.AT4G02840.2,3702.AT4G03090.1,3702.AT4G17390.1,3702.AT5G22330.1	PWP2,AT1G20580,STRS1,SCL33,AT3G07590,SR34a,AT4G02840,AT4G03090,AT4G17390,RIN1
GO:0034715	pICln-Sm protein complex	3	5	2.18	0.00011	3702.AT1G20580.1,3702.AT3G07590.2,3702.AT4G02840.2	AT1G20580,AT3G07590,AT4G02840
GO:0070013	Intracellular organelle lumen	16	1004	0.6	0.00011	3702.AT1G09140.1,3702.AT1G15440.1,3702.AT1G20580.1,3702.AT1G31970.1,3702.AT1G55310.3,3702.AT1G60900.1,3702.AT2G42790.1,3702.AT3G07590.2,3702.AT3G10920.1,3702.AT3G22590.1,3702.AT3G49430.3,3702.AT4G02840.2,3702.AT4G03090.1,3702.AT4G17390.1,3702.AT4G25550.1,3702.AT5G22330.1	SR30,PWP2,AT1G20580,STRS1,SCL33,AT1G60900,CSY3,AT3G07590,MSD1,PHP,SR34a,AT4G02840,AT4G03090,AT4G17390,AT4G25550,RIN1
GO:0005687	U4 snRNP	3	6	2.1	0.00015	3702.AT1G20580.1,3702.AT3G07590.2,3702.AT4G02840.2	AT1G20580,AT3G07590,AT4G02840
GO:0031981	Nuclear lumen	14	807	0.64	0.00015	3702.AT1G09140.1,3702.AT1G15440.1,3702.AT1G20580.1,3702.AT1G31970.1,3702.AT1G55310.3,3702.AT1G60900.1,3702.AT3G07590.2,3702.AT3G22590.1,3702.AT3G49430.3,3702.AT4G02840.2,3702.AT4G03090.1,3702.AT4G17390.1,3702.AT4G25550.1,3702.AT5G22330.1	SR30,PWP2,AT1G20580,STRS1,SCL33,AT1G60900,AT3G07590,PHP,SR34a,AT4G02840,AT4G03090,AT4G17390,AT4G25550,RIN1
GO:0034719	SMN-Sm protein complex	3	7	2.03	0.00021	3702.AT1G20580.1,3702.AT3G07590.2,3702.AT4G02840.2	AT1G20580,AT3G07590,AT4G02840
GO:0071013	Catalytic step 2 spliceosome	4	28	1.56	0.00021	3702.AT1G20580.1,3702.AT3G07590.2,3702.AT4G02840.2,3702.AT4G30220.2	AT1G20580,AT3G07590,AT4G02840,RUXF
GO:0048046	Apoplast	10	424	0.77	0.00024	3702.AT1G02335.1,3702.AT1G04110.1,3702.AT1G06680.1,3702.AT2G30210.1,3702.AT3G13790.1,3702.AT3G14210.1,3702.AT3G57610.1,3702.AT4G02520.1,3702.AT4G12470.1,3702.AT5G64570.1	GL22,SDD1,PSBP-1,LAC3,ATBFRUCT1,ESM1,ADSS,GSTF2,AZI1,XYL4
GO:0005682	U5 snRNP	3	8	1.97	0.00025	3702.AT1G20580.1,3702.AT3G07590.2,3702.AT4G02840.2	AT1G20580,AT3G07590,AT4G02840
GO:1902494	Catalytic complex	13	776	0.62	0.00037	3702.AT1G06680.1,3702.AT1G15440.1,3702.AT1G20580.1,3702.AT1G21600.1,3702.AT3G07590.2,3702.AT3G19980.1,3702.AT3G22590.1,3702.AT3G48680.1,3702.AT4G02840.2,3702.AT4G30220.2,3702.AT4G32470.1,3702.AT5G22330.1,3702.AT5G44280.2	PSBP-1,PWP2,AT1G20580,PTAC6,AT3G07590,FYPP3,PHP,GAMMACAL2,AT4G02840,RUXF,AT4G32470,RIN1,RING1A
GO:0005689	U12-type spliceosomal complex	3	10	1.88	0.0004	3702.AT1G20580.1,3702.AT3G07590.2,3702.AT4G02840.2	AT1G20580,AT3G07590,AT4G02840
GO:0005686	U2 snRNP	3	11	1.84	0.00047	3702.AT1G20580.1,3702.AT3G07590.2,3702.AT4G02840.2	AT1G20580,AT3G07590,AT4G02840
GO:0009941	Chloroplast envelope	11	591	0.67	0.0006	3702.AT1G02560.1,3702.AT1G06680.1,3702.AT2G20890.1,3702.AT2G28900.1,3702.AT3G08920.1,3702.AT3G14210.1,3702.AT3G53130.1,3702.AT4G01050.1,3702.AT4G12470.1,3702.AT4G12480.1,3702.AT5G58270.1	CLPP5,PSBP-1,PSB29,OEP16-1,AT3G08920,ESM1,LUT1,TROL,AZI1,EARLI1,ABCB25
GO:0005654	Nucleoplasm	9	396	0.76	0.00069	3702.AT1G09140.1,3702.AT1G55310.3,3702.AT1G60900.1,3702.AT3G07590.2,3702.AT3G22590.1,3702.AT3G49430.3,3702.AT4G02840.2,3702.AT4G25550.1,3702.AT5G22330.1	SR30,SCL33,AT1G60900,AT3G07590,PHP,SR34a,AT4G02840,AT4G25550,RIN1
GO:0016020	Membrane	41	5659	0.26	0.00072	3702.AT1G03000.1,3702.AT1G04110.1,3702.AT1G06680.1,3702.AT1G07320.1,3702.AT1G08190.1,3702.AT1G16030.1,3702.AT1G23010.1,3702.AT1G55310.3,3702.AT1G62980.1,3702.AT1G78920.2,3702.AT2G19790.1,3702.AT2G20890.1,3702.AT2G28900.1,3702.AT2G30210.1,3702.AT3G07590.2,3702.AT3G08920.1,3702.AT3G09740.1,3702.AT3G13790.1,3702.AT3G27660.1,3702.AT3G48680.1,3702.AT3G57650.1,3702.AT3G62150.1,3702.AT4G01050.1,3702.AT4…	PEX6,SDD1,PSBP-1,RPL4,VPS41,Hsp70b,LPR1,SCL33,EXPA18,VP2,AT2G19790,PSB29,OEP16-1,LAC3,AT3G07590,AT3G08920,SYP71,ATBFRUCT1,OLEO4,GAMMACAL2,LPAT2,ABCB21,TROL,GSTF2,AT4G02840,BSL1,AZI1,EARLI1,OLEO1,AT4G32470,EXPA9,CPSRP54,NHL3,PGSIP6,MPK16,EXPA14,ABCB25,XYL4,PSBE,PETB,NDHI
GO:0043232	Intracellular non-membrane-bounded organelle	17	1407	0.48	0.00084	3702.AT1G07320.1,3702.AT1G15440.1,3702.AT1G20580.1,3702.AT1G21600.1,3702.AT1G31970.1,3702.AT1G55310.3,3702.AT3G07590.2,3702.AT3G14210.1,3702.AT3G27660.1,3702.AT3G49430.3,3702.AT4G02840.2,3702.AT4G03090.1,3702.AT4G14320.2,3702.AT4G17390.1,3702.AT4G25140.1,3702.AT5G02610.2,3702.AT5G22330.1	RPL4,PWP2,AT1G20580,PTAC6,STRS1,SCL33,AT3G07590,ESM1,OLEO4,SR34a,AT4G02840,AT4G03090,AT3G23390,AT4G17390,OLEO1,AT5G02610,RIN1
GO:0071011	Precatalytic spliceosome	3	16	1.67	0.001	3702.AT1G20580.1,3702.AT3G07590.2,3702.AT4G02840.2	AT1G20580,AT3G07590,AT4G02840
GO:0031984	Organelle subcompartment	12	765	0.6	0.0011	3702.AT1G02560.1,3702.AT1G06680.1,3702.AT1G07320.1,3702.AT1G78920.2,3702.AT2G19790.1,3702.AT2G20890.1,3702.AT3G08920.1,3702.AT4G01050.1,3702.AT5G18480.1,3702.ATCG00580.1,3702.ATCG00720.1,3702.ATCG01090.1	CLPP5,PSBP-1,RPL4,VP2,AT2G19790,PSB29,AT3G08920,TROL,PGSIP6,PSBE,PETB,NDHI
GO:0009534	Chloroplast thylakoid	9	434	0.72	0.0012	3702.AT1G02560.1,3702.AT1G06680.1,3702.AT1G07320.1,3702.AT2G20890.1,3702.AT3G08920.1,3702.AT4G01050.1,3702.ATCG00580.1,3702.ATCG00720.1,3702.ATCG01090.1	CLPP5,PSBP-1,RPL4,PSB29,AT3G08920,TROL,PSBE,PETB,NDHI
GO:0009707	Chloroplast outer membrane	4	54	1.27	0.0014	3702.AT2G20890.1,3702.AT2G28900.1,3702.AT4G12470.1,3702.AT4G12480.1	PSB29,OEP16-1,AZI1,EARLI1
GO:0097526	Spliceosomal tri-snrnp complex	3	21	1.56	0.0018	3702.AT1G20580.1,3702.AT3G07590.2,3702.AT4G02840.2	AT1G20580,AT3G07590,AT4G02840
GO:0098796	Membrane protein complex	9	495	0.66	0.0028	3702.AT1G06680.1,3702.AT1G08190.1,3702.AT2G19790.1,3702.AT2G28900.1,3702.AT3G09740.1,3702.AT3G48680.1,3702.AT4G01050.1,3702.AT4G32470.1,3702.ATCG00580.1	PSBP-1,VPS41,AT2G19790,OEP16-1,SYP71,GAMMACAL2,TROL,AT4G32470,PSBE
GO:0031967	Organelle envelope	13	1017	0.51	0.0033	3702.AT1G02560.1,3702.AT1G06680.1,3702.AT2G20890.1,3702.AT2G28900.1,3702.AT3G08920.1,3702.AT3G14210.1,3702.AT3G48680.1,3702.AT3G53130.1,3702.AT4G01050.1,3702.AT4G12470.1,3702.AT4G12480.1,3702.AT4G32470.1,3702.AT5G58270.1	CLPP5,PSBP-1,PSB29,OEP16-1,AT3G08920,ESM1,GAMMACAL2,LUT1,TROL,AZI1,EARLI1,AT4G32470,ABCB25
GO:0005618	Cell wall	10	633	0.6	0.0035	3702.AT1G02335.1,3702.AT1G16030.1,3702.AT1G62980.1,3702.AT3G13790.1,3702.AT3G24480.1,3702.AT4G12470.1,3702.AT4G12480.1,3702.AT5G02260.1,3702.AT5G56320.1,3702.AT5G64570.1	GL22,Hsp70b,EXPA18,ATBFRUCT1,AT3G24480,AZI1,EARLI1,EXPA9,EXPA14,XYL4
GO:0005773	Vacuole	12	945	0.5	0.0058	3702.AT1G78920.2,3702.AT2G28900.1,3702.AT3G07590.2,3702.AT3G14210.1,3702.AT3G48680.1,3702.AT3G62150.1,3702.AT4G02520.1,3702.AT4G02840.2,3702.AT4G32470.1,3702.AT5G06320.1,3702.AT5G19010.1,3702.AT5G23210.1	VP2,OEP16-1,AT3G07590,ESM1,GAMMACAL2,ABCB21,GSTF2,AT4G02840,AT4G32470,NHL3,MPK16,SCPL34
GO:0009535	Chloroplast thylakoid membrane	7	357	0.69	0.0087	3702.AT1G06680.1,3702.AT1G07320.1,3702.AT2G20890.1,3702.AT4G01050.1,3702.ATCG00580.1,3702.ATCG00720.1,3702.ATCG01090.1	PSBP-1,RPL4,PSB29,TROL,PSBE,PETB,NDHI
GO:0098805	Whole membrane	11	881	0.5	0.0108	3702.AT1G03000.1,3702.AT2G20890.1,3702.AT2G28900.1,3702.AT3G07590.2,3702.AT3G48680.1,3702.AT3G62150.1,3702.AT4G02840.2,3702.AT4G12470.1,3702.AT4G12480.1,3702.AT4G32470.1,3702.AT5G06320.1	PEX6,PSB29,OEP16-1,AT3G07590,GAMMACAL2,ABCB21,AT4G02840,AZI1,EARLI1,AT4G32470,NHL3
GO:0012511	Monolayer-surrounded lipid storage body	2	10	1.7	0.0124	3702.AT3G27660.1,3702.AT4G25140.1	OLEO4,OLEO1
GO:0098588	Bounding membrane of organelle	13	1236	0.42	0.0163	3702.AT1G03000.1,3702.AT1G78920.2,3702.AT2G20890.1,3702.AT2G28900.1,3702.AT3G07590.2,3702.AT3G48680.1,3702.AT3G62150.1,3702.AT4G02840.2,3702.AT4G12470.1,3702.AT4G12480.1,3702.AT4G32470.1,3702.AT5G06320.1,3702.AT5G18480.1	PEX6,VP2,PSB29,OEP16-1,AT3G07590,GAMMACAL2,ABCB21,AT4G02840,AZI1,EARLI1,AT4G32470,NHL3,PGSIP6
GO:0009506	Plasmodesma	9	741	0.48	0.036	3702.AT1G02335.1,3702.AT3G09740.1,3702.AT3G14210.1,3702.AT3G24480.1,3702.AT4G02520.1,3702.AT4G12470.1,3702.AT4G12480.1,3702.AT5G06320.1,3702.AT5G20830.1	GL22,SYP71,ESM1,AT3G24480,GSTF2,AZI1,EARLI1,NHL3,SUS1
GO:0015934	Large ribosomal subunit	4	146	0.84	0.036	3702.AT1G07320.1,3702.AT4G14320.2,3702.AT4G17390.1,3702.AT5G02610.2	RPL4,AT3G23390,AT4G17390,AT5G02610
GO:0005777	Peroxisome	5	257	0.69	0.0436	3702.AT1G03000.1,3702.AT2G28900.1,3702.AT2G42790.1,3702.AT3G14210.1,3702.AT5G23050.1	PEX6,OEP16-1,CSY3,ESM1,AAE17

## Sheet: Supplementary Figure 1b
Supplementary figure 1a
GO enrichment from STRING analysis - 4 week cold condition
GO - Biological process
#term ID	term description	observed gene count	background gene count	strength	false discovery rate	matching proteins in your network (IDs)	matching proteins in your network (labels)
GO:0007275	Multicellular organism development	20	2260	0.47	0.0043	3702.AT1G03880.1,3702.AT1G03890.1,3702.AT1G04110.1,3702.AT1G48630.1,3702.AT2G05520.1,3702.AT3G01570.1,3702.AT3G27660.1,3702.AT3G28860.1,3702.AT3G57650.1,3702.AT4G03090.1,3702.AT4G23940.1,3702.AT4G28520.1,3702.AT5G13680.1,3702.AT5G16715.1,3702.AT5G22330.1,3702.AT5G40420.1,3702.AT5G44120.3,3702.AT5G52560.1,3702.AT5G54740.1,3702.AT5G63800.1	CRU2,AT1G03890,SDD1,RACK1B_AT,GRP-3,AT3G01570,OLEO4,ABCB19,LPAT2,AT4G03090,FtsHi1,CRU3,ABO1,EMB2247,RIN1,OLEO2,CRA1,USP,SESA5,MUM2
GO:0009791	Post-embryonic development	15	1237	0.61	0.0043	3702.AT1G03880.1,3702.AT1G03890.1,3702.AT1G04110.1,3702.AT1G48630.1,3702.AT3G01570.1,3702.AT3G27660.1,3702.AT3G28860.1,3702.AT4G03090.1,3702.AT4G23940.1,3702.AT4G28520.1,3702.AT5G16715.1,3702.AT5G22330.1,3702.AT5G40420.1,3702.AT5G44120.3,3702.AT5G63800.1	CRU2,AT1G03890,SDD1,RACK1B_AT,AT3G01570,OLEO4,ABCB19,AT4G03090,FtsHi1,CRU3,EMB2247,RIN1,OLEO2,CRA1,MUM2
GO:0010154	Fruit development	11	553	0.82	0.0043	3702.AT1G03880.1,3702.AT1G03890.1,3702.AT3G01570.1,3702.AT3G27660.1,3702.AT4G23940.1,3702.AT4G28520.1,3702.AT5G13680.1,3702.AT5G16715.1,3702.AT5G40420.1,3702.AT5G44120.3,3702.AT5G63800.1	CRU2,AT1G03890,AT3G01570,OLEO4,FtsHi1,CRU3,ABO1,EMB2247,OLEO2,CRA1,MUM2
GO:0010344	Seed oilbody biogenesis	3	9	2.05	0.0043	3702.AT3G01570.1,3702.AT3G27660.1,3702.AT5G40420.1	AT3G01570,OLEO4,OLEO2
GO:0048316	Seed development	10	518	0.81	0.0043	3702.AT1G03880.1,3702.AT1G03890.1,3702.AT3G01570.1,3702.AT3G27660.1,3702.AT4G23940.1,3702.AT4G28520.1,3702.AT5G16715.1,3702.AT5G40420.1,3702.AT5G44120.3,3702.AT5G63800.1	CRU2,AT1G03890,AT3G01570,OLEO4,FtsHi1,CRU3,EMB2247,OLEO2,CRA1,MUM2
GO:0048608	Reproductive structure development	14	1011	0.67	0.0043	3702.AT1G03880.1,3702.AT1G03890.1,3702.AT3G01570.1,3702.AT3G27660.1,3702.AT3G28860.1,3702.AT4G03090.1,3702.AT4G23940.1,3702.AT4G28520.1,3702.AT5G13680.1,3702.AT5G16715.1,3702.AT5G22330.1,3702.AT5G40420.1,3702.AT5G44120.3,3702.AT5G63800.1	CRU2,AT1G03890,AT3G01570,OLEO4,ABCB19,AT4G03090,FtsHi1,CRU3,ABO1,EMB2247,RIN1,OLEO2,CRA1,MUM2
GO:0048731	System development	17	1578	0.56	0.0043	3702.AT1G03880.1,3702.AT1G03890.1,3702.AT1G04110.1,3702.AT1G48630.1,3702.AT2G05520.1,3702.AT3G01570.1,3702.AT3G27660.1,3702.AT3G28860.1,3702.AT4G03090.1,3702.AT4G23940.1,3702.AT4G28520.1,3702.AT5G13680.1,3702.AT5G16715.1,3702.AT5G22330.1,3702.AT5G40420.1,3702.AT5G44120.3,3702.AT5G63800.1	CRU2,AT1G03890,SDD1,RACK1B_AT,GRP-3,AT3G01570,OLEO4,ABCB19,AT4G03090,FtsHi1,CRU3,ABO1,EMB2247,RIN1,OLEO2,CRA1,MUM2
GO:0048856	Anatomical structure development	23	2520	0.48	0.0043	3702.AT1G03880.1,3702.AT1G03890.1,3702.AT1G04110.1,3702.AT1G09330.1,3702.AT1G48630.1,3702.AT2G05520.1,3702.AT3G01570.1,3702.AT3G27660.1,3702.AT3G28860.1,3702.AT3G55500.1,3702.AT3G57650.1,3702.AT4G03090.1,3702.AT4G23940.1,3702.AT4G28520.1,3702.AT5G13680.1,3702.AT5G16715.1,3702.AT5G22330.1,3702.AT5G40420.1,3702.AT5G44120.3,3702.AT5G44280.2,3702.AT5G52560.1,3702.AT5G54740.1,3702.AT5G63800.1	CRU2,AT1G03890,SDD1,AT1G09330,RACK1B_AT,GRP-3,AT3G01570,OLEO4,ABCB19,EXPA16,LPAT2,AT4G03090,FtsHi1,CRU3,ABO1,EMB2247,RIN1,OLEO2,CRA1,RING1A,USP,SESA5,MUM2
GO:0032501	Multicellular organismal process	21	2486	0.45	0.0044	3702.AT1G03880.1,3702.AT1G03890.1,3702.AT1G04110.1,3702.AT1G48630.1,3702.AT2G05520.1,3702.AT3G01570.1,3702.AT3G27660.1,3702.AT3G28860.1,3702.AT3G57650.1,3702.AT4G03090.1,3702.AT4G23940.1,3702.AT4G28520.1,3702.AT5G13680.1,3702.AT5G16715.1,3702.AT5G22330.1,3702.AT5G40420.1,3702.AT5G44120.3,3702.AT5G44280.2,3702.AT5G52560.1,3702.AT5G54740.1,3702.AT5G63800.1	CRU2,AT1G03890,SDD1,RACK1B_AT,GRP-3,AT3G01570,OLEO4,ABCB19,LPAT2,AT4G03090,FtsHi1,CRU3,ABO1,EMB2247,RIN1,OLEO2,CRA1,RING1A,USP,SESA5,MUM2
GO:0019915	Lipid storage	3	16	1.8	0.0087	3702.AT3G01570.1,3702.AT3G27660.1,3702.AT5G40420.1	AT3G01570,OLEO4,OLEO2
GO:0010431	Seed maturation	4	58	1.36	0.0116	3702.AT1G03880.1,3702.AT1G03890.1,3702.AT4G28520.1,3702.AT5G44120.3	CRU2,AT1G03890,CRU3,CRA1
GO:0071840	Cellular component organization or biogenesis	20	2482	0.43	0.0116	3702.AT1G06760.1,3702.AT1G09330.1,3702.AT1G48630.1,3702.AT2G04270.5,3702.AT2G05520.1,3702.AT2G30620.1,3702.AT2G38540.1,3702.AT3G01570.1,3702.AT3G27660.1,3702.AT3G28860.1,3702.AT3G48580.1,3702.AT3G55500.1,3702.AT3G57660.1,3702.AT4G11050.1,3702.AT4G23940.1,3702.AT5G22330.1,3702.AT5G40420.1,3702.AT5G44280.2,3702.AT5G61770.2,3702.AT5G63800.1	AT1G06760,AT1G09330,RACK1B_AT,RNEE/G,GRP-3,AT2G30620,LP1,AT3G01570,OLEO4,ABCB19,XTH11,EXPA16,NRPA1,GH9C3,FtsHi1,RIN1,OLEO2,RING1A,PPAN,MUM2
GO:0009987	Cellular process	51	11004	0.19	0.0137	3702.AT1G03880.1,3702.AT1G04860.1,3702.AT1G06760.1,3702.AT1G06770.1,3702.AT1G09330.1,3702.AT1G30400.2,3702.AT1G48630.1,3702.AT1G48850.1,3702.AT1G78920.2,3702.AT2G02100.1,3702.AT2G04270.5,3702.AT2G05520.1,3702.AT2G27190.1,3702.AT2G29420.1,3702.AT2G30580.1,3702.AT2G30620.1,3702.AT2G38540.1,3702.AT2G41530.1,3702.AT3G01570.1,3702.AT3G21720.1,3702.AT3G27660.1,3702.AT3G28860.1,3702.AT3G48580.1,3702.AT3…	CRU2,UBP2,AT1G06760,DRIP1,AT1G09330,ABCC1,RACK1B_AT,EMB1144,VP2,LCR69,RNEE/G,GRP-3,PAP12,GSTU7,DRIP2,AT2G30620,LP1,SFGH,AT3G01570,ICL,OLEO4,ABCB19,XTH11,AT3G52960,LUT1,SCL30,EXPA16,LPAT2,NRPA1,ABCB21,SAM-2,GH9C3,FtsHi1,CRU3,MLS,ASA1,AT5G09300,ABO1,EMB2247,MPK16,RIN1,AAE17,OLEO2,CRA1,RING1A,USP,PPAN,MUM2,ACX2,ABA1,RPOC2
GO:0050826	Response to freezing	3	25	1.6	0.022	3702.AT3G01570.1,3702.AT3G27660.1,3702.AT5G40420.1	AT3G01570,OLEO4,OLEO2
GO - Molecular function
#term ID	term description	observed gene count	background gene count	strength	false discovery rate	matching proteins in your network (IDs)	matching proteins in your network (labels)
GO:0045735	Nutrient reservoir activity	10	53	1.8	7.45e-12	3702.AT1G03880.1,3702.AT1G03890.1,3702.AT3G22640.1,3702.AT4G27140.1,3702.AT4G27160.1,3702.AT4G27170.1,3702.AT4G28520.1,3702.AT4G36700.1,3702.AT5G44120.3,3702.AT5G54740.1	CRU2,AT1G03890,PAP85,SESA1,SESA3,SESA4,CRU3,AT4G36700,CRA1,SESA5
GO:0003824	Catalytic activity	37	6726	0.26	0.0417	3702.AT1G04110.1,3702.AT1G04860.1,3702.AT1G06770.1,3702.AT1G30400.2,3702.AT1G48850.1,3702.AT1G78920.2,3702.AT2G04270.5,3702.AT2G27190.1,3702.AT2G29420.1,3702.AT2G30580.1,3702.AT2G41530.1,3702.AT3G14690.1,3702.AT3G21720.1,3702.AT3G28860.1,3702.AT3G48580.1,3702.AT3G52960.1,3702.AT3G53130.1,3702.AT3G57650.1,3702.AT3G57660.1,3702.AT3G62150.1,3702.AT4G01850.1,3702.AT4G11050.1,3702.AT4G23940.1,3702.AT5…	SDD1,UBP2,DRIP1,ABCC1,EMB1144,VP2,RNEE/G,PAP12,GSTU7,DRIP2,SFGH,CYP72A15,ICL,ABCB19,XTH11,AT3G52960,LUT1,LPAT2,NRPA1,ABCB21,SAM-2,GH9C3,FtsHi1,MLS,ASA1,AT5G09300,ABO1,EMB2247,MPK16,RIN1,AAE17,RING1A,USP,MUM2,ACX2,ABA1,RPOC2
GO - Cellular component
#term ID	term description	observed gene count	background gene count	strength	false discovery rate	matching proteins in your network (IDs)	matching proteins in your network (labels)
GO:0000326	Protein storage vacuole	4	16	1.92	0.00028	3702.AT1G03880.1,3702.AT1G03890.1,3702.AT4G28520.1,3702.AT5G44120.3	CRU2,AT1G03890,CRU3,CRA1
GO:0005737	Cytoplasm	43	7911	0.26	0.0018	3702.AT1G03880.1,3702.AT1G03890.1,3702.AT1G04860.1,3702.AT1G09330.1,3702.AT1G30400.2,3702.AT1G48630.1,3702.AT1G48850.1,3702.AT1G78920.2,3702.AT2G02100.1,3702.AT2G04270.5,3702.AT2G05520.1,3702.AT2G27190.1,3702.AT2G29420.1,3702.AT2G30470.1,3702.AT2G30620.1,3702.AT2G37660.1,3702.AT2G38540.1,3702.AT2G41530.1,3702.AT3G14690.1,3702.AT3G21720.1,3702.AT3G28860.1,3702.AT3G52960.1,3702.AT3G53130.1,3702.AT3…	CRU2,AT1G03890,UBP2,AT1G09330,ABCC1,RACK1B_AT,EMB1144,VP2,LCR69,RNEE/G,GRP-3,PAP12,GSTU7,HSI2,AT2G30620,AT2G37660,LP1,SFGH,CYP72A15,ICL,ABCB19,AT3G52960,LUT1,SCL30,LPAT2,ABCB21,SAM-2,FtsHi1,CRU3,MLS,ASA1,AT5G09300,ABO1,EMB2247,MPK16,RIN1,AAE17,CRA1,USP,MUM2,ACX2,ABA1,RPOC2
GO:0012511	Monolayer-surrounded lipid storage body	3	10	2	0.0018	3702.AT3G01570.1,3702.AT3G27660.1,3702.AT5G40420.1	AT3G01570,OLEO4,OLEO2
GO:0005622	Intracellular	52	10863	0.2	0.0019	3702.AT1G03880.1,3702.AT1G03890.1,3702.AT1G04860.1,3702.AT1G06760.1,3702.AT1G06770.1,3702.AT1G09330.1,3702.AT1G30400.2,3702.AT1G48610.1,3702.AT1G48630.1,3702.AT1G48850.1,3702.AT1G78920.2,3702.AT2G02100.1,3702.AT2G04270.5,3702.AT2G05520.1,3702.AT2G27190.1,3702.AT2G29420.1,3702.AT2G30470.1,3702.AT2G30620.1,3702.AT2G37660.1,3702.AT2G38540.1,3702.AT2G41530.1,3702.AT3G01570.1,3702.AT3G14690.1,3702.AT3…	CRU2,AT1G03890,UBP2,AT1G06760,DRIP1,AT1G09330,ABCC1,AT1G48610,RACK1B_AT,EMB1144,VP2,LCR69,RNEE/G,GRP-3,PAP12,GSTU7,HSI2,AT2G30620,AT2G37660,LP1,SFGH,AT3G01570,CYP72A15,ICL,OLEO4,ABCB19,AT3G52960,LUT1,SCL30,LPAT2,NRPA1,ABCB21,SAM-2,AT4G03090,FtsHi1,CRU3,MLS,ASA1,AT5G09300,ABO1,EMB2247,MPK16,RIN1,AAE17,OLEO2,CRA1,RING1A,USP,MUM2,ACX2,ABA1,RPOC2
GO:0110165	Cellular anatomical entity	59	13776	0.16	0.0074	3702.AT1G03880.1,3702.AT1G03890.1,3702.AT1G04110.1,3702.AT1G04860.1,3702.AT1G06760.1,3702.AT1G06770.1,3702.AT1G09330.1,3702.AT1G16860.1,3702.AT1G30400.2,3702.AT1G48610.1,3702.AT1G48630.1,3702.AT1G48850.1,3702.AT1G78920.2,3702.AT2G02100.1,3702.AT2G04270.5,3702.AT2G05520.1,3702.AT2G27190.1,3702.AT2G29420.1,3702.AT2G30470.1,3702.AT2G30620.1,3702.AT2G37660.1,3702.AT2G38540.1,3702.AT2G41530.1,3702.AT3…	CRU2,AT1G03890,SDD1,UBP2,AT1G06760,DRIP1,AT1G09330,AT1G16860,ABCC1,AT1G48610,RACK1B_AT,EMB1144,VP2,LCR69,RNEE/G,GRP-3,PAP12,GSTU7,HSI2,AT2G30620,AT2G37660,LP1,SFGH,AT3G01570,AT3G05220,CYP72A15,ICL,OLEO4,ABCB19,XTH11,AT3G52960,LUT1,SCL30,EXPA16,LPAT2,NRPA1,ABCB21,AT4G00165,SAM-2,AT4G03090,GH9C3,FtsHi1,CRU3,MLS,ASA1,AT5G09300,ABO1,EMB2247,MPK16,RIN1,AAE17,OLEO2,CRA1,RING1A,USP,MUM2,ACX2,ABA1,RPOC2
GO:0043229	Intracellular organelle	46	9831	0.19	0.0176	3702.AT1G03880.1,3702.AT1G03890.1,3702.AT1G04860.1,3702.AT1G06760.1,3702.AT1G06770.1,3702.AT1G09330.1,3702.AT1G30400.2,3702.AT1G48610.1,3702.AT1G48630.1,3702.AT1G48850.1,3702.AT1G78920.2,3702.AT2G02100.1,3702.AT2G04270.5,3702.AT2G05520.1,3702.AT2G30470.1,3702.AT2G30620.1,3702.AT2G37660.1,3702.AT2G38540.1,3702.AT3G01570.1,3702.AT3G21720.1,3702.AT3G27660.1,3702.AT3G52960.1,3702.AT3G53130.1,3702.AT3…	CRU2,AT1G03890,UBP2,AT1G06760,DRIP1,AT1G09330,ABCC1,AT1G48610,RACK1B_AT,EMB1144,VP2,LCR69,RNEE/G,GRP-3,HSI2,AT2G30620,AT2G37660,LP1,AT3G01570,ICL,OLEO4,AT3G52960,LUT1,SCL30,LPAT2,NRPA1,ABCB21,SAM-2,AT4G03090,FtsHi1,CRU3,MLS,ASA1,AT5G09300,ABO1,EMB2247,MPK16,RIN1,AAE17,OLEO2,CRA1,RING1A,MUM2,ACX2,ABA1,RPOC2
GO:0000325	Plant-type vacuole	5	179	0.97	0.0208	3702.AT1G03880.1,3702.AT1G03890.1,3702.AT1G30400.2,3702.AT4G28520.1,3702.AT5G44120.3	CRU2,AT1G03890,ABCC1,CRU3,CRA1
GO:0005576	Extracellular region	14	1605	0.46	0.0236	3702.AT1G04110.1,3702.AT1G09330.1,3702.AT2G02100.1,3702.AT2G05520.1,3702.AT2G27190.1,3702.AT2G37660.1,3702.AT2G38540.1,3702.AT2G41530.1,3702.AT3G48580.1,3702.AT3G55500.1,3702.AT4G00165.1,3702.AT4G01850.1,3702.AT4G11050.1,3702.AT5G63800.1	SDD1,AT1G09330,LCR69,GRP-3,PAP12,AT2G37660,LP1,SFGH,XTH11,EXPA16,AT4G00165,SAM-2,GH9C3,MUM2
GO:0009514	Glyoxysome	2	9	1.87	0.0324	3702.AT3G21720.1,3702.AT5G03860.1	ICL,MLS
GO:0043231	Intracellular membrane-bounded organelle	43	9376	0.19	0.0335	3702.AT1G03880.1,3702.AT1G03890.1,3702.AT1G04860.1,3702.AT1G06760.1,3702.AT1G06770.1,3702.AT1G09330.1,3702.AT1G30400.2,3702.AT1G48610.1,3702.AT1G48630.1,3702.AT1G48850.1,3702.AT1G78920.2,3702.AT2G02100.1,3702.AT2G04270.5,3702.AT2G05520.1,3702.AT2G30470.1,3702.AT2G30620.1,3702.AT2G37660.1,3702.AT2G38540.1,3702.AT3G21720.1,3702.AT3G52960.1,3702.AT3G53130.1,3702.AT3G55460.1,3702.AT3G57650.1,3702.AT3…	CRU2,AT1G03890,UBP2,AT1G06760,DRIP1,AT1G09330,ABCC1,AT1G48610,RACK1B_AT,EMB1144,VP2,LCR69,RNEE/G,GRP-3,HSI2,AT2G30620,AT2G37660,LP1,ICL,AT3G52960,LUT1,SCL30,LPAT2,NRPA1,ABCB21,SAM-2,AT4G03090,FtsHi1,CRU3,MLS,ASA1,AT5G09300,ABO1,EMB2247,MPK16,RIN1,AAE17,CRA1,RING1A,MUM2,ACX2,ABA1,RPOC2

## Sheet: Supplementary Figure 1c
Supplementary figure 1a
GO enrichment from STRING analysis - 4 week cold + 7 days post-cold condition
GO - Biological process
#term ID	term description	observed gene count	background gene count	strength	false discovery rate	matching proteins in your network (IDs)	matching proteins in your network (labels)
#term ID	term description	observed gene count	background gene count	strength	false discovery rate	matching proteins in your network (IDs)	matching proteins in your network (labels)
GO:0022613	Ribonucleoprotein complex biogenesis	9	295	1	0.0017	3702.AT1G15440.1,3702.AT1G41880.1,3702.AT3G07590.2,3702.AT3G22590.1,3702.AT3G63140.1,3702.AT4G25630.1,3702.AT5G02610.2,3702.AT5G22330.1,3702.AT5G61770.2	PWP2,AT1G41880,AT3G07590,PHP,CSP41A,FIB2,AT5G02610,RIN1,PPAN
GO - Molecular function
#term ID	term description	observed gene count	background gene count	strength	false discovery rate	matching proteins in your network (IDs)	matching proteins in your network (labels)
#term ID	term description	observed gene count	background gene count	strength	false discovery rate	matching proteins in your network (IDs)	matching proteins in your network (labels)
GO:0005488	Binding	45	8453	0.25	0.0179	3702.AT1G06770.1,3702.AT1G15750.3,3702.AT1G21400.1,3702.AT1G31230.1,3702.AT1G43670.1,3702.AT1G48850.1,3702.AT1G69840.3,3702.AT1G77940.1,3702.AT1G78920.2,3702.AT2G24020.1,3702.AT2G30470.1,3702.AT2G30580.1,3702.AT2G32080.1,3702.AT2G39810.1,3702.AT3G05420.2,3702.AT3G07590.2,3702.AT3G13330.1,3702.AT3G21720.1,3702.AT3G22590.1,3702.AT3G53130.1,3702.AT3G56190.1,3702.AT3G61530.2,3702.AT3G62150.1,3702.AT3…	DRIP1,TPL,AT1G21400,AKHSDH1,FBP,EMB1144,AT1G69840,AT1G77940,VP2,AT2G24020,HSI2,DRIP2,PURA1,HOS1,ACBP4,AT3G07590,PA200,ICL,PHP,LUT1,ASNAP2,PANB2,ABCB21,CSP41A,LIF2,AT4G03090,AKHSDH2,FtsHi1,FIB2,SESA3,AT5G02610,MPK16,RIN1,AL4,CIP1,RING1A,AT5G44380,RRS1,AT5G58390,PPAN,FNR1,ABA1,RPOC2,RPS18,NDHI
GO:0045735	Nutrient reservoir activity	4	53	1.4	0.0284	3702.AT4G27140.1,3702.AT4G27160.1,3702.AT4G27170.1,3702.AT4G36700.1	SESA1,SESA3,SESA4,AT4G36700
GO:0004412	Homoserine dehydrogenase activity	2	2	2.52	0.0377	3702.AT1G31230.1,3702.AT4G19710.2	AKHSDH1,AKHSDH2
GO - Cellular component
#term ID	term description	observed gene count	background gene count	strength	false discovery rate	matching proteins in your network (IDs)	matching proteins in your network (labels)
#term ID	term description	observed gene count	background gene count	strength	false discovery rate	matching proteins in your network (IDs)	matching proteins in your network (labels)
GO:0005737	Cytoplasm	49	7911	0.31	8.45e-06	3702.AT1G11790.1,3702.AT1G15750.3,3702.AT1G21400.1,3702.AT1G31230.1,3702.AT1G35140.1,3702.AT1G41880.1,3702.AT1G43670.1,3702.AT1G48850.1,3702.AT1G54010.1,3702.AT1G62330.1,3702.AT1G69840.3,3702.AT1G77940.1,3702.AT1G78920.2,3702.AT2G01970.1,3702.AT2G17840.1,3702.AT2G24020.1,3702.AT2G30470.1,3702.AT2G32080.1,3702.AT2G39810.1,3702.AT2G41530.1,3702.AT2G43820.1,3702.AT3G05420.2,3702.AT3G07590.2,3702.AT3…	ADT1,TPL,AT1G21400,AKHSDH1,PHI-1,AT1G41880,FBP,EMB1144,AT1G54010,AT1G62330,AT1G69840,AT1G77940,VP2,AT2G01970,ERD7,AT2G24020,HSI2,PURA1,HOS1,SFGH,UGT74F2,ACBP4,AT3G07590,PA200,ICL,LUT1,ASNAP2,PANB2,ABCB21,CSP41A,QUA3,LIF2,EXO,AKHSDH2,FtsHi1,FIB2,AT4G32470,AT5G02610,MLS,MPK16,RIN1,AL4,CIP1,RRS1,FNR1,ABA1,RPOC2,RPS18,NDHI
GO:0043229	Intracellular organelle	55	9831	0.27	8.45e-06	3702.AT1G06770.1,3702.AT1G11790.1,3702.AT1G15440.1,3702.AT1G15750.3,3702.AT1G21400.1,3702.AT1G31230.1,3702.AT1G35140.1,3702.AT1G41880.1,3702.AT1G43670.1,3702.AT1G48850.1,3702.AT1G54010.1,3702.AT1G62330.1,3702.AT1G69840.3,3702.AT1G77940.1,3702.AT1G78920.2,3702.AT1G79200.1,3702.AT2G01970.1,3702.AT2G17840.1,3702.AT2G24020.1,3702.AT2G30470.1,3702.AT2G32080.1,3702.AT2G39810.1,3702.AT2G43820.1,3702.AT3…	DRIP1,ADT1,PWP2,TPL,AT1G21400,AKHSDH1,PHI-1,AT1G41880,FBP,EMB1144,AT1G54010,AT1G62330,AT1G69840,AT1G77940,VP2,SCI1,AT2G01970,ERD7,AT2G24020,HSI2,PURA1,HOS1,UGT74F2,ACBP4,AT3G07590,PA200,At3g16830,ICL,PHP,LUT1,ASNAP2,PANB2,ABCB21,CSP41A,QUA3,LIF2,AT4G03090,EXO,AKHSDH2,FtsHi1,FIB2,AT4G32470,AT5G02610,MLS,MPK16,RIN1,AL4,CIP1,RING1A,RRS1,FNR1,ABA1,RPOC2,RPS18,NDHI
GO:0043231	Intracellular membrane-bounded organelle	54	9376	0.28	8.45e-06	3702.AT1G06770.1,3702.AT1G11790.1,3702.AT1G15440.1,3702.AT1G15750.3,3702.AT1G21400.1,3702.AT1G31230.1,3702.AT1G35140.1,3702.AT1G41880.1,3702.AT1G43670.1,3702.AT1G48850.1,3702.AT1G54010.1,3702.AT1G62330.1,3702.AT1G69840.3,3702.AT1G77940.1,3702.AT1G78920.2,3702.AT1G79200.1,3702.AT2G01970.1,3702.AT2G17840.1,3702.AT2G24020.1,3702.AT2G30470.1,3702.AT2G32080.1,3702.AT2G39810.1,3702.AT2G43820.1,3702.AT3…	DRIP1,ADT1,PWP2,TPL,AT1G21400,AKHSDH1,PHI-1,AT1G41880,FBP,EMB1144,AT1G54010,AT1G62330,AT1G69840,AT1G77940,VP2,SCI1,AT2G01970,ERD7,AT2G24020,HSI2,PURA1,HOS1,UGT74F2,ACBP4,AT3G07590,PA200,At3g16830,ICL,PHP,LUT1,ASNAP2,PANB2,ABCB21,CSP41A,QUA3,LIF2,AT4G03090,EXO,AKHSDH2,FtsHi1,FIB2,AT4G32470,MLS,MPK16,RIN1,AL4,CIP1,RING1A,RRS1,FNR1,ABA1,RPOC2,RPS18,NDHI
GO:0005622	Intracellular	56	10863	0.23	3.88e-05	3702.AT1G06770.1,3702.AT1G11790.1,3702.AT1G15440.1,3702.AT1G15750.3,3702.AT1G21400.1,3702.AT1G31230.1,3702.AT1G35140.1,3702.AT1G41880.1,3702.AT1G43670.1,3702.AT1G48850.1,3702.AT1G54010.1,3702.AT1G62330.1,3702.AT1G69840.3,3702.AT1G77940.1,3702.AT1G78920.2,3702.AT1G79200.1,3702.AT2G01970.1,3702.AT2G17840.1,3702.AT2G24020.1,3702.AT2G30470.1,3702.AT2G32080.1,3702.AT2G39810.1,3702.AT2G41530.1,3702.AT2…	DRIP1,ADT1,PWP2,TPL,AT1G21400,AKHSDH1,PHI-1,AT1G41880,FBP,EMB1144,AT1G54010,AT1G62330,AT1G69840,AT1G77940,VP2,SCI1,AT2G01970,ERD7,AT2G24020,HSI2,PURA1,HOS1,SFGH,UGT74F2,ACBP4,AT3G07590,PA200,At3g16830,ICL,PHP,LUT1,ASNAP2,PANB2,ABCB21,CSP41A,QUA3,LIF2,AT4G03090,EXO,AKHSDH2,FtsHi1,FIB2,AT4G32470,AT5G02610,MLS,MPK16,RIN1,AL4,CIP1,RING1A,RRS1,FNR1,ABA1,RPOC2,RPS18,NDHI
GO:0110165	Cellular anatomical entity	62	13776	0.17	0.00056	3702.AT1G04110.1,3702.AT1G06770.1,3702.AT1G11790.1,3702.AT1G15440.1,3702.AT1G15750.3,3702.AT1G16860.1,3702.AT1G21400.1,3702.AT1G31230.1,3702.AT1G35140.1,3702.AT1G41880.1,3702.AT1G43670.1,3702.AT1G48850.1,3702.AT1G54010.1,3702.AT1G62330.1,3702.AT1G62980.1,3702.AT1G69840.3,3702.AT1G77940.1,3702.AT1G78920.2,3702.AT1G79200.1,3702.AT2G01970.1,3702.AT2G17840.1,3702.AT2G24020.1,3702.AT2G30470.1,3702.AT2…	SDD1,DRIP1,ADT1,PWP2,TPL,AT1G16860,AT1G21400,AKHSDH1,PHI-1,AT1G41880,FBP,EMB1144,AT1G54010,AT1G62330,EXPA18,AT1G69840,AT1G77940,VP2,SCI1,AT2G01970,ERD7,AT2G24020,HSI2,PURA1,HOS1,SFGH,UGT74F2,ACBP4,AT3G07590,PA200,At3g16830,ICL,PHP,LUT1,ASNAP2,PANB2,ABCB21,CSP41A,QUA3,LIF2,AT4G03090,EXO,AKHSDH2,FtsHi1,FIB2,AT4G32470,AT5G02610,MLS,MPK16,RIN1,AL4,CIP1,RING1A,AT5G44380,RRS1,EXPA14,AT5G58390,FNR1,ABA1…
GO:0005829	Cytosol	21	2567	0.43	0.0021	3702.AT1G15750.3,3702.AT1G31230.1,3702.AT1G41880.1,3702.AT1G43670.1,3702.AT1G48850.1,3702.AT1G77940.1,3702.AT2G41530.1,3702.AT2G43820.1,3702.AT3G05420.2,3702.AT3G07590.2,3702.AT3G13330.1,3702.AT3G56190.1,3702.AT3G62150.1,3702.AT3G63140.1,3702.AT4G00830.4,3702.AT4G23940.1,3702.AT4G25630.1,3702.AT5G02610.2,3702.AT5G22330.1,3702.AT5G26210.1,3702.AT5G41790.1	TPL,AKHSDH1,AT1G41880,FBP,EMB1144,AT1G77940,SFGH,UGT74F2,ACBP4,AT3G07590,PA200,ASNAP2,ABCB21,CSP41A,LIF2,FtsHi1,FIB2,AT5G02610,RIN1,AL4,CIP1
GO:1990904	Ribonucleoprotein complex	9	509	0.77	0.0024	3702.AT1G15440.1,3702.AT1G41880.1,3702.AT1G77940.1,3702.AT3G07590.2,3702.AT4G00830.4,3702.AT4G25630.1,3702.AT5G02610.2,3702.AT5G61770.2,3702.ATCG00650.1	PWP2,AT1G41880,AT1G77940,AT3G07590,LIF2,FIB2,AT5G02610,PPAN,RPS18
GO:0005773	Vacuole	11	945	0.58	0.0114	3702.AT1G54010.1,3702.AT1G69840.3,3702.AT1G78920.2,3702.AT2G01970.1,3702.AT2G24020.1,3702.AT3G07590.2,3702.AT3G56190.1,3702.AT3G62150.1,3702.AT4G32470.1,3702.AT5G19010.1,3702.AT5G41790.1	AT1G54010,AT1G69840,VP2,AT2G01970,AT2G24020,AT3G07590,ASNAP2,ABCB21,AT4G32470,MPK16,CIP1
GO:0030684	Preribosome	3	33	1.48	0.0131	3702.AT1G15440.1,3702.AT4G25630.1,3702.AT5G61770.2	PWP2,FIB2,PPAN
GO:0009570	Chloroplast stroma	9	682	0.64	0.0162	3702.AT1G11790.1,3702.AT1G31230.1,3702.AT1G48850.1,3702.AT2G24020.1,3702.AT3G63140.1,3702.AT4G19710.2,3702.AT5G66190.1,3702.ATCG00170.1,3702.ATCG00650.1	ADT1,AKHSDH1,EMB1144,AT2G24020,CSP41A,AKHSDH2,FNR1,RPOC2,RPS18
GO:0005774	Vacuolar membrane	8	558	0.68	0.0183	3702.AT1G54010.1,3702.AT1G69840.3,3702.AT2G01970.1,3702.AT3G07590.2,3702.AT3G56190.1,3702.AT3G62150.1,3702.AT4G32470.1,3702.AT5G41790.1	AT1G54010,AT1G69840,AT2G01970,AT3G07590,ASNAP2,ABCB21,AT4G32470,CIP1
GO:0032991	Protein-containing complex	17	2226	0.4	0.0183	3702.AT1G15440.1,3702.AT1G21400.1,3702.AT1G41880.1,3702.AT1G77940.1,3702.AT3G07590.2,3702.AT3G13330.1,3702.AT3G22590.1,3702.AT3G56190.1,3702.AT4G00830.4,3702.AT4G25630.1,3702.AT4G32470.1,3702.AT5G02610.2,3702.AT5G22330.1,3702.AT5G44280.2,3702.AT5G61770.2,3702.AT5G66190.1,3702.ATCG00650.1	PWP2,AT1G21400,AT1G41880,AT1G77940,AT3G07590,PA200,PHP,ASNAP2,LIF2,FIB2,AT4G32470,AT5G02610,RIN1,RING1A,PPAN,FNR1,RPS18
GO:0043232	Intracellular non-membrane-bounded organelle	13	1407	0.48	0.0183	3702.AT1G15440.1,3702.AT1G41880.1,3702.AT1G48850.1,3702.AT1G77940.1,3702.AT3G07590.2,3702.AT3G63140.1,3702.AT4G03090.1,3702.AT4G25630.1,3702.AT5G02610.2,3702.AT5G22330.1,3702.AT5G41790.1,3702.ATCG00170.1,3702.ATCG00650.1	PWP2,AT1G41880,EMB1144,AT1G77940,AT3G07590,CSP41A,AT4G03090,FIB2,AT5G02610,RIN1,CIP1,RPOC2,RPS18
GO:0009514	Glyoxysome	2	9	1.87	0.0221	3702.AT3G21720.1,3702.AT5G03860.1	ICL,MLS
GO:0005730	Nucleolus	6	373	0.73	0.0439	3702.AT1G15440.1,3702.AT1G48850.1,3702.AT3G07590.2,3702.AT4G03090.1,3702.AT4G25630.1,3702.AT5G22330.1	PWP2,EMB1144,AT3G07590,AT4G03090,FIB2,RIN1

## Sheet: Supplementary Figure 2a
Supplementary Figure 2a
Uncropped yeast two-hybrid images, original image size

## Sheet: Supplementary Figure 2b
Supplementary Figure 2b
Uncropped, unflipped western blot films after chemiluminescence detection with short and long exposure

## Sheet: Supplementary Figure 2c
Supplementary Figure 2c
Uncropped yeast two-hybrid images, original image size

## Sheet: Supplementary Figure 2d
Supplementary Figure 2d
Uncropped yeast two-hybrid images, original image size

## Sheet: Supplementary Figure 3a
Supplementary Figure 3a - left panel
Counts of rosette leaves - individual plants
Rosette leaves							Rosette leaves
Col-0	acinus	pinin	sap18	sr45			Col-0	acinus	pinin	sap18	sr45
11	19	10	11	15		minimum	7	10	9	10	8
13	16	11	14	12		1st quartile	10	13	10	11	10
15	15	9	14	10		median	12	14	11	13	12.5
16	11	9	13	8		3rd quartile	13.25	16.5	11.25	14	15
9	12	9	13	14		maximum	16	19	14	18	16
10	14	11	14	13		P value (vs Col-0)		0.000546559	0.0944042	0.237437	0.427125
13	17	13	11	10
13	18	9	10	11
7	14	11	11	13
14	13	13	12	16
9	14	11	13	13
10	13	12	11	10
14	13	9	14	16
13	14	10	13	9
10	10	10	18	15
9	10	13	10	15
9	15	11	14	16
11	16	11	10	12
12	18	13	12	11
16	13	11	12	9
12	18	10	13	9
15	17	11	12	16
13	16	10	15	14
11	14	14	13	12
Supplementary Figure 3a - right panel
Counts of days to 1st flower - individual plants
Days to 1st flower							Days to 1st flower
Col-0	acinus	pinin	sap18	sr45			Col-0	acinus	pinin	sap18	sr45
33	40	35	33	35		minimum	29	31	31	31	29
37	37	35	37	33		1st quartile	32.5	35	32.5	33	32.5
37	37	31	35	33		median	35	37	33	35	33
37	35	31	35	29		3rd quartile	37	40	35	35	37
33	35	31	35	35		maximum	37	40	37	37	37
31	36	31	35	35		P value (vs Col-0)		0.00282714	0.204081	0.686058	0.580804
35	37	37	33	31
37	37	31	31	33
29	35	33	33	35
37	35	35	35	37
31	37	33	35	33
31	37	35	33	31
37	35	33	35	37
35	35	33	35	31
33	31	33	37	37
31	31	35	31	37
31	40	33	35	37
35	40	33	33	33
35	40	35	35	33
37	35	33	35	31
35	40	31	35	29
37	40	35	35	37
35	40	33	37	37
33	35	37	35	33

## Sheet: Supplementary Figure 3b
Supplementary Figure 3b
Delta-Ct values (normalized to UBC)
	average				SD				SE				P value (vs Col-0)				replicate 1	replicate 2	replicate 3	replicate 1	replicate 2	replicate 3	replicate 1	replicate 2	replicate 3	replicate 1	replicate 2	replicate 3
	Col-0	acinus	sap18	sr45	Col-0	acinus	sap18	sr45	Col-0	acinus	sap18	sr45	Col-0	acinus	sap18	sr45	Col-0	Col-0	Col-0	acinus	acinus	acinus	sap18	sap18	sap18	sr45	sr45	sr45
proximal COOLAIR	0.00728989	0.0132512	0.00821035	0.0240142	0.000807418	0.000681677	0.000746186	0.00148385	0.000466163	0.000393567	0.000430811	0.000856703		0.00133767	0.301956	0.000150974	0.0076951	0.0080118	0.00616276	0.013139	0.0124781	0.0141365	0.00717131	0.00888951	0.00857023	0.0235077	0.0225038	0.026031
distal COOLAIR	0.00837471	0.0230259	0.0120857	0.0583116	0.00057487	0.00356316	0.00180161	0.00457997	0.000331901	0.00205719	0.00104016	0.00264425		0.00456183	0.0500653	0.000106455	0.00868405	0.00887114	0.00756893	0.0222455	0.0191049	0.0277275	0.0096406	0.0139286	0.0126879	0.0538776	0.0646174	0.0564397
total COOLAIR	0.0445812	0.05693	0.0348681	0.0952199	0.000578102	0.00356639	0.00180484	0.0045832	0.000333768	0.00205906	0.00104203	0.00264611		0.103577	0.0700349	0.00156165	0.0435649	0.0508068	0.039372	0.0520566	0.0521282	0.0666053	0.0306792	0.0363953	0.0375297	0.0855664	0.0947764	0.105317
target gene	primer efficiency
proximal COOLAIR	1.90055
distal COOLAIR	1.90157
total COOLAIR	1.91402
UBC	1.95111
Raw Ct values (average 3 qPCR replicates)
	replicate 1	replicate 2	replicate 3	replicate 1	replicate 2	replicate 3	replicate 1	replicate 2	replicate 3	replicate 1	replicate 2	replicate 3
	Col-0	Col-0	Col-0	acinus	acinus	acinus	sap18	sap18	sap18	sr45	sr45	sr45
Reference (UBC)	19.97	19.7833	19.66	20.2067	20.11	20.2433	19.9267	20.1833	20.2333	19.9767	20.04	20.03
proximal COOLAIR	28.3661	28.109	28.3893	27.7793	27.7591	27.7035	28.4308	28.3635	28.4725	26.634	26.7679	26.5307
distal COOLAIR	28.1542	27.9269	28.0457	26.9367	27.073	26.6321	27.9466	27.6409	27.8381	25.3211	25.1042	25.3043
total COOLAIR	25.3871	24.958	25.2238	25.3564	25.2548	25.0146	25.8826	25.8837	25.8879	24.3542	24.2619	24.0892

## Sheet: Supplementary Figure 3c
Supplementary Figure 3c
Delta-Ct values (normalized to UBC)
	average				SE				P value (vs ColFRI)				replicate 1	replicate 2	replicate 3	replicate 1	replicate 2	replicate 3	replicate 1	replicate 2	replicate 3	replicate 1	replicate 2	replicate 3
	ColFRI	acinusFRI	sap18FRI	sr45FRI	ColFRI	acinusFRI	sap18FRI	sr45FRI	ColFRI	acinusFRI	sap18FRI	sr45FRI	ColFRI	ColFRI	ColFRI	acinusFRI	acinusFRI	acinusFRI	sap18FRI	sap18FRI	sap18FRI	sr45FRI	sr45FRI	sr45FRI
FLC spliced	5.36367	7.52969	7.97185	3.95953	0.375667	0.122274	0.617759	0.0919367		0.0189717	0.0381044	0.0335701	4.48368	5.57069	6.03664	7.81875	7.31725	7.45307	6.7525	7.80549	9.35755	3.75457	4.14281	3.9812
target gene	primer efficiency
FLC spliced	1.91593
UBC	1.98165
Raw Ct values (average 3 qPCR replicates)
	replicate 1	replicate 2	replicate 3	replicate 1	replicate 2	replicate 3	replicate 1	replicate 2	replicate 3	replicate 1	replicate 2	replicate 3
	ColFRI	ColFRI	ColFRI	acinusFRI	acinusFRI	acinusFRI	sap18FRI	sap18FRI	sap18FRI	sr45FRI	sr45FRI	sr45FRI
Reference (UBC)	21.9467	21.9633	21.75	22.0633	21.79	22.2533	24.19	22.9567	23.5367	23.7167	23.2833	24.43
FLC spliced	20.7775	20.4611	20.1132	20.0449	19.8594	20.3185	22.5074	20.9872	21.3184	22.9122	22.3051	23.5724

[truncated: 12 more sheets: Supplementary Figure 3d, Supplementary Figure 4, Supplementary Figure 5, Supplementary Figure 6, Supplementary Figure 7a,b, Supplementary Figure 7c, Supplementary Figure 7d, Supplementary Figure 8a, Supplementary Figure 8b, Supplementary Figure 8c, Supplementary Figure 9a, Supplementary Figure 9b]
